# Supplementary material for: Transcriptome analysis and annotation: SNPs identified from single copy annotated unigenes of three polyploid blueberry crops
Source: PLoS One. 2019 Apr 29;14(4):e0216299. doi: 10.1371/journal.pone.0216299 (PMC6488077; doi:10.1371/journal.pone.0216299)
Supplement: S2 Table — (XLSX) [file pone.0216299.s002.xlsx]

## Sheet: Sheet1
Table S2. Unigenes assembled information of transcriptome in three blueberry crops
Species	Rabbiteye blueberry	Southern highbush blueberry	Northern highbush blueberry
Max_length	15639	12289	15663
Min_length	201	201	201
Mean_length	857	873	896
Total_size	39058189	37498908	39111005
Total_number_200	45535	42914	43630
Total_number_1k	13219	12883	13611
Total_number_2k	4300	4247	4557
GC ratio	44.0557	44.1897	44.0539
N50 size (number)	1435 (8429)	1464 (8019)	1503 (8225)
N60 size (number)	1143 (11466)	1172 (10880)	1205 (11131)
N70 size (number)	842 (15426)	872 (14562)	903 (14852)
N80 size (number)	548 (21188)	566 (19900)	594 (20174)
N90 size (number)	334 (30465)	342 (28539)	351 (28837)
