# Supplementary material for: Transcriptome analysis and annotation: SNPs identified from single copy annotated unigenes of three polyploid blueberry crops
Source: PLoS One. 2019 Apr 29;14(4):e0216299. doi: 10.1371/journal.pone.0216299 (PMC6488077; doi:10.1371/journal.pone.0216299)
Supplement: S3 Table — (XLSX) [file pone.0216299.s003.xlsx]

## Sheet: Sheet1
Table S3. Species distribution of Nr annotation of unigenes in transcriptome of three blueberry crops
Species hit by Nr annotation	Number (percentage) of total annotated unigenes by Nr
	Rabbiteye blueberry	Southern highbush blueberry	Northern highbush blueberry
Vitis vinifera	4875 (23.77%)	4874 (23.49%)	4834 (24.07%)
Theobroma cacao	2265 (11.04%)	2261 (10.89%)	2193 (10.92%)
Sesamum indicum	1625 (7.92%)	1638 (7.89%)	1627 (8.10%)
Nelumbo nucifera	1233 (6.01%)	1267 (6.11%)	1138 (5.67%)
Jatropha curcas	1130 (5.51%)	1138 (5.48%)	1106 (5.51%)
Prunus mume	1059 (5.16%)	1032 (4.97%)	1028 (5.12%)
Nicotiana tomentosiformis	1002 (4.89%)	1004 (4.84%)	972 (4.84%)
Gossypium arboreum	961 (4.69%)	970 (4.67%)	967 (4.81%)
Nicotiana sylvestris	986 (4.81%)	979 (4.72%)	966 (4.81%)
Populus euphratica	824 (4.02%)	840 (4.05%)	827 (4.12%)
Brassica napus	621 (3.03%)	819 (3.95%)	805 (4.01%)
Citrus sinensis	861 (4.20%)	826 (3.98%)	770 (3.83%)
Medicago truncatula	818 (3.99%)	789 (3.80%)	748 (3.72%)
Solanum tuberosum	608 (2.96%)	604 (2.91%)	636 (3.17%)
Gossypium raimondii	621 (3.03%)	662 (3.20%)	621 (3.09%)
Others	8367 (40.79%)	8326 (40.18%)	7951 (39.59%)
