# Supplementary material for: Transcriptome analysis and annotation: SNPs identified from single copy annotated unigenes of three polyploid blueberry crops
Source: PLoS One. 2019 Apr 29;14(4):e0216299. doi: 10.1371/journal.pone.0216299 (PMC6488077; doi:10.1371/journal.pone.0216299)
Supplement: S4 Table — (XLSX) [file pone.0216299.s004.xlsx]

## Sheet: Sheet1
Table S4. E-value distribution of Swiss-Port annotation of unigenes in transcriptome of three blueberry crops
E-value distribution	Number (percentage) of total annotated unigenes by Swiss-Port
	Rabbiteye blueberry	Southern highbush blueberry	Northern highbush blueberry
0	3866(18.85%)	3828(18.45%)	3952(19.68%)
0<E≤1E150	929(4.53%)	958(4.62%)	966(4.81%)
1E150<E≤1E125	949(4.62%)	912(4.40%)	951(4.74%)
1E125<E≤1E100	1176(5.73%)	1220(5.88%)	1171(5.83%)
1E100<E≤1E75	1480(7.22%)	1529(7.37%)	1498(7.46%)
1E75<E≤1E50	2155(10.51%)	2192(10.56%)	2100(10.46%)
1E50<E≤1E25	3670(17.89%)	3815(18.38%)	3512(17.49%)
1E25<E≤1E5	6285(30.64%)	6299(30.35%)	5934(29.55%)
