# Supplementary material for: Transcriptome analysis and annotation: SNPs identified from single copy annotated unigenes of three polyploid blueberry crops
Source: PLoS One. 2019 Apr 29;14(4):e0216299. doi: 10.1371/journal.pone.0216299 (PMC6488077; doi:10.1371/journal.pone.0216299)
Supplement: S5 Table — (XLS) [file pone.0216299.s005.xls]

## Sheet: Sheet1
Table S5. KEGG annotation of unigenes in three blueberry crops
KEGG_A_class	KEGG_B_class	Pathway	Pathway ID	Rabbiteye blueberry	Southern highbush blueberry	Northern highbush blueberry
				Count (5598)	Count (5745)	Count (5431)
Cellular Processes	Transport and catabolism	Endocytosis	ko04144	207	223	220
Cellular Processes	Transport and catabolism	Peroxisome	ko04146	106	109	100
Cellular Processes	Transport and catabolism	Phagosome	ko04145	95	97	90
Cellular Processes	Transport and catabolism	Regulation of autophagy	ko04140	48	54	50
Environmental Information Processing	Membrane transport	ABC transporters	ko02010	54	69	58
Environmental Information Processing	Signal transduction	Phosphatidylinositol signaling system	ko04070	60	65	56
Environmental Information Processing	Signal transduction	Plant hormone signal transduction	ko04075	241	230	253
Genetic Information Processing	Folding, sorting and degradation	Proteasome	ko03050	62	64	71
Genetic Information Processing	Folding, sorting and degradation	Protein export	ko03060	63	57	67
Genetic Information Processing	Folding, sorting and degradation	Protein processing in endoplasmic reticulum	ko04141	295	313	318
Genetic Information Processing	Folding, sorting and degradation	RNA degradation	ko03018	161	165	152
Genetic Information Processing	Folding, sorting and degradation	SNARE interactions in vesicular transport	ko04130	47	46	44
Genetic Information Processing	Folding, sorting and degradation	Sulfur relay system	ko04122	17	15	13
Genetic Information Processing	Folding, sorting and degradation	Ubiquitin mediated proteolysis	ko04120	172	165	166
Genetic Information Processing	Replication and repair	Base excision repair	ko03410	59	58	53
Genetic Information Processing	Replication and repair	DNA replication	ko03030	83	86	87
Genetic Information Processing	Replication and repair	Homologous recombination	ko03440	83	89	76
Genetic Information Processing	Replication and repair	Mismatch repair	ko03430	71	62	55
Genetic Information Processing	Replication and repair	Non-homologous end-joining	ko03450	20	14	15
Genetic Information Processing	Replication and repair	Nucleotide excision repair	ko03420	81	86	79
Genetic Information Processing	Transcription	Basal transcription factors	ko03022	60	56	59
Genetic Information Processing	Transcription	RNA polymerase	ko03020	44	45	46
Genetic Information Processing	Transcription	Spliceosome	ko03040	273	283	280
Genetic Information Processing	Translation	Aminoacyl-tRNA biosynthesis	ko00970	74	74	71
Genetic Information Processing	Translation	mRNA surveillance pathway	ko03015	158	166	144
Genetic Information Processing	Translation	Ribosome	ko03010	299	347	324
Genetic Information Processing	Translation	Ribosome biogenesis in eukaryotes	ko03008	131	129	127
Genetic Information Processing	Translation	RNA transport	ko03013	234	239	198
Metabolism	Amino acid metabolism	Alanine, aspartate and glutamate metabolism	ko00250	50	55	51
Metabolism	Amino acid metabolism	Arginine and proline metabolism	ko00330	63	74	63
Metabolism	Amino acid metabolism	Arginine biosynthesis	ko00220	30	34	36
Metabolism	Amino acid metabolism	Cysteine and methionine metabolism	ko00270	106	115	100
Metabolism	Amino acid metabolism	Glycine, serine and threonine metabolism	ko00260	94	95	89
Metabolism	Amino acid metabolism	Histidine metabolism	ko00340	24	28	24
Metabolism	Amino acid metabolism	Lysine biosynthesis	ko00300	17	20	22
Metabolism	Amino acid metabolism	Lysine degradation	ko00310	55	62	60
Metabolism	Amino acid metabolism	Phenylalanine metabolism	ko00360	54	58	48
Metabolism	Amino acid metabolism	Phenylalanine, tyrosine and tryptophan biosynthesis	ko00400	50	63	55
Metabolism	Amino acid metabolism	Tryptophan metabolism	ko00380	32	45	30
Metabolism	Amino acid metabolism	Tyrosine metabolism	ko00350	64	64	54
Metabolism	Amino acid metabolism	Valine, leucine and isoleucine biosynthesis	ko00290	19	16	19
Metabolism	Amino acid metabolism	Valine, leucine and isoleucine degradation	ko00280	66	71	68
Metabolism	Biosynthesis of other secondary metabolites	Anthocyanin biosynthesis	ko00942	21	17	17
Metabolism	Biosynthesis of other secondary metabolites	Betalain biosynthesis	ko00965	1	1	1
Metabolism	Biosynthesis of other secondary metabolites	Caffeine metabolism	ko00232	3	2	3
Metabolism	Biosynthesis of other secondary metabolites	Flavone and flavonol biosynthesis	ko00944	6	8	3
Metabolism	Biosynthesis of other secondary metabolites	Flavonoid biosynthesis	ko00941	46	46	39
Metabolism	Biosynthesis of other secondary metabolites	Glucosinolate biosynthesis	ko00966	1	4	5
Metabolism	Biosynthesis of other secondary metabolites	Isoflavonoid biosynthesis	ko00943	3	7	3
Metabolism	Biosynthesis of other secondary metabolites	Isoquinoline alkaloid biosynthesis	ko00950	35	37	29
Metabolism	Biosynthesis of other secondary metabolites	Monobactam biosynthesis	ko00261	13	10	17
Metabolism	Biosynthesis of other secondary metabolites	Phenylpropanoid biosynthesis	ko00940	131	136	125
Metabolism	Biosynthesis of other secondary metabolites	Stilbenoid, diarylheptanoid and gingerol biosynthesis	ko00945	33	31	28
Metabolism	Biosynthesis of other secondary metabolites	Tropane, piperidine and pyridine alkaloid biosynthesis	ko00960	25	31	23
Metabolism	Carbohydrate metabolism	Amino sugar and nucleotide sugar metabolism	ko00520	138	147	145
Metabolism	Carbohydrate metabolism	Ascorbate and aldarate metabolism	ko00053	51	50	47
Metabolism	Carbohydrate metabolism	Butanoate metabolism	ko00650	18	19	20
Metabolism	Carbohydrate metabolism	C5-Branched dibasic acid metabolism	ko00660	9	7	9
Metabolism	Carbohydrate metabolism	Citrate cycle (TCA cycle)	ko00020	73	60	72
Metabolism	Carbohydrate metabolism	Fructose and mannose metabolism	ko00051	68	65	73
Metabolism	Carbohydrate metabolism	Galactose metabolism	ko00052	68	76	62
Metabolism	Carbohydrate metabolism	Glycolysis / Gluconeogenesis	ko00010	141	144	144
Metabolism	Carbohydrate metabolism	Glyoxylate and dicarboxylate metabolism	ko00630	97	99	89
Metabolism	Carbohydrate metabolism	Inositol phosphate metabolism	ko00562	62	70	62
Metabolism	Carbohydrate metabolism	Pentose and glucuronate interconversions	ko00040	64	70	69
Metabolism	Carbohydrate metabolism	Pentose phosphate pathway	ko00030	60	56	58
Metabolism	Carbohydrate metabolism	Propanoate metabolism	ko00640	51	56	56
Metabolism	Carbohydrate metabolism	Pyruvate metabolism	ko00620	94	93	101
Metabolism	Carbohydrate metabolism	Starch and sucrose metabolism	ko00500	213	207	192
Metabolism	Energy metabolism	Carbon fixation in photosynthetic organisms	ko00710	80	82	79
Metabolism	Energy metabolism	Nitrogen metabolism	ko00910	30	34	32
Metabolism	Energy metabolism	Oxidative phosphorylation	ko00190	164	159	144
Metabolism	Energy metabolism	Photosynthesis	ko00195	56	60	57
Metabolism	Energy metabolism	Photosynthesis - antenna proteins	ko00196	20	21	20
Metabolism	Energy metabolism	Sulfur metabolism	ko00920	42	41	35
Metabolism	Global and Overview	2-Oxocarboxylic acid metabolism	ko01210	63	56	69
Metabolism	Global and Overview	Biosynthesis of amino acids	ko01230	279	289	275
Metabolism	Global and Overview	Carbon metabolism	ko01200	335	337	314
Metabolism	Global and Overview	Degradation of aromatic compounds	ko01220	15	13	11
Metabolism	Global and Overview	Fatty acid metabolism	ko01212	95	101	97
Metabolism	Glycan biosynthesis and metabolism	Glycosaminoglycan degradation	ko00531	20	19	18
Metabolism	Glycan biosynthesis and metabolism	Glycosphingolipid biosynthesis - ganglio series	ko00604	8	6	6
Metabolism	Glycan biosynthesis and metabolism	Glycosphingolipid biosynthesis - globo series	ko00603	12	8	8
Metabolism	Glycan biosynthesis and metabolism	Glycosylphosphatidylinositol(GPI)-anchor biosynthesis	ko00563	38	40	37
Metabolism	Glycan biosynthesis and metabolism	N-Glycan biosynthesis	ko00510	55	51	45
Metabolism	Glycan biosynthesis and metabolism	Other glycan degradation	ko00511	24	24	22
Metabolism	Glycan biosynthesis and metabolism	Other types of O-glycan biosynthesis	ko00514	9	11	7
Metabolism	Lipid metabolism	alpha-Linolenic acid metabolism	ko00592	46	59	52
Metabolism	Lipid metabolism	Arachidonic acid metabolism	ko00590	19	20	18
Metabolism	Lipid metabolism	Biosynthesis of unsaturated fatty acids	ko01040	38	44	46
Metabolism	Lipid metabolism	Cutin, suberine and wax biosynthesis	ko00073	29	24	25
Metabolism	Lipid metabolism	Ether lipid metabolism	ko00565	31	34	28
Metabolism	Lipid metabolism	Fatty acid biosynthesis	ko00061	52	58	48
Metabolism	Lipid metabolism	Fatty acid degradation	ko00071	63	58	52
Metabolism	Lipid metabolism	Fatty acid elongation	ko00062	38	35	33
Metabolism	Lipid metabolism	Glycerolipid metabolism	ko00561	59	59	66
Metabolism	Lipid metabolism	Glycerophospholipid metabolism	ko00564	97	97	90
Metabolism	Lipid metabolism	Linoleic acid metabolism	ko00591	23	24	21
Metabolism	Lipid metabolism	Sphingolipid metabolism	ko00600	29	33	31
Metabolism	Lipid metabolism	Steroid biosynthesis	ko00100	37	38	31
Metabolism	Lipid metabolism	Synthesis and degradation of ketone bodies	ko00072	5	5	5
Metabolism	Metabolism of cofactors and vitamins	Biotin metabolism	ko00780	21	27	21
Metabolism	Metabolism of cofactors and vitamins	Folate biosynthesis	ko00790	20	22	19
Metabolism	Metabolism of cofactors and vitamins	Lipoic acid metabolism	ko00785	5	6	5
Metabolism	Metabolism of cofactors and vitamins	Nicotinate and nicotinamide metabolism	ko00760	25	20	22
Metabolism	Metabolism of cofactors and vitamins	One carbon pool by folate	ko00670	25	20	21
Metabolism	Metabolism of cofactors and vitamins	Pantothenate and CoA biosynthesis	ko00770	30	25	30
Metabolism	Metabolism of cofactors and vitamins	Porphyrin and chlorophyll metabolism	ko00860	55	58	50
Metabolism	Metabolism of cofactors and vitamins	Riboflavin metabolism	ko00740	11	11	10
Metabolism	Metabolism of cofactors and vitamins	Thiamine metabolism	ko00730	15	16	14
Metabolism	Metabolism of cofactors and vitamins	Ubiquinone and other terpenoid-quinone biosynthesis	ko00130	50	57	50
Metabolism	Metabolism of cofactors and vitamins	Vitamin B6 metabolism	ko00750	14	14	13
Metabolism	Metabolism of other amino acids	beta-Alanine metabolism	ko00410	62	72	58
Metabolism	Metabolism of other amino acids	Cyanoamino acid metabolism	ko00460	57	43	44
Metabolism	Metabolism of other amino acids	Glutathione metabolism	ko00480	94	92	90
Metabolism	Metabolism of other amino acids	Selenocompound metabolism	ko00450	17	20	20
Metabolism	Metabolism of other amino acids	Taurine and hypotaurine metabolism	ko00430	9	9	9
Metabolism	Metabolism of terpenoids and polyketides	Brassinosteroid biosynthesis	ko00905	31	28	29
Metabolism	Metabolism of terpenoids and polyketides	Carotenoid biosynthesis	ko00906	30	37	28
Metabolism	Metabolism of terpenoids and polyketides	Diterpenoid biosynthesis	ko00904	20	22	23
Metabolism	Metabolism of terpenoids and polyketides	Limonene and pinene degradation	ko00903	13	14	12
Metabolism	Metabolism of terpenoids and polyketides	Monoterpenoid biosynthesis	ko00902	27	17	13
Metabolism	Metabolism of terpenoids and polyketides	Sesquiterpenoid and triterpenoid biosynthesis	ko00909	17	15	20
Metabolism	Metabolism of terpenoids and polyketides	Terpenoid backbone biosynthesis	ko00900	66	62	66
Metabolism	Metabolism of terpenoids and polyketides	Zeatin biosynthesis	ko00908	17	24	23
Metabolism	Nucleotide metabolism	Purine metabolism	ko00230	177	176	181
Metabolism	Nucleotide metabolism	Pyrimidine metabolism	ko00240	130	135	131
Organismal Systems	Environmental adaptation	Circadian rhythm - plant	ko04712	41	40	45
Organismal Systems	Environmental adaptation	Plant-pathogen interaction	ko04626	458	434	386

## Sheet: Sheet2
T2
KEGG_A_class	KEGG_B_class	Pathway	Count (5745)	Pathway ID
Cellular Processes	Transport and catabolism	Endocytosis	223	ko04144
Cellular Processes	Transport and catabolism	Peroxisome	109	ko04146
Cellular Processes	Transport and catabolism	Phagosome	97	ko04145
Cellular Processes	Transport and catabolism	Regulation of autophagy	54	ko04140
Environmental Information Processing	Membrane transport	ABC transporters	69	ko02010
Environmental Information Processing	Signal transduction	Phosphatidylinositol signaling system	65	ko04070
Environmental Information Processing	Signal transduction	Plant hormone signal transduction	230	ko04075
Genetic Information Processing	Folding, sorting and degradation	Proteasome	64	ko03050
Genetic Information Processing	Folding, sorting and degradation	Protein export	57	ko03060
Genetic Information Processing	Folding, sorting and degradation	Protein processing in endoplasmic reticulum	313	ko04141
Genetic Information Processing	Folding, sorting and degradation	RNA degradation	165	ko03018
Genetic Information Processing	Folding, sorting and degradation	SNARE interactions in vesicular transport	46	ko04130
Genetic Information Processing	Folding, sorting and degradation	Sulfur relay system	15	ko04122
Genetic Information Processing	Folding, sorting and degradation	Ubiquitin mediated proteolysis	165	ko04120
Genetic Information Processing	Replication and repair	Base excision repair	58	ko03410
Genetic Information Processing	Replication and repair	DNA replication	86	ko03030
Genetic Information Processing	Replication and repair	Homologous recombination	89	ko03440
Genetic Information Processing	Replication and repair	Mismatch repair	62	ko03430
Genetic Information Processing	Replication and repair	Non-homologous end-joining	14	ko03450
Genetic Information Processing	Replication and repair	Nucleotide excision repair	86	ko03420
Genetic Information Processing	Transcription	Basal transcription factors	56	ko03022
Genetic Information Processing	Transcription	RNA polymerase	45	ko03020
Genetic Information Processing	Transcription	Spliceosome	283	ko03040
Genetic Information Processing	Translation	Aminoacyl-tRNA biosynthesis	74	ko00970
Genetic Information Processing	Translation	mRNA surveillance pathway	166	ko03015
Genetic Information Processing	Translation	Ribosome	347	ko03010
Genetic Information Processing	Translation	Ribosome biogenesis in eukaryotes	129	ko03008
Genetic Information Processing	Translation	RNA transport	239	ko03013
Metabolism	Amino acid metabolism	Alanine, aspartate and glutamate metabolism	55	ko00250
Metabolism	Amino acid metabolism	Arginine and proline metabolism	74	ko00330
Metabolism	Amino acid metabolism	Arginine biosynthesis	34	ko00220
Metabolism	Amino acid metabolism	Cysteine and methionine metabolism	115	ko00270
Metabolism	Amino acid metabolism	Glycine, serine and threonine metabolism	95	ko00260
Metabolism	Amino acid metabolism	Histidine metabolism	28	ko00340
Metabolism	Amino acid metabolism	Lysine biosynthesis	20	ko00300
Metabolism	Amino acid metabolism	Lysine degradation	62	ko00310
Metabolism	Amino acid metabolism	Phenylalanine metabolism	58	ko00360
Metabolism	Amino acid metabolism	Phenylalanine, tyrosine and tryptophan biosynthesis	63	ko00400
Metabolism	Amino acid metabolism	Tryptophan metabolism	45	ko00380
Metabolism	Amino acid metabolism	Tyrosine metabolism	64	ko00350
Metabolism	Amino acid metabolism	Valine, leucine and isoleucine biosynthesis	16	ko00290
Metabolism	Amino acid metabolism	Valine, leucine and isoleucine degradation	71	ko00280
Metabolism	Biosynthesis of other secondary metabolites	Anthocyanin biosynthesis	17	ko00942
Metabolism	Biosynthesis of other secondary metabolites	Betalain biosynthesis	1	ko00965
Metabolism	Biosynthesis of other secondary metabolites	Caffeine metabolism	2	ko00232
Metabolism	Biosynthesis of other secondary metabolites	Flavone and flavonol biosynthesis	8	ko00944
Metabolism	Biosynthesis of other secondary metabolites	Flavonoid biosynthesis	46	ko00941
Metabolism	Biosynthesis of other secondary metabolites	Glucosinolate biosynthesis	4	ko00966
Metabolism	Biosynthesis of other secondary metabolites	Isoflavonoid biosynthesis	7	ko00943
Metabolism	Biosynthesis of other secondary metabolites	Isoquinoline alkaloid biosynthesis	37	ko00950
Metabolism	Biosynthesis of other secondary metabolites	Monobactam biosynthesis	10	ko00261
Metabolism	Biosynthesis of other secondary metabolites	Phenylpropanoid biosynthesis	136	ko00940
Metabolism	Biosynthesis of other secondary metabolites	Stilbenoid, diarylheptanoid and gingerol biosynthesis	31	ko00945
Metabolism	Biosynthesis of other secondary metabolites	Tropane, piperidine and pyridine alkaloid biosynthesis	31	ko00960
Metabolism	Carbohydrate metabolism	Amino sugar and nucleotide sugar metabolism	147	ko00520
Metabolism	Carbohydrate metabolism	Ascorbate and aldarate metabolism	50	ko00053
Metabolism	Carbohydrate metabolism	Butanoate metabolism	19	ko00650
Metabolism	Carbohydrate metabolism	C5-Branched dibasic acid metabolism	7	ko00660
Metabolism	Carbohydrate metabolism	Citrate cycle (TCA cycle)	60	ko00020
Metabolism	Carbohydrate metabolism	Fructose and mannose metabolism	65	ko00051
Metabolism	Carbohydrate metabolism	Galactose metabolism	76	ko00052
Metabolism	Carbohydrate metabolism	Glycolysis / Gluconeogenesis	144	ko00010
Metabolism	Carbohydrate metabolism	Glyoxylate and dicarboxylate metabolism	99	ko00630
Metabolism	Carbohydrate metabolism	Inositol phosphate metabolism	70	ko00562
Metabolism	Carbohydrate metabolism	Pentose and glucuronate interconversions	70	ko00040
Metabolism	Carbohydrate metabolism	Pentose phosphate pathway	56	ko00030
Metabolism	Carbohydrate metabolism	Propanoate metabolism	56	ko00640
Metabolism	Carbohydrate metabolism	Pyruvate metabolism	93	ko00620
Metabolism	Carbohydrate metabolism	Starch and sucrose metabolism	207	ko00500
Metabolism	Energy metabolism	Carbon fixation in photosynthetic organisms	82	ko00710
Metabolism	Energy metabolism	Nitrogen metabolism	34	ko00910
Metabolism	Energy metabolism	Oxidative phosphorylation	159	ko00190
Metabolism	Energy metabolism	Photosynthesis	60	ko00195
Metabolism	Energy metabolism	Photosynthesis - antenna proteins	21	ko00196
Metabolism	Energy metabolism	Sulfur metabolism	41	ko00920
Metabolism	Global and Overview	2-Oxocarboxylic acid metabolism	56	ko01210
Metabolism	Global and Overview	Biosynthesis of amino acids	289	ko01230
Metabolism	Global and Overview	Carbon metabolism	337	ko01200
Metabolism	Global and Overview	Degradation of aromatic compounds	13	ko01220
Metabolism	Global and Overview	Fatty acid metabolism	101	ko01212
Metabolism	Glycan biosynthesis and metabolism	Glycosaminoglycan degradation	19	ko00531
Metabolism	Glycan biosynthesis and metabolism	Glycosphingolipid biosynthesis - ganglio series	6	ko00604
Metabolism	Glycan biosynthesis and metabolism	Glycosphingolipid biosynthesis - globo series	8	ko00603
Metabolism	Glycan biosynthesis and metabolism	Glycosylphosphatidylinositol(GPI)-anchor biosynthesis	40	ko00563
Metabolism	Glycan biosynthesis and metabolism	N-Glycan biosynthesis	51	ko00510
Metabolism	Glycan biosynthesis and metabolism	Other glycan degradation	24	ko00511
Metabolism	Glycan biosynthesis and metabolism	Other types of O-glycan biosynthesis	11	ko00514
Metabolism	Lipid metabolism	alpha-Linolenic acid metabolism	59	ko00592
Metabolism	Lipid metabolism	Arachidonic acid metabolism	20	ko00590
Metabolism	Lipid metabolism	Biosynthesis of unsaturated fatty acids	44	ko01040
Metabolism	Lipid metabolism	Cutin, suberine and wax biosynthesis	24	ko00073
Metabolism	Lipid metabolism	Ether lipid metabolism	34	ko00565
Metabolism	Lipid metabolism	Fatty acid biosynthesis	58	ko00061
Metabolism	Lipid metabolism	Fatty acid degradation	58	ko00071
Metabolism	Lipid metabolism	Fatty acid elongation	35	ko00062
Metabolism	Lipid metabolism	Glycerolipid metabolism	59	ko00561
Metabolism	Lipid metabolism	Glycerophospholipid metabolism	97	ko00564
Metabolism	Lipid metabolism	Linoleic acid metabolism	24	ko00591
Metabolism	Lipid metabolism	Sphingolipid metabolism	33	ko00600
Metabolism	Lipid metabolism	Steroid biosynthesis	38	ko00100
Metabolism	Lipid metabolism	Synthesis and degradation of ketone bodies	5	ko00072
Metabolism	Metabolism of cofactors and vitamins	Biotin metabolism	27	ko00780
Metabolism	Metabolism of cofactors and vitamins	Folate biosynthesis	22	ko00790
Metabolism	Metabolism of cofactors and vitamins	Lipoic acid metabolism	6	ko00785
Metabolism	Metabolism of cofactors and vitamins	Nicotinate and nicotinamide metabolism	20	ko00760
Metabolism	Metabolism of cofactors and vitamins	One carbon pool by folate	20	ko00670
Metabolism	Metabolism of cofactors and vitamins	Pantothenate and CoA biosynthesis	25	ko00770
Metabolism	Metabolism of cofactors and vitamins	Porphyrin and chlorophyll metabolism	58	ko00860
Metabolism	Metabolism of cofactors and vitamins	Riboflavin metabolism	11	ko00740
Metabolism	Metabolism of cofactors and vitamins	Thiamine metabolism	16	ko00730
Metabolism	Metabolism of cofactors and vitamins	Ubiquinone and other terpenoid-quinone biosynthesis	57	ko00130
Metabolism	Metabolism of cofactors and vitamins	Vitamin B6 metabolism	14	ko00750
Metabolism	Metabolism of other amino acids	beta-Alanine metabolism	72	ko00410
Metabolism	Metabolism of other amino acids	Cyanoamino acid metabolism	43	ko00460
Metabolism	Metabolism of other amino acids	Glutathione metabolism	92	ko00480
Metabolism	Metabolism of other amino acids	Selenocompound metabolism	20	ko00450
Metabolism	Metabolism of other amino acids	Taurine and hypotaurine metabolism	9	ko00430
Metabolism	Metabolism of terpenoids and polyketides	Brassinosteroid biosynthesis	28	ko00905
Metabolism	Metabolism of terpenoids and polyketides	Carotenoid biosynthesis	37	ko00906
Metabolism	Metabolism of terpenoids and polyketides	Diterpenoid biosynthesis	22	ko00904
Metabolism	Metabolism of terpenoids and polyketides	Limonene and pinene degradation	14	ko00903
Metabolism	Metabolism of terpenoids and polyketides	Monoterpenoid biosynthesis	17	ko00902
Metabolism	Metabolism of terpenoids and polyketides	Sesquiterpenoid and triterpenoid biosynthesis	15	ko00909
Metabolism	Metabolism of terpenoids and polyketides	Terpenoid backbone biosynthesis	62	ko00900
Metabolism	Metabolism of terpenoids and polyketides	Zeatin biosynthesis	24	ko00908
Metabolism	Nucleotide metabolism	Purine metabolism	176	ko00230
Metabolism	Nucleotide metabolism	Pyrimidine metabolism	135	ko00240
Organismal Systems	Environmental adaptation	Circadian rhythm - plant	40	ko04712
Organismal Systems	Environmental adaptation	Plant-pathogen interaction	434	ko04626

## Sheet: Sheet3
T3
KEGG_A_class	KEGG_B_class	Pathway	Count (5431)	Pathway ID
Cellular Processes	Transport and catabolism	Endocytosis	220	ko04144
Cellular Processes	Transport and catabolism	Peroxisome	100	ko04146
Cellular Processes	Transport and catabolism	Phagosome	90	ko04145
Cellular Processes	Transport and catabolism	Regulation of autophagy	50	ko04140
Environmental Information Processing	Membrane transport	ABC transporters	58	ko02010
Environmental Information Processing	Signal transduction	Phosphatidylinositol signaling system	56	ko04070
Environmental Information Processing	Signal transduction	Plant hormone signal transduction	253	ko04075
Genetic Information Processing	Folding, sorting and degradation	Proteasome	71	ko03050
Genetic Information Processing	Folding, sorting and degradation	Protein export	67	ko03060
Genetic Information Processing	Folding, sorting and degradation	Protein processing in endoplasmic reticulum	318	ko04141
Genetic Information Processing	Folding, sorting and degradation	RNA degradation	152	ko03018
Genetic Information Processing	Folding, sorting and degradation	SNARE interactions in vesicular transport	44	ko04130
Genetic Information Processing	Folding, sorting and degradation	Sulfur relay system	13	ko04122
Genetic Information Processing	Folding, sorting and degradation	Ubiquitin mediated proteolysis	166	ko04120
Genetic Information Processing	Replication and repair	Base excision repair	53	ko03410
Genetic Information Processing	Replication and repair	DNA replication	87	ko03030
Genetic Information Processing	Replication and repair	Homologous recombination	76	ko03440
Genetic Information Processing	Replication and repair	Mismatch repair	55	ko03430
Genetic Information Processing	Replication and repair	Non-homologous end-joining	15	ko03450
Genetic Information Processing	Replication and repair	Nucleotide excision repair	79	ko03420
Genetic Information Processing	Transcription	Basal transcription factors	59	ko03022
Genetic Information Processing	Transcription	RNA polymerase	46	ko03020
Genetic Information Processing	Transcription	Spliceosome	280	ko03040
Genetic Information Processing	Translation	Aminoacyl-tRNA biosynthesis	71	ko00970
Genetic Information Processing	Translation	mRNA surveillance pathway	144	ko03015
Genetic Information Processing	Translation	Ribosome	324	ko03010
Genetic Information Processing	Translation	Ribosome biogenesis in eukaryotes	127	ko03008
Genetic Information Processing	Translation	RNA transport	198	ko03013
Metabolism	Amino acid metabolism	Alanine, aspartate and glutamate metabolism	51	ko00250
Metabolism	Amino acid metabolism	Arginine and proline metabolism	63	ko00330
Metabolism	Amino acid metabolism	Arginine biosynthesis	36	ko00220
Metabolism	Amino acid metabolism	Cysteine and methionine metabolism	100	ko00270
Metabolism	Amino acid metabolism	Glycine, serine and threonine metabolism	89	ko00260
Metabolism	Amino acid metabolism	Histidine metabolism	24	ko00340
Metabolism	Amino acid metabolism	Lysine biosynthesis	22	ko00300
Metabolism	Amino acid metabolism	Lysine degradation	60	ko00310
Metabolism	Amino acid metabolism	Phenylalanine metabolism	48	ko00360
Metabolism	Amino acid metabolism	Phenylalanine, tyrosine and tryptophan biosynthesis	55	ko00400
Metabolism	Amino acid metabolism	Tryptophan metabolism	30	ko00380
Metabolism	Amino acid metabolism	Tyrosine metabolism	54	ko00350
Metabolism	Amino acid metabolism	Valine, leucine and isoleucine biosynthesis	19	ko00290
Metabolism	Amino acid metabolism	Valine, leucine and isoleucine degradation	68	ko00280
Metabolism	Biosynthesis of other secondary metabolites	Anthocyanin biosynthesis	17	ko00942
Metabolism	Biosynthesis of other secondary metabolites	Betalain biosynthesis	1	ko00965
Metabolism	Biosynthesis of other secondary metabolites	Caffeine metabolism	3	ko00232
Metabolism	Biosynthesis of other secondary metabolites	Flavone and flavonol biosynthesis	3	ko00944
Metabolism	Biosynthesis of other secondary metabolites	Flavonoid biosynthesis	39	ko00941
Metabolism	Biosynthesis of other secondary metabolites	Glucosinolate biosynthesis	5	ko00966
Metabolism	Biosynthesis of other secondary metabolites	Isoflavonoid biosynthesis	3	ko00943
Metabolism	Biosynthesis of other secondary metabolites	Isoquinoline alkaloid biosynthesis	29	ko00950
Metabolism	Biosynthesis of other secondary metabolites	Monobactam biosynthesis	17	ko00261
Metabolism	Biosynthesis of other secondary metabolites	Phenylpropanoid biosynthesis	125	ko00940
Metabolism	Biosynthesis of other secondary metabolites	Stilbenoid, diarylheptanoid and gingerol biosynthesis	28	ko00945
Metabolism	Biosynthesis of other secondary metabolites	Tropane, piperidine and pyridine alkaloid biosynthesis	23	ko00960
Metabolism	Carbohydrate metabolism	Amino sugar and nucleotide sugar metabolism	145	ko00520
Metabolism	Carbohydrate metabolism	Ascorbate and aldarate metabolism	47	ko00053
Metabolism	Carbohydrate metabolism	Butanoate metabolism	20	ko00650
Metabolism	Carbohydrate metabolism	C5-Branched dibasic acid metabolism	9	ko00660
Metabolism	Carbohydrate metabolism	Citrate cycle (TCA cycle)	72	ko00020
Metabolism	Carbohydrate metabolism	Fructose and mannose metabolism	73	ko00051
Metabolism	Carbohydrate metabolism	Galactose metabolism	62	ko00052
Metabolism	Carbohydrate metabolism	Glycolysis / Gluconeogenesis	144	ko00010
Metabolism	Carbohydrate metabolism	Glyoxylate and dicarboxylate metabolism	89	ko00630
Metabolism	Carbohydrate metabolism	Inositol phosphate metabolism	62	ko00562
Metabolism	Carbohydrate metabolism	Pentose and glucuronate interconversions	69	ko00040
Metabolism	Carbohydrate metabolism	Pentose phosphate pathway	58	ko00030
Metabolism	Carbohydrate metabolism	Propanoate metabolism	56	ko00640
Metabolism	Carbohydrate metabolism	Pyruvate metabolism	101	ko00620
Metabolism	Carbohydrate metabolism	Starch and sucrose metabolism	192	ko00500
Metabolism	Energy metabolism	Carbon fixation in photosynthetic organisms	79	ko00710
Metabolism	Energy metabolism	Nitrogen metabolism	32	ko00910
Metabolism	Energy metabolism	Oxidative phosphorylation	144	ko00190
Metabolism	Energy metabolism	Photosynthesis	57	ko00195
Metabolism	Energy metabolism	Photosynthesis - antenna proteins	20	ko00196
Metabolism	Energy metabolism	Sulfur metabolism	35	ko00920
Metabolism	Global and Overview	2-Oxocarboxylic acid metabolism	69	ko01210
Metabolism	Global and Overview	Biosynthesis of amino acids	275	ko01230
Metabolism	Global and Overview	Carbon metabolism	314	ko01200
Metabolism	Global and Overview	Degradation of aromatic compounds	11	ko01220
Metabolism	Global and Overview	Fatty acid metabolism	97	ko01212
Metabolism	Glycan biosynthesis and metabolism	Glycosaminoglycan degradation	18	ko00531
Metabolism	Glycan biosynthesis and metabolism	Glycosphingolipid biosynthesis - ganglio series	6	ko00604
Metabolism	Glycan biosynthesis and metabolism	Glycosphingolipid biosynthesis - globo series	8	ko00603
Metabolism	Glycan biosynthesis and metabolism	Glycosylphosphatidylinositol(GPI)-anchor biosynthesis	37	ko00563
Metabolism	Glycan biosynthesis and metabolism	N-Glycan biosynthesis	45	ko00510
Metabolism	Glycan biosynthesis and metabolism	Other glycan degradation	22	ko00511
Metabolism	Glycan biosynthesis and metabolism	Other types of O-glycan biosynthesis	7	ko00514
Metabolism	Lipid metabolism	alpha-Linolenic acid metabolism	52	ko00592
Metabolism	Lipid metabolism	Arachidonic acid metabolism	18	ko00590
Metabolism	Lipid metabolism	Biosynthesis of unsaturated fatty acids	46	ko01040
Metabolism	Lipid metabolism	Cutin, suberine and wax biosynthesis	25	ko00073
Metabolism	Lipid metabolism	Ether lipid metabolism	28	ko00565
Metabolism	Lipid metabolism	Fatty acid biosynthesis	48	ko00061
Metabolism	Lipid metabolism	Fatty acid degradation	52	ko00071
Metabolism	Lipid metabolism	Fatty acid elongation	33	ko00062
Metabolism	Lipid metabolism	Glycerolipid metabolism	66	ko00561
Metabolism	Lipid metabolism	Glycerophospholipid metabolism	90	ko00564
Metabolism	Lipid metabolism	Linoleic acid metabolism	21	ko00591
Metabolism	Lipid metabolism	Sphingolipid metabolism	31	ko00600
Metabolism	Lipid metabolism	Steroid biosynthesis	31	ko00100
Metabolism	Lipid metabolism	Synthesis and degradation of ketone bodies	5	ko00072
Metabolism	Metabolism of cofactors and vitamins	Biotin metabolism	21	ko00780
Metabolism	Metabolism of cofactors and vitamins	Folate biosynthesis	19	ko00790
Metabolism	Metabolism of cofactors and vitamins	Lipoic acid metabolism	5	ko00785
Metabolism	Metabolism of cofactors and vitamins	Nicotinate and nicotinamide metabolism	22	ko00760
Metabolism	Metabolism of cofactors and vitamins	One carbon pool by folate	21	ko00670
Metabolism	Metabolism of cofactors and vitamins	Pantothenate and CoA biosynthesis	30	ko00770
Metabolism	Metabolism of cofactors and vitamins	Porphyrin and chlorophyll metabolism	50	ko00860
Metabolism	Metabolism of cofactors and vitamins	Riboflavin metabolism	10	ko00740
Metabolism	Metabolism of cofactors and vitamins	Thiamine metabolism	14	ko00730
Metabolism	Metabolism of cofactors and vitamins	Ubiquinone and other terpenoid-quinone biosynthesis	50	ko00130
Metabolism	Metabolism of cofactors and vitamins	Vitamin B6 metabolism	13	ko00750
Metabolism	Metabolism of other amino acids	beta-Alanine metabolism	58	ko00410
Metabolism	Metabolism of other amino acids	Cyanoamino acid metabolism	44	ko00460
Metabolism	Metabolism of other amino acids	Glutathione metabolism	90	ko00480
Metabolism	Metabolism of other amino acids	Selenocompound metabolism	20	ko00450
Metabolism	Metabolism of other amino acids	Taurine and hypotaurine metabolism	9	ko00430
Metabolism	Metabolism of terpenoids and polyketides	Brassinosteroid biosynthesis	29	ko00905
Metabolism	Metabolism of terpenoids and polyketides	Carotenoid biosynthesis	28	ko00906
Metabolism	Metabolism of terpenoids and polyketides	Diterpenoid biosynthesis	23	ko00904
Metabolism	Metabolism of terpenoids and polyketides	Limonene and pinene degradation	12	ko00903
Metabolism	Metabolism of terpenoids and polyketides	Monoterpenoid biosynthesis	13	ko00902
Metabolism	Metabolism of terpenoids and polyketides	Sesquiterpenoid and triterpenoid biosynthesis	20	ko00909
Metabolism	Metabolism of terpenoids and polyketides	Terpenoid backbone biosynthesis	66	ko00900
Metabolism	Metabolism of terpenoids and polyketides	Zeatin biosynthesis	23	ko00908
Metabolism	Nucleotide metabolism	Purine metabolism	181	ko00230
Metabolism	Nucleotide metabolism	Pyrimidine metabolism	131	ko00240
Organismal Systems	Environmental adaptation	Circadian rhythm - plant	45	ko04712
Organismal Systems	Environmental adaptation	Plant-pathogen interaction	386	ko04626
