# Supplementary material for: Transcriptome analysis and annotation: SNPs identified from single copy annotated unigenes of three polyploid blueberry crops
Source: PLoS One. 2019 Apr 29;14(4):e0216299. doi: 10.1371/journal.pone.0216299 (PMC6488077; doi:10.1371/journal.pone.0216299)
Supplement: S6 Table — (XLS) [file pone.0216299.s006.xls]

## Sheet: Sheet1
Table S6. GO enrichment analysis of unigenes identified in three blueberry crops
Ontology	Class	Number of unigenes
		Rabbiteye blueberry	Southern highbush blueberry	Northern highbush blueberry
Biological Process	reproduction	777	807	748
	cell killing	4	1	3
	immune system process	252	259	237
	behavior	0	0	1
	metabolic process	10123	10434	10003
	cellular process	9655	9924	9565
	reproductive process	769	796	742
	biological adhesion	62	61	63
	signaling	920	896	871
	multicellular organismal process	1029	1087	1033
	developmental process	1538	1599	1519
	growth	195	189	181
	locomotion	12	18	14
	single-organism process	7387	7634	7302
	rhythmic process	34	39	42
	response to stimulus	2989	3095	2997
	localization	2545	2595	2504
	multi-organism process	452	480	450
	biological regulation	3270	3358	3251
	cellular component organization or biogenesis	2062	2154	2080
	detoxification	10	9	12
Molecular Function	transcription factor activity, protein binding	46	49	47
	nucleic acid binding transcription factor activity	282	281	275
	catalytic activity	9657	9934	9540
	signal transducer activity	158	141	142
	structural molecule activity	317	363	345
	transporter activity	854	850	810
	binding	8995	9255	8888
	electron carrier activity	17	17	16
	antioxidant activity	98	111	101
	translation regulator activity	2	1	1
	molecular transducer activity	115	112	108
	molecular function regulator	131	123	130
Cellular Component	extracellular region	220	214	210
	cell	6787	7046	6883
	nucleoid	9	8	9
	membrane	3700	3843	3684
	virion	67	65	69
	cell junction	344	373	347
	extracellular matrix	7	9	8
	membrane-enclosed lumen	120	126	131
	macromolecular complex	1469	1560	1520
	organelle	5395	5577	5430
	extracellular region part	8	13	10
	organelle part	2228	2324	2328
	virion part	67	65	69
	membrane part	2656	2663	2562
	cell part	6783	7043	6880
	supramolecular fiber	3	10	7
Total hit of GO annotation		94620	97611	94168
the Unigenes annotated by GO database		17751	18237	17503
