# Supplementary material for: Transcriptome analysis and annotation: SNPs identified from single copy annotated unigenes of three polyploid blueberry crops
Source: PLoS One. 2019 Apr 29;14(4):e0216299. doi: 10.1371/journal.pone.0216299 (PMC6488077; doi:10.1371/journal.pone.0216299)
Supplement: S7 Table — (XLSX) [file pone.0216299.s007.xlsx]

## Sheet: Table S3
Table S7. SSR loci identified and their corresponding primers designed in the unigenes of three blueberry crops

## Sheet: rabbiteye blueberry
SSR loci identified and corresponding primers designment in the unigenes of rabbiteye blueberry																						Table S3. SSR loci identified and their corresponding primers designed in the unigenes of rabbiteye blueberry
ID	SSR nr.	SSR type	SSR	size	start	end	FORWARD PRIMER1 (5'-3')	Tm(℃)	size	REVERSE PRIMER1 (5'-3')	Tm(℃)	size	PRODUCT1 size (bp)	start (bp)	end (bp)	FORWARD PRIMER2 (5'-3')	Tm(℃)	size	REVERSE PRIMER2 (5'-3')	Tm(℃)	size	PRODUCT2 size (bp)	start (bp)	end (bp)	FORWARD PRIMER3 (5'-3')	Tm(℃)	size	REVERSE PRIMER3 (5'-3')	Tm(℃)	size	PRODUCT3 size (bp)	start (bp)	end (bp)
Unigene0000010	1	p2	(GA)10	20	251	270
Unigene0000012	1	p2	(TA)6	12	137	148	GCCCATTTCCTTTCCTCTTT	59.532	20	CCTTCCTCTCTTTGCAGTCG	60.126	20	216	27	242	GCCCATTTCCTTTCCTCTTT	59.532	20	CCCTCCTTCTCATCCCTCTC	60.149	20	154	27	180	GCCCATTTCCTTTCCTCTTT	59.532	20	AGAGAACAAATCCTCGCCCT	60.212	20	170	27	196
Unigene0000018	1	p2	(GA)6	12	1521	1532	TTGGTTTTTGACAAGAGGGC	60.088	20	TCCCCTTCTTTTCCCTCCTA	60.004	20	111	1458	1568	TTGGTTTTTGACAAGAGGGC	60.088	20	CAAAGCCAACAAACTCCCAT	59.971	20	200	1458	1657	TTGGTTTTTGACAAGAGGGC	60.088	20	AATCGGAAAACGAACCACTG	59.971	20	232	1458	1689
Unigene0000023	1	c	(AG)6tagggttttagaggctggctggggttttagggatgagga(AG)8	67	3718	3784
Unigene0000026	1	p2	(AT)8	16	1	16
Unigene0000044	1	p2	(CT)7	14	5	18
Unigene0000052	1	p2	(GA)10	20	1595	1614
Unigene0000056	1	p2	(CT)7	14	1807	1820
Unigene0000063	1	p2	(GA)8	16	1656	1671	AGGCGAGAATGCTATTTGGA	59.807	20	TGCAGTCATCCCTCTCCTCT	59.945	20	233	1492	1724	GGCGAGAATGCTATTTGGAC	59.674	20	TGCAGTCATCCCTCTCCTCT	59.945	20	232	1493	1724	AGGCGAGAATGCTATTTGGA	59.807	20	TTTTGCAGTCATCCCTCTCC	60.195	20	236	1492	1727
Unigene0000064	1	p3	(GGT)6	18	394	411	TCACTACCCGAAACCCAGAC	59.966	20	TACTCCTCGAGAAAGGCCAA	59.948	20	270	190	459	TCACTACCCGAAACCCAGAC	59.966	20	TCCTCGAGAAAGGCCAAATA	59.778	20	267	190	456	TAACCCGCAATTCACTACCC	59.823	20	TCCTCGAGAAAGGCCAAATA	59.778	20	278	179	456
Unigene0000064	2	p3	(CCG)5	15	668	682	GACTCGGAAGGTGAGTAGCG	60.012	20	GCCTTAGCCTTACTCCCACC	60.096	20	237	500	736	GAGTCGAAGACGTCGAGGAG	60.135	20	GCCTTAGCCTTACTCCCACC	60.096	20	188	549	736	GACTCGGAAGGTGAGTAGCG	60.012	20	CTTACTCCCACCACCACCAC	60.275	20	229	500	728
Unigene0000065	1	p2	(TC)8	16	1	16
Unigene0000065	2	p2	(CT)7	14	182	195	CGAGCTTTCCCACTCAAAAG	59.986	20	ACGCCGTTAACGAACAACTC	60.176	20	273	101	373	CGAGCTTTCCCACTCAAAAG	59.986	20	GACGCCGTTAACGAACAACT	60.176	20	274	101	374	CGAGCTTTCCCACTCAAAAG	59.986	20	TGTGCGGGATATGAGAAGTG	59.673	20	134	101	234
Unigene0000066	1	p2	(TC)6	12	1	12
Unigene0000066	2	p2	(TC)7	14	761	774
Unigene0000070	1	p2	(GA)9	18	1	18
Unigene0000073	1	p2	(GA)7	14	3078	3091
Unigene0000078	1	p3	(AAG)6	18	108	125	TCCCTTTGTACTCCACCACC	59.82	20	AAGGGCTGGGACTTTTAAGC	59.725	20	114	39	152	ACCACCAAAGGATGACGAAA	60.353	20	AAGGGCTGGGACTTTTAAGC	59.725	20	100	53	152	CTCCACCACCAAAGGATGAC	60.363	20	AAGGGCTGGGACTTTTAAGC	59.725	20	104	49	152
Unigene0000078	2	p3	(GGT)5	15	2548	2562	GGGGTTGAATTCGATTCTGA	59.871	20	CCCACTCCGACTACATTCGT	59.989	20	274	2495	2768	GGGGTTGAATTCGATTCTGA	59.871	20	AAACCACTCCCACTCCTCCT	59.968	20	148	2495	2642	ATTCCAAACGGACGATGTTC	59.797	20	AAACCACTCCCACTCCTCCT	59.968	20	251	2392	2642
Unigene0000080	1	p2	(AG)6	12	549	560	GGACGAAGCTGGAGAAGTTG	59.989	20	AACCCAACACCAAAACCCTT	60.488	20	280	313	592	ATCCCCTCACAGTTGTCCAG	59.962	20	TCCCCTCACTACTCCATCCA	60.465	20	118	513	630	CACAGTTGTCCAGCATCAGC	60.473	20	TCCCCTCACTACTCCATCCA	60.465	20	111	520	630
Unigene0000082	1	p2	(GA)7	14	3232	3245
Unigene0000089	1	p2	(TC)7	14	32	45	GGGTTTTTCCCTCTCCTCCT	60.787	20	AAGCGAGATCAAAACGAAGG	59.452	20	269	9	277	AGGGTTTTTCCCTCTCCTCC	60.787	20	AAGCGAGATCAAAACGAAGG	59.452	20	270	8	277	GGGTTTTTCCCTCTCCTCCT	60.787	20	GCGAGATCAAAACGAAGGAT	59.273	20	267	9	275
Unigene0000091	1	p3	(AAT)7	21	743	763	GACAGCTTCCCTCAGATTGC	59.957	20	ACTTCACCCGCATTCAAGTC	60.119	20	208	700	907	TAACGCTCCCAATGATGACA	60.073	20	ACTTCACCCGCATTCAAGTC	60.119	20	224	684	907	TAACGCTCCCAATGATGACA	60.073	20	AGTTCACTTCACCCGCATTC	60.119	20	229	684	912
Unigene0000106	1	p2	(AG)8	16	1002	1017
Unigene0000111	1	p2	(CT)9	18	588	605	GGGTGCACAGAAGGTTCAAT	59.973	20	TACTGTTGTAGCGGCTGGTG	59.928	20	278	438	715	AAGGTTCAATCGTCCTGGTG	59.966	20	TACTGTTGTAGCGGCTGGTG	59.928	20	268	448	715	TGGTGAGAAGGGAAATCTGG	60.042	20	TACTGTTGTAGCGGCTGGTG	59.928	20	253	463	715
Unigene0000111	2	p3	(GAA)5	15	3789	3803	TTGGAGTTTTGTTGGGTGGT	60.246	20	AAATGGAGGCGATGATCTTG	60.036	20	253	3722	3974	GTTGGAGTTTTGTTGGGTGG	60.246	20	AAATGGAGGCGATGATCTTG	60.036	20	254	3721	3974	TTGATGATGGGTTTGTTGGA	59.75	20	AAATGGAGGCGATGATCTTG	60.036	20	268	3707	3974
Unigene0000111	3	p2	(GA)9	18	3992	4009
Unigene0000112	1	p2	(CT)8	16	1	16
Unigene0000114	1	p2	(CT)20	40	196	235	GCAGCAGTGGGAACAAAAAT	60.118	20	TTGCTTGTCCTCCATCAGTG	59.831	20	256	107	362	GCAGCAGTGGGAACAAAAAT	60.118	20	CAATTGCTTGTCCTCCATCA	59.648	20	259	107	365	GCAGTGGGAACAAAAATTGG	60.344	20	TTGCTTGTCCTCCATCAGTG	59.831	20	253	110	362
Unigene0000118	1	p2	(CT)9	18	1	18
Unigene0000124	1	p2	(AG)9	18	684	701
Unigene0000126	1	c	(CT)6ccgccgcctcctcct(TC)6	39	60	98	ACCGTCCTCTCCATTTCCTT	59.935	20	GAGAGGGTGTCGTTGGTCAT	59.969	20	189	32	220	ACCGTCCTCTCCATTTCCTT	59.935	20	TGAGAGAACGGCGAGAGTTT	60.134	20	113	32	144	ACCGTCCTCTCCATTTCCTT	59.935	20	GAGGGTGTCGTTGGTCATTT	59.827	20	187	32	218
Unigene0000132	1	p3	(ACC)5	15	582	596	CCACTATTCCCACCACCATC	60.05	20	CGGTAGATGAGGCAGGTGAT	60.096	20	198	550	747	CCACTATTCCCACCACCATC	60.05	20	TGGTTGTGGAGTGGTGACAT	59.846	20	248	550	797	CCGCCACTACCACCACTATT	59.875	20	CGGTAGATGAGGCAGGTGAT	60.096	20	210	538	747
Unigene0000132	2	p4	(TTTA)4	16	963	978	CAACTCCACCACTCCATCCT	59.962	20	TTCCATACTGGAATGCAAAAA	58.148	21	108	896	1003	CACCATTACTCCCCCTAGCA	59.948	20	TTCCATACTGGAATGCAAAAA	58.148	21	196	808	1003	CACCGCAACTACCACAACAC	60.072	20	TTCCATACTGGAATGCAAAAA	58.148	21	155	849	1003
Unigene0000134	1	p2	(AG)8	16	291	306	GAAACGAGTCCCCTAGAGCC	60.212	20	ACCTATTCATTTTCCGTGCG	59.96	20	148	182	329	AGGAGCAGAGAGATGGACGA	60.096	20	CCAGACAACCAACAACTCCC	60.399	20	185	236	420	GAGGAGCAGAGAGATGGACG	60.096	20	CCAGACAACCAACAACTCCC	60.399	20	186	235	420
Unigene0000134	2	p2	(TG)6	12	1244	1255	AGTGAGACAGAGGCGGAAAA	59.989	20	TATACTTCACCGGCAAACCC	59.823	20	241	1094	1334	CAGAGGCGGAAAACAAGAAG	59.986	20	TATACTTCACCGGCAAACCC	59.823	20	234	1101	1334	CGGAAGCACATGCAAGTTTA	59.872	20	TTCCCATTTAATTCCACCGA	60.124	20	276	1179	1454
Unigene0000134	3	p2	(AG)6	12	1568	1579	TGTGTGGCTGTGAATGGTTT	60.008	20	CCGGATCTCTCCCTCTCTG	59.88	19	116	1486	1601	TTTGTGTGGCTGTGAATGGT	60.008	20	CCGGATCTCTCCCTCTCTG	59.88	19	118	1484	1601	TTGTGTGGCTGTGAATGGTT	60.008	20	CCGGATCTCTCCCTCTCTG	59.88	19	117	1485	1601
Unigene0000135	1	c	(AGA)5cggaagaaaaagaagaatgaggaa(AG)6	51	342	392	GGCGGTGTTGCTCTGTTTAT	60.14	20	TGTTTTTAATGCCCCCACAT	60.053	20	168	309	476	GACGAGTTCATTGGTGCAGA	59.837	20	TGTTTTTAATGCCCCCACAT	60.053	20	237	240	476	TGAGACGAGTTCATTGGTGC	59.837	20	TGTTTTTAATGCCCCCACAT	60.053	20	240	237	476
Unigene0000141	1	p2	(AG)7	14	2213	2226
Unigene0000142	1	p2	(GA)7	14	3962	3975	TCCCAGACGAGGATCAAATC	60.011	20	ATTCCAGCACCTGGTTGTTC	59.973	20	195	3877	4071	ACTCTTCCACCACCATCGAC	59.969	20	GAGTTCTTCGTCGTTCCTCG	59.989	20	260	3898	4157	ACTCTTCCACCACCATCGAC	59.969	20	ATTCCAGCACCTGGTTGTTC	59.973	20	174	3898	4071
Unigene0000143	1	p2	(CT)6	12	1359	1370	TTTTCTGTAGAAGCGGCGAT	59.982	20	CCCGGAAACAGAGACGATAC	59.55	20	129	1267	1395	CAAATCTCGCGTTCGGTAGT	60.27	20	CCCGGAAACAGAGACGATAC	59.55	20	156	1240	1395	ACAAATCTCGCGTTCGGTAG	60.27	20	CCCGGAAACAGAGACGATAC	59.55	20	157	1239	1395
Unigene0000144	1	p2	(CT)9	18	1271	1288
Unigene0000145	1	p2	(AG)8	16	1	16
Unigene0000146	1	p2	(TC)10	20	31	50	GCGCCACCACATTCTTCA	61.862	18	AAAACGAGTGGATGGTTTCG	59.971	20	147	10	156	GCGCCACCACATTCTTCA	61.862	18	CAAACCCTCAACCAACCAAC	60.246	20	272	10	281	GCGCCACCACATTCTTCA	61.862	18	GAAACCACGACGAAAACCTC	59.574	20	208	10	217
Unigene0000147	1	p2	(GA)8	16	195	210	GGTGATGACTGATTTCGCCT	60.081	20	GAACTTCGGAATCGTCTTGC	59.82	20	188	88	275	GGTGATGACTGATTTCGCCT	60.081	20	CACGAACTTCGGAATCGTCT	60.255	20	191	88	278	GCAGCTGGTCAGATACAACG	59.47	20	GAACTTCGGAATCGTCTTGC	59.82	20	132	144	275
Unigene0000158	1	p6	(TCAGAA)4	24	104	127	CTCATCCTTGAGATCGGGAA	60.15	20	AATTTTTGCCGGAACATACG	59.832	20	155	57	211	TCATCCTTGAGATCGGGAAG	60.15	20	AATTTTTGCCGGAACATACG	59.832	20	154	58	211	TCACAGCTCGATGACAAACC	59.837	20	AATTTTTGCCGGAACATACG	59.832	20	184	28	211
Unigene0000162	1	p2	(AG)20	40	1	40
Unigene0000167	1	p2	(TC)8	16	33	48	CTCTAACCCAGATCTGCCCA	60.21	20	AGGTCGAGCCTATAGCAGCA	60.14	20	152	4	155	CTCTAACCCAGATCTGCCCA	60.21	20	TAGCAGCATACGGTCATCCA	60.243	20	140	4	143	CTCTAACCCAGATCTGCCCA	60.21	20	CCAAGGTCGAGCCTATAGCA	60.365	20	155	4	158
Unigene0000179	1	p2	(GA)11	22	1	22
Unigene0000179	2	p3	(TAA)5	15	417	431
Unigene0000184	1	p3	(CGT)5	15	1184	1198	GCTTCGGATCGATGATTCTC	59.739	20	AATGGAGCGGCTCTGACTAA	59.978	20	138	1113	1250	GCTTCGGATCGATGATTCTC	59.739	20	AAATGGAGCGGCTCTGACTA	59.978	20	139	1113	1251	GATTTCAGTATCGGCTTGGC	59.674	20	AATGGAGCGGCTCTGACTAA	59.978	20	176	1075	1250
Unigene0000184	2	p2	(GA)8	16	1691	1706
Unigene0000189	1	p3	(TTC)5	15	1133	1147
Unigene0000198	1	p2	(AG)11	22	1	22
Unigene0000207	1	p2	(CT)9	18	31	48	GACCTCTGTTTTCTGATTTCTGAT	57.967	24	CCACTTGCTTTGCTTTCTCC	59.993	20	183	0	182	GACCTCTGTTTTCTGATTTCTGAT	57.967	24	CCCACTTGCTTTGCTTTCTC	59.993	20	184	0	183	GACCTCTGTTTTCTGATTTCTGAT	57.967	24	GAAGAGGAGTCCTTGGGACC	60.05	20	247	0	246
Unigene0000207	2	p3	(TCT)7	21	243	263	GAGAAAGCAAAGCAAGTGGG	59.993	20	GGATTTCCCTTTTTGCCATT	60.13	20	245	164	408	GGAGAAAGCAAAGCAAGTGG	59.993	20	GGATTTCCCTTTTTGCCATT	60.13	20	246	163	408	GAGAAAGCAAAGCAAGTGGG	59.993	20	CCTGCTTTCTGACTGATCCC	59.803	20	205	164	368
Unigene0000209	1	p2	(GA)9	18	216	233
Unigene0000210	1	p2	(AG)7	14	2323	2336	CATATTAATCCGACCACGGG	60.031	20	CCCCCTTGATTTCTTCGCT	61.463	19	249	2110	2358	CCATATTAATCCGACCACGG	60.031	20	CCCCCTTGATTTCTTCGCT	61.463	19	250	2109	2358	GAGAAAGCATTGTCGAAGCC	59.962	20	CCCCCTTGATTTCTTCGCT	61.463	19	106	2253	2358
Unigene0000211	1	p2	(TC)19	38	241	278
Unigene0000219	1	p3	(CGG)5	15	1045	1059	TGCACGATCTCTACGTCGTC	60.016	20	TACGGTCAAAATCAGCCTCC	60.074	20	140	950	1089	TGCACGATCTCTACGTCGTC	60.016	20	TTGTGATGCTTGAAACTCCG	59.84	20	197	950	1146	AACCTCCTTCGTATTGCACG	60.132	20	TACGGTCAAAATCAGCCTCC	60.074	20	115	975	1089
Unigene0000219	2	p2	(TG)6	12	1235	1246	GGAGGCTGATTTTGACCGTA	60.074	20	AGTCTCCCCAGTCCTCAACC	60.504	20	222	1070	1291	CGGAGTTTCAAGCATCACAA	59.84	20	AGTCTCCCCAGTCCTCAACC	60.504	20	165	1127	1291	GGAGGCTGATTTTGACCGTA	60.074	20	CTCTCCTCTCTCTCCGCCTC	60.77	20	247	1070	1316
Unigene0000225	1	p3	(GCG)6	18	970	987	GTGGAGGATGAGGCAGAGAG	59.945	20	CACAGAGCGATGGAAGCAG	60.716	19	261	759	1019	GCATACTCGCTTGCAGTTGA	60.165	20	CACAGAGCGATGGAAGCAG	60.716	19	180	840	1019	CTCGCTTGCAGTTGAAGATG	59.74	20	CACAGAGCGATGGAAGCAG	60.716	19	175	845	1019
Unigene0000226	1	p2	(GA)7	14	1019	1032	GGTTGTGTAATTTGGGGTGC	60.096	20	TCTATGAACCTGCCGACCC	61.021	19	279	779	1057	ACACAAAGATCGGTTGAGGC	60.119	20	TCTATGAACCTGCCGACCC	61.021	19	121	937	1057	GTCGGAGGCAGAGGTGATAA	60.218	20	TCTATGAACCTGCCGACCC	61.021	19	140	918	1057
Unigene0000228	1	p2	(AG)8	16	1	16
Unigene0000230	1	p2	(TC)7	14	1	14
Unigene0000233	1	p2	(GA)8	16	1	16
Unigene0000233	2	p3	(CAC)5	15	317	331	ATTATGCTCCTCATCGCCAC	60.066	20	ATCGAAGCCGTTCAAACAAC	60.118	20	254	268	521	GCTCCTCATCGCCACATAAT	60.066	20	ATCGAAGCCGTTCAAACAAC	60.118	20	249	273	521	ATTATGCTCCTCATCGCCAC	60.066	20	CTTTGCATTTGCTACCACGA	59.872	20	199	268	466
Unigene0000235	1	p2	(AT)8	16	5003	5018
Unigene0000252	1	p2	(AG)7	14	414	427	AGAGGTCGTTGGAGACGCTA	60.012	20	TTCATCGCACCACTGTTCAT	60.12	20	179	343	521	ACCCAGTGAGTTTTGGATGC	59.973	20	TTCATCGCACCACTGTTCAT	60.12	20	233	289	521	GCAATCGGAAGAACCCAGTA	60.074	20	TTCATCGCACCACTGTTCAT	60.12	20	215	307	521
Unigene0000252	2	p2	(GA)9	18	581	598	ACAGTGCGATGCTACAGTGC	60.088	20	CAGTAGCAGCAACTCCTCCC	60.012	20	172	471	642	ACAGTGCGATGCTACAGTGC	60.088	20	ACTCCTCCCTCTCTTGCACA	59.986	20	161	471	631	ATGAACAGTGGTGCGATGAA	60.12	20	CAGTAGCAGCAACTCCTCCC	60.012	20	141	502	642
Unigene0000254	1	p2	(GA)7	14	2183	2196
Unigene0000257	1	p2	(AG)6	12	1	12
Unigene0000257	2	p3	(CAG)5	15	2910	2924	CTCAAGCCGTGCCTTTCTAC	60.015	20	ATCTTCACCACCCACCTCAG	59.962	20	260	2760	3019	TTCCAGCGGTTCTTCTTCAT	59.813	20	ATCTTCACCACCCACCTCAG	59.962	20	151	2869	3019	TTCTCAGATGATGCACCCAG	59.787	20	ATCTTCACCACCCACCTCAG	59.962	20	223	2797	3019
Unigene0000257	3	p3	(CAG)5	15	3693	3707	TGCACCAGCTTAAGCAACAC	60.058	20	CTGCTGCTGCTACTTTGCAC	59.958	20	190	3666	3855	CACCAGCTTAAGCAACACCA	59.904	20	CTGCTGCTGCTACTTTGCAC	59.958	20	188	3668	3855	TGCACCAGCTTAAGCAACAC	60.058	20	CTGCTGCTGCTGCTACTTTG	60.096	20	193	3666	3858
Unigene0000257	4	p3	(AGC)5	15	3846	3860	TGCACCAGCTTAAGCAACAC	60.058	20	GTTGGGACTTGTGAGGCAGT	60.159	20	250	3666	3915	CACCAGCTTAAGCAACACCA	59.904	20	GTTGGGACTTGTGAGGCAGT	60.159	20	248	3668	3915	CAGCTTAAGCAACACCACCA	59.904	20	GTTGGGACTTGTGAGGCAGT	60.159	20	245	3671	3915
Unigene0000257	5	p3	(CAG)7	21	4305	4325	GCAGCAGAAATGTTTCGTCA	59.995	20	GAAAGCGACAACATCCCAGT	60.119	20	241	4221	4461	GCAGCAGAAATGTTTCGTCA	59.995	20	TTGATTAGCGACTTGGGCTT	59.845	20	146	4221	4366	CCAACCTTCTACATTGGCGT	59.993	20	TTGATTAGCGACTTGGGCTT	59.845	20	199	4168	4366
Unigene0000290	1	p2	(TC)11	22	1	22
Unigene0000296	1	p2	(TC)9	18	816	833	TTTTGGTCTGCCGGAGTATC	60.074	20	CCTGCTTTCCTTTCCTTCTTG	60.351	21	272	634	905	TGGTCTGCCGGAGTATCTTC	60.218	20	CCTGCTTTCCTTTCCTTCTTG	60.351	21	269	637	905	TTTTGGTCTGCCGGAGTATC	60.074	20	TCCTGCTTTCCTTTCCTTCTT	59.469	21	273	634	906
Unigene0000297	1	p2	(AG)9	18	1	18
Unigene0000299	1	p2	(AG)6	12	181	192	CCTTTCTGATACAGCACGCA	60.011	20	TTCCATCGAAGGACTGCTCT	59.95	20	210	77	286	CCTTTCTGATACAGCACGCA	60.011	20	AGGGTTTTCTGCGCTTGTAA	59.883	20	280	77	356	CCTTTCTGATACAGCACGCA	60.011	20	GCTCTCTCACAGTATCCCCG	59.827	20	195	77	271
Unigene0000316	1	p3	(CCG)6	18	37	54	GCCGGAATTCAGTGCCTAA	61.125	19	TCCGATTCTTTCTGCTGGTT	59.813	20	200	14	213	GCCGGAATTCAGTGCCTAA	61.125	19	AATAAACACCCACTGCACCC	59.717	20	264	14	277	GCCGGAATTCAGTGCCTA	59.756	18	TCCGATTCTTTCTGCTGGTT	59.813	20	200	14	213
Unigene0000327	1	c*	(AG)6(AGA)5*	25	4	28
Unigene0000329	1	p4	(TATC)4	16	147	162	ATCTCCGTCGCATTCTCATC	60.189	20	CAGTCCTGTAAGGCCCTGAA	60.246	20	220	110	329	ATCTCCGTCGCATTCTCATC	60.189	20	GCGAATGTTGCTCCATCTCT	60.37	20	111	110	220	TCCAGATCCCCATTTTCATC	59.685	20	CAGTCCTGTAAGGCCCTGAA	60.246	20	252	78	329
Unigene0000334	1	p2	(AG)6	12	11	22
Unigene0000334	2	p2	(GA)6	12	127	138	TGTTTATTTTAGACCCACGAGAGA	59.224	24	AGAGAGAAGGGTAGCCGGAG	59.972	20	228	33	260	TGTTTATTTTAGACCCACGAGAGA	59.224	24	GTTTCGTTGGCGTTGGTTAT	59.867	20	250	33	282	TGTTTATTTTAGACCCACGAGAGA	59.224	24	CCTGGGTAGATGGTGATCGT	59.803	20	155	33	187
Unigene0000334	3	c	(CAA)5cagctcggcc(CAG)5	40	302	341	CTCCGGCTACCCTTCTCTCT	59.972	20	CTTCGTGTGTCGGTCCTTG	60.293	19	175	241	415	TGACGATCACCATCTACCCA	59.918	20	CTTCGTGTGTCGGTCCTTG	60.293	19	250	166	415	TCATGTGAACATGGAGGGAA	59.893	20	CTTCGTGTGTCGGTCCTTG	60.293	19	271	145	415
Unigene0000336	1	p2	(GA)6	12	632	643
Unigene0000339	1	p2	(AG)7	14	1	14
Unigene0000342	1	p2	(GA)6	12	888	899
Unigene0000348	1	p3	(GGT)5	15	5680	5694	ATTTGGATTCGTGAACGAGC	60.081	20	TTCCCCTCCTCCTCTCTCTC	59.883	20	277	5468	5744	ATTTGGATTCGTGAACGAGC	60.081	20	TCTTCCCCTCCTCCTCTCTC	59.883	20	279	5468	5746	CAGGAGCCGTTCTTGATGAT	60.218	20	TTCCCCTCCTCCTCTCTCTC	59.883	20	242	5503	5744
Unigene0000354	1	p2	(CT)6	12	53	64	TTGAGAGACTTGAGAGAGGCG	59.876	21	GAACCGAACCACTAACCGAA	59.971	20	256	15	270	TTGAGAGACTTGAGAGAGGCG	59.876	21	ACTAACCGAATGGGTAGGGG	60.068	20	246	15	260	TTGAGAGACTTGAGAGAGGCG	59.876	21	ACCGAACCACTAACCGAATG	59.853	20	254	15	268
Unigene0000356	1	p2	(TC)8	16	19	34
Unigene0000360	1	p2	(TC)10	20	46	65	TCTTCCTTCTAAATTTCTAATGATCTG	57.851	27	TGGAGGAGTTACCTGGTTGG	59.959	20	262	8	269	CTTCCTTCTAAATTTCTAATGATCTGA	57.851	27	TGGAGGAGTTACCTGGTTGG	59.959	20	261	9	269	TCCTTCTAAATTTCTAATGATCTGAAC	57.732	27	TGGAGGAGTTACCTGGTTGG	59.959	20	259	11	269
Unigene0000364	1	p2	(GA)8	16	1	16
Unigene0000366	1	p2	(GA)10	20	1	20
Unigene0000367	1	p2	(AG)9	18	270	287
Unigene0000380	1	c	(CG)7(CA)6	26	278	303	GGAAGCAACGAAGTACTGGC	59.882	20	TACCCTTGTGCATCCCTACC	59.813	20	213	164	376	GCGATTCAACAGTCAAAGCA	59.995	20	CTGAGCCCCGCTTAAATATG	59.699	20	262	88	349	TGCGATTCAACAGTCAAAGC	59.995	20	CTGAGCCCCGCTTAAATATG	59.699	20	263	87	349
Unigene0000389	1	p2	(CT)9	18	251	268	CCCCTGCATGCTAATCTCAT	60.059	20	ATACTCCGTCGGCAGTTTGT	59.621	20	234	226	459	TCACTGGATTTCCATTTCCC	59.727	20	ATACTCCGTCGGCAGTTTGT	59.621	20	261	199	459	GATTTCCATTTCCCTCTCCC	59.705	20	ATACTCCGTCGGCAGTTTGT	59.621	20	255	205	459
Unigene0000392	1	p2	(TC)9	18	4	21
Unigene0000393	1	p2	(TC)8	16	3	18
Unigene0000394	1	p2	(GA)9	18	2921	2938
Unigene0000395	1	p2	(AG)6	12	1	12
Unigene0000407	1	p3	(GAC)5	15	308	322	TGGTAAACGGTTGAAGGGAG	59.964	20	GTCCTCCTGGTCATCGTCAT	59.928	20	223	126	348	TGGTAAACGGTTGAAGGGAG	59.964	20	ATGTCCTCCTGGTCATCGTC	59.928	20	225	126	350	GTGGTAAACGGTTGAAGGGA	59.83	20	GTCCTCCTGGTCATCGTCAT	59.928	20	224	125	348
Unigene0000410	1	p2	(AG)8	16	188	203	GCGAAGCGAAATCAAATACC	59.688	20	GGAAACGATGCCGTTTTCTA	60.074	20	140	134	273	GCGAAGCGAAATCAAATACC	59.688	20	GGACTGATGCTGGAAACGAT	60.081	20	151	134	284	GCGAAGCGAAATCAAATACC	59.688	20	ATTTCAGGCTGGACTGATGC	60.226	20	161	134	294
Unigene0000410	2	p2	(AG)9	18	315	332	ATCGTTTCCAGCATCAGTCC	60.081	20	TCCTCCCTCCCTCTCTCTTC	59.883	20	202	265	466	ATCGTTTCCAGCATCAGTCC	60.081	20	TCTCTCTCTCCCCCTTCCTC	59.883	20	217	265	481	ATCGTTTCCAGCATCAGTCC	60.081	20	TCTCTCTCTCTCCCCCTTCC	59.883	20	219	265	483
Unigene0000410	3	p2	(GA)6	12	473	484	GAAGAGAGAGGGAGGGAGGA	59.883	20	TGTTGATGACTCCGCTACCA	60.263	20	165	447	611	GAAGAGAGAGGGAGGGAGGA	59.883	20	GGCTCGATTGAGACTCCAAA	60.34	20	124	447	570	TTTTGGAAACCGGAGAAGAA	59.657	20	TGTTGATGACTCCGCTACCA	60.263	20	207	405	611
Unigene0000418	1	p3	(CCT)6	18	159	176	TCAAACCTTCTGCAAAACCC	60.088	20	CTTACTCTCCGATGAAGGCG	59.971	20	232	21	252	CCGCCATTTGTAAGAGCAAT	60.096	20	CTTACTCTCCGATGAAGGCG	59.971	20	164	89	252	TCAAACCTTCTGCAAAACCC	60.088	20	TGGAGGTGGGTGGTTGTTAT	60.088	20	184	21	204
Unigene0000420	1	p3	(CCT)5	15	268	282
Unigene0000421	1	p2	(AG)6	12	1366	1377
Unigene0000425	1	p2	(AG)9	18	1507	1524
Unigene0000430	1	p2	(AG)8	16	1	16
Unigene0000431	1	c	(AG)9acagaaagagagaact(CCA)5	49	325	373	TATCCCCCACTTCTTACCCC	60.011	20	TTCACCCATCCTCTCGAAAC	60.05	20	129	269	397	TTCTTACCCCACCTCCTCCT	59.928	20	CTCCTGCCAGTCCTTCTGAC	59.986	20	278	279	556	CTTCTTACCCCACCTCCTCC	59.928	20	CTCCTGCCAGTCCTTCTGAC	59.986	20	279	278	556
Unigene0000433	1	p3	(CGC)6	18	939	956	TCGCCTCTATACTCTCCCCA	59.79	20	AACTTCAGGCTTCCAGACGA	59.989	20	271	842	1112	TCGCCTCTATACTCTCCCCA	59.79	20	TAGCTTCGACGAGTTCGGAT	59.978	20	212	842	1053	TTCTCTTGGCTCTCTTCGGA	60.21	20	TAGCTTCGACGAGTTCGGAT	59.978	20	278	776	1053
Unigene0000433	2	p2	(CT)7	14	1207	1220	TCGTCTGGAAGCCTGAAGTT	59.989	20	AGAGAAACACGCACACCTCC	60.307	20	157	1093	1249	ATCCGAACTCGTCGAAGCTA	59.978	20	AGAGAAACACGCACACCTCC	60.307	20	216	1034	1249	AGTGGATCCGAGCTTCTCAA	59.95	20	AGAGAAACACGCACACCTCC	60.307	20	269	981	1249
Unigene0000434	1	p2	(AG)9	18	197	214	TTCGGTAATTTGTTGTGGGG	60.587	20	TCCAGATCCAATTGCAACAA	60.049	20	253	139	391	TTCGGTAATTTGTTGTGGGG	60.587	20	CCCCTCTTCTCTCTCTCGCT	60.23	20	278	139	416	TATTTCTTCCCATTTTGGCG	59.901	20	CAGAATTTCCCCATTGCAGA	60.972	20	227	20	246
Unigene0000434	2	p2	(AG)6	12	353	364	AGAGAGAGGTGGGACGTGAA	59.835	20	TCCAGATCCAATTGCAACAA	60.049	20	186	206	391	GAGAGAGGTGGGACGTGAAG	59.835	20	TCCAGATCCAATTGCAACAA	60.049	20	185	207	391	GAGAGAGAGGTGGGACGTGA	60.397	20	TCCAGATCCAATTGCAACAA	60.049	20	187	205	391
Unigene0000436	1	p2	(AG)7	14	1409	1422	GAGGAGGAGGAGGGTGAATC	60.012	20	TCTCTCTCATCGCCTTCCAT	59.91	20	266	1369	1634	GAGGAGGAGGAGGGTGAATC	60.012	20	TCTCTCATCGCCTTCCATTT	59.773	20	264	1369	1632	GAGGAGGAGGAGGGTGAATC	60.012	20	TCTCTCTCTCATCGCCTTCC	59.636	20	268	1369	1636
Unigene0000436	2	p2	(GA)9	18	1628	1645
Unigene0000438	1	p3	(AAC)5	15	190	204	GAATGTTGGGGGTGAAATTG	60.029	20	TAGCCAAGGCTTTCCAAGAA	59.953	20	188	101	288	TGTTAAATGGGACGAGGAGG	59.926	20	TAGCCAAGGCTTTCCAAGAA	59.953	20	230	59	288	GAATGTTGGGGGTGAAATTG	60.029	20	GCAGGCAGTCTGGGTTTAAG	59.875	20	160	101	260
Unigene0000440	1	p2	(TC)6	12	825	836	TTCGAGATGAACTCTGCCCT	59.95	20	GAGAAAGTGGCGATTGAAGG	59.813	20	213	701	913	ATGAACTCTGCCCTGCCTAA	59.836	20	GAGAAAGTGGCGATTGAAGG	59.813	20	207	707	913	TTCGAGATGAACTCTGCCCT	59.95	20	GATTGAAGGGTGAACGATGG	60.317	20	202	701	902
Unigene0000441	1	p3	(GAA)12	36	1	36
Unigene0000443	1	p2	(TC)7	14	15	28
Unigene0000450	1	p2	(TC)6	12	88	99	CCTCCTCTTCTTCCCTCCAT	59.63	20	GAGGGTGTGGAGTTTTTGGA	59.943	20	109	29	137	CCTCCTCTTCTTCCCTCCAT	59.63	20	TGTGGAGTTTTTGGACAGCA	60.278	20	104	29	132	GCTTGGCATGCTTTTGATCT	60.361	20	TCCAGAACATCTTGGACGTG	59.676	20	228	60	287
Unigene0000451	1	p2	(GA)10	20	768	787
Unigene0000452	1	p2	(TC)7	14	2	15
Unigene0000454	1	p2	(GA)6	12	2	13
Unigene0000458	1	c	(CT)8actgtctctgtctaaaaacaaattccacttgggtgaaaaaagctgagatgcgaagcgtaacgctttcgggaagatgcagaaatttctt(AG)10	124	149	272
Unigene0000461	1	p2	(TC)6	12	295	306	TATGGTCAAGGCCGGTAGTC	59.955	20	CAGCGGTATGAAGTTGCAGA	60.011	20	274	74	347	TCATGCAGATTTGCTCTTGG	59.948	20	CAGCGGTATGAAGTTGCAGA	60.011	20	256	92	347	TAGGATCACGGGAGATGGAC	59.886	20	GATCGTCGGAGAGCAGAATC	59.917	20	120	254	373
Unigene0000463	1	c	(GA)9cgatggatgaagcgtgggaaaagcctgaaaggttgcagcggaccaaataagaggggttttctgcggtttatttgcctc(AG)9	114	1098	1211
Unigene0000476	1	p3	(TCT)5	15	1727	1741	TATCCTTAAGCTGCGTGCCT	60.003	20	CGATACGGAAATGGAGGAGA	60.029	20	257	1573	1829	CTTTGATTACGCTTCTCCCG	59.839	20	CGATACGGAAATGGAGGAGA	60.029	20	215	1615	1829	CGGAATATCCTTAAGCTGCG	59.832	20	CGATACGGAAATGGAGGAGA	60.029	20	262	1568	1829
Unigene0000482	1	p2	(AG)7	14	459	472	AGTCCAGGAAGGCACTCTGA	59.986	20	CGTGGGATACATGAGGGACT	59.803	20	206	391	596	TGACCTGCACACTAAGCACC	59.905	20	CGTGGGATACATGAGGGACT	59.803	20	255	342	596	AACGCTTAGTGTTAGCCGGA	59.904	20	CGTGGGATACATGAGGGACT	59.803	20	280	317	596
Unigene0000483	1	p2	(TC)6	12	9	20
Unigene0000484	1	p2	(TC)6	12	9	20
Unigene0000484	2	c	(CT)7tatctctctctatattta(TC)6	44	518	561	GAAAAGAGCGATGTTTTGGC	59.829	20	GACGGAGTCACACTCGTGAA	59.872	20	201	388	588	GAAATTTCGGCTTCACAGGA	60.192	20	GACGGAGTCACACTCGTGAA	59.872	20	136	453	588	AGCGATGTTTTGGCGATTAG	60.23	20	GACGGAGTCACACTCGTGAA	59.872	20	195	394	588
Unigene0000486	1	p3	(GGA)5	15	1528	1542	GAAGCGAAGGTTGAGGAGTG	59.989	20	CATGAGGAGAGACAGAAAACGA	59.473	22	147	1432	1578	GAAGCGAAGGTTGAGGAGTG	59.989	20	TCATGAGGAGAGACAGAAAACG	59.473	22	148	1432	1579	ATTGGGGGTTTCAAGGTAGG	60.046	20	CATGAGGAGAGACAGAAAACGA	59.473	22	166	1413	1578
Unigene0000500	1	p2	(AG)9	18	301	318
Unigene0000510	1	p2	(AG)9	18	2037	2054
Unigene0000519	1	p3	(TTG)6	18	114	131	ATTTGCCAAGTGGCTAGGTG	60.132	20	AACATCAAACCTTCGCCATC	59.939	20	126	47	172	GAGGGTGGTCTAGCAGTGGA	60.261	20	AACATCAAACCTTCGCCATC	59.939	20	164	9	172	CATTTGCCAAGTGGCTAGGT	60.132	20	TCACGCTATCCCACATCTGA	60.225	20	109	46	154
Unigene0000519	2	p3	(GAA)8	24	563	586
Unigene0000529	1	p2	(AG)10	20	179	198	TGAGAAGGCACATCTTGCAG	60.136	20	TTCCCGTTGAACTTTTCCTG	60.081	20	241	121	361	GGGAGGGAGATCTGAGAAGG	60.149	20	TTCCCGTTGAACTTTTCCTG	60.081	20	253	109	361	CACTTGGGAGGGAGATCTGA	60.191	20	TTCCCGTTGAACTTTTCCTG	60.081	20	258	104	361
Unigene0000542	1	p2	(CT)7	14	1406	1419	CAGATTGGTGATCCCTTGGT	59.779	20	CCCCAAACCCTAGCATACAA	59.817	20	263	1340	1602	CCCTTCTGAGTGCCGTAAAG	59.869	20	CCATCGACGAAAGTAATGGG	60.323	20	272	1201	1472	CCCTTCTGAGTGCCGTAAAG	59.869	20	CCCCATCGACGAAAGTAATG	60.323	20	274	1201	1474
Unigene0000546	1	p5	(CCTTC)4	20	63	82	AACACAAGAAATCAAACCAACTCA	59.948	24	GTTTTCCGGGGAGATTTTTC	59.756	20	107	11	117	CACAAGAAATCAAACCAACTCA	57.786	22	GTTTTCCGGGGAGATTTTTC	59.756	20	105	13	117	AACACAAGAAATCAAACCAACTCA	59.948	24	CTTATGGGAACAGGAAACGC	59.569	20	144	11	154
Unigene0000555	1	p2	(TC)8	16	113	128	TCAATCCATTTCCCATCCTC	59.685	20	TCGTAGACGAGGAAGCAGGT	60.012	20	280	51	330	CAATCCATTTCCCATCCTCA	60.66	20	GTCGTAGACGAGGAAGCAGG	60.012	20	280	52	331	CAATCCATTTCCCATCCTCA	60.66	20	TCGTAGACGAGGAAGCAGGT	60.012	20	279	52	330
Unigene0000560	1	p2	(TC)10	20	2810	2829	AAGATGCACCTGTCCCAAAC	59.973	20	CCCCAAATTTCAAAACCCTA	58.781	20	279	2581	2859	AGATGGTGCAGAGGAGGAGA	59.945	20	CCCCAAATTTCAAAACCCTA	58.781	20	110	2750	2859	AGGAGGATGCGAAGGAGAAT	60.176	20	CCCCAAATTTCAAAACCCTA	58.781	20	171	2689	2859
Unigene0000574	1	p3	(TGC)6	18	12	29
Unigene0000575	1	p2	(AG)6	12	507	518	GAATCAGGAAGGGAGGGAAG	60.008	20	CCGTCAGATGGATTTCTTGC	60.603	20	229	344	572	TGATGTCGATCAAGGTTGGA	60.048	20	CCGTCAGATGGATTTCTTGC	60.603	20	262	311	572	GAAGGGAGGGAAGGGTACAG	59.928	20	CCGTCAGATGGATTTCTTGC	60.603	20	222	351	572
Unigene0000585	1	p2	(TC)23	46	5337	5382
Unigene0000594	1	p3	(TTC)5	15	276	290
Unigene0000596	1	p2	(AG)15	30	679	708
Unigene0000597	1	c	(GA)6gtacagagagcttccaagccttccatggctgtttgtcgaacagaaacagagacagtgtacagc(GA)8gtaacc(AG)7	111	1	111
Unigene0000607	1	p2	(CT)12	24	1	24
Unigene0000615	1	p2	(AG)21	42	1	42
Unigene0000618	1	p2	(GA)7	14	1424	1437
Unigene0000620	1	p2	(CT)7	14	1758	1771
Unigene0000624	1	p3	(TTC)5	15	2379	2393	TAGTTTCTCTGCACCTCGCA	59.74	20	GAGCGTAAAAATGCTGGTGA	58.92	20	233	2193	2425	TCGCAAGAAAAGCAGCATAA	59.725	20	GAGCGTAAAAATGCTGGTGA	58.92	20	218	2208	2425	TAGTTTCTCTGCACCTCGCA	59.74	20	AGAGCGTAAAAATGCTGGTGA	59.897	21	234	2193	2426
Unigene0000625	1	p2	(TC)8	16	1	16
Unigene0000625	2	p3	(GAG)5	15	323	337	CCGCAAATTTTACTGCCATT	59.964	20	CATGTGAACTCCGGACCTTT	59.966	20	247	131	377	TCTAAATGAACCGGTGGAGG	59.926	20	CATGTGAACTCCGGACCTTT	59.966	20	139	239	377	AAACCAAAGGGTCGGAGTCT	59.972	20	AGCTGTGCATGTCAACTTGG	59.905	20	182	222	403
Unigene0000631	1	p2	(TC)7	14	400	413
Unigene0000632	1	p3	(TCA)14	42	738	779	TGATACCAGTTTTACGGCGG	60.876	20	CGTTGGAGGAAGACGAAAAA	60.22	20	216	654	869	CGGCCATTTTTCAAAGCATA	60.931	20	CGTTGGAGGAAGACGAAAAA	60.22	20	199	671	869	TGATACCAGTTTTACGGCGG	60.876	20	AGAACGTGAGTTAGCGGAGG	59.496	20	236	654	889
Unigene0000640	1	p2	(CT)6	12	65	76	TAACCAAACCCCAATCCAAA	60.024	20	CTGATGATGGGATTGTGACG	59.918	20	270	41	310	TAACCAAACCCCAATCCAAA	60.024	20	TTGTGACGGTCTATTGCTCG	59.864	20	258	41	298	ACGCATACCAGCTCAACCTT	59.763	20	AAAGCAGTCGGTGGTAATGG	59.993	20	112	11	122
Unigene0000640	2	p3	(TCC)5	15	247	261	AACCCCAATCCAAAATCCTC	59.996	20	CTGATGATGGGATTGTGACG	59.918	20	264	47	310	CCATTACCACCGACTGCTTT	59.993	20	CTGATGATGGGATTGTGACG	59.918	20	208	103	310	TAACCAAACCCCAATCCAAA	60.024	20	CTGATGATGGGATTGTGACG	59.918	20	270	41	310
Unigene0000640	3	p3	(CCT)6	18	731	748	GATGGGTATGGTGGATTTCG	60.014	20	CAGTGCAGTGAGACCCTCAA	60.022	20	231	566	796	GATGGGTATGGTGGATTTCG	60.014	20	TCAAAACAACCTCCTGGTCC	59.943	20	215	566	780	TTGGGTGAGATGGGTATGGT	60.05	20	CAGTGCAGTGAGACCCTCAA	60.022	20	239	558	796
Unigene0000660	1	p2	(AG)8	16	184	199	GCCATGGCTAACCAACTCTG	60.657	20	TTGCTGTGATGGTGCTTAGTG	59.92	21	273	25	297	GCCATGGCTAACCAACTCTG	60.657	20	GAGTTTGCTGTGATGGTGCT	58.884	20	277	25	301	CCATGGCTAACCAACTCTGAA	60.118	21	GGAGGAGTTTGCTGTGATGG	60.656	20	280	26	305
Unigene0000669	1	p3	(ACA)5	15	605	619	TGTGAAAAGATCAACGAGCG	59.988	20	TTCTCGATCGAAGTGCTGTG	60.136	20	184	463	646	TGTGAAAAGATCAACGAGCG	59.988	20	GCTTTTTGTAGCTCGCGATT	59.636	20	205	463	667	ATCTGCACCGAAAGTCTTGG	60.255	20	TTCTCGATCGAAGTGCTGTG	60.136	20	141	506	646
Unigene0000669	2	p3	(GAA)7	21	915	935	TCCCAAAACTACTTCCACGC	60.11	20	TCCTCGCCATCTTCTTCATC	60.303	20	212	803	1014	TCCCAAAACTACTTCCACGC	60.11	20	CCTCCTCTTCTTCGTCCTCC	60.328	20	229	803	1031	GCCTTGTCCTCACATTTGCT	60.263	20	TCCTCGCCATCTTCTTCATC	60.303	20	175	840	1014
Unigene0000670	1	p2	(CT)10	20	1	20
Unigene0000670	2	p2	(AG)7	14	309	322
Unigene0000678	1	p3	(AAG)6	18	32	49	AGAGAGGGAGACCAGAGGAGA	59.548	21	AACGTTGACCGGTAGTGGAC	59.891	20	203	8	210	AGAGAGGGAGACCAGAGGAGA	59.548	21	CAATTGAACACAACCCAACG	59.857	20	219	8	226	GAGAGGGAGACCAGAGGAGA	58.479	20	AACGTTGACCGGTAGTGGAC	59.891	20	202	9	210
Unigene0000686	1	p2	(TC)7	14	1	14
Unigene0000687	1	p4	(ATAG)4	16	25	40	CCAACAATACCAATTCAGACAG	57.158	22	CCTCTAAGTCAAGGGGAGGG	60.06	20	177	0	176	CCAACAATACCAATTCAGACAG	57.158	22	AAGTCAAGGGGAGGGAGAGA	60.186	20	172	0	171	CCAACAATACCAATTCAGACAG	57.158	22	AGTCAAGGGGAGGGAGAGAG	59.801	20	171	0	170
Unigene0000687	2	p2	(TC)7	14	145	158	AGGGAGAGCAGAAACACCAA	59.844	20	CTTCGAGAAAGTCACCTGCC	59.989	20	249	62	310	AGGGAGAGCAGAAACACCAA	59.844	20	CTCCGCTTCGAGAAAGTCAC	60.134	20	254	62	315	TAGAGAGAGGGGGAGAGGGA	60.284	20	CTTCGAGAAAGTCACCTGCC	59.989	20	264	47	310
Unigene0000691	1	p3	(TCA)5	15	223	237	CCAGAGAACCGAAAAATGGA	60.044	20	TCGTCGTCTTCGTCTTCCTT	59.989	20	201	165	365	GAACCGAAAAATGGATCGAA	59.878	20	TCGTCGTCTTCGTCTTCCTT	59.989	20	196	170	365	AAATGGATCGAACCCAGATG	59.75	20	TCGTCGTCTTCGTCTTCCTT	59.989	20	188	178	365
Unigene0000696	1	p2	(GA)9	18	1017	1034
Unigene0000704	1	c	(TCC)5tcacatcctctctgtt(TC)9	49	1	49
Unigene0000705	1	p3	(TTC)5	15	526	540	TGCGTCGAACTACAATGCTC	60.019	20	GCGACGAACCAGAGAGAGAA	60.678	20	218	385	602	GTCGCAAAACAAACAGAGCA	60.035	20	GCGACGAACCAGAGAGAGAA	60.678	20	168	435	602	TGGAGTCGCAAAACAAACAG	59.881	20	GCGACGAACCAGAGAGAGAA	60.678	20	172	431	602
Unigene0000708	1	p4	(GGAG)4	16	99	114	GTGCCCTGATCACTTACCGT	59.997	20	CAGGGCACACATCATGAAAG	60.112	20	142	41	182	GTGCCCTGATCACTTACCGT	59.997	20	CAGGGCACACATCATGAAAG	60.112	20	170	41	210	GTGCCCTGATCACTTACCGT	59.997	20	GCACACATCATGAAAGCTGG	60.272	20	138	41	178
Unigene0000708	2	p4	(GGAG)4	16	402	417	ACAAACCCTTCCAGCTTTCA	59.711	20	AGTGATCAGGGCACACATGA	60.121	20	177	318	494	TTCATGATGTGTGCCCTGAT	59.925	20	ATGCAAATAACACCAGCACG	59.614	20	259	193	451	CTTTCATGATGTGTGCCCTG	60.112	20	ATGCAAATAACACCAGCACG	59.614	20	261	191	451
Unigene0000709	1	p2	(GA)7	14	343	356	CAAGGAGATGGGAGCTTCTG	59.943	20	GAAGAAAAGAAGGCCGGTTC	60.187	20	121	290	410	AGGAAACGCCAGATTTGATG	60.074	20	GAAGAAAAGAAGGCCGGTTC	60.187	20	228	183	410	CAGGAAACGCCAGATTTGAT	60.074	20	GAAGAAAAGAAGGCCGGTTC	60.187	20	229	182	410
Unigene0000711	1	p2	(CT)6	12	265	276	GAGAGGAAGCAGTCGTGGAG	60.135	20	GAGAGAGAGTGGGATGGTGG	59.638	20	272	35	306	GAGAGGAAGCAGTCGTGGAG	60.135	20	GGAGAGAGAGTGGGATGGTG	59.638	20	273	35	307	GGTGTGACTATTGCCGCTTT	60.14	20	GAGAGAGAGTGGGATGGTGG	59.638	20	176	131	306
Unigene0000712	1	p3	(GAG)5	15	2256	2270	ATAATGCAAATCCCCACCAA	60.016	20	GATCAGCTCAGACGCCAAAT	60.37	20	253	2146	2398	AATAATGCAAATCCCCACCA	60.016	20	GATCAGCTCAGACGCCAAAT	60.37	20	254	2145	2398	ATGCAAATCCCCACCAATAA	60.016	20	GATCAGCTCAGACGCCAAAT	60.37	20	250	2149	2398
Unigene0000715	1	p2	(AG)8	16	89	104	TGAATCTCCCCGTCGTCTAC	60.073	20	TGAGATTGAACTGCTGACCG	59.984	20	232	42	273	TGAATCTCCCCGTCGTCTAC	60.073	20	TTGTCGCTGCAGATGTAACC	59.871	20	132	42	173	TGAATCTCCCCGTCGTCTAC	60.073	20	CTTCTTCCGATTTCCCCATT	60.258	20	106	42	147
Unigene0000725	1	p2	(AG)7	14	308	321	GACCAAATCGAGACGAGGAA	60.195	20	TAGCCGCCTAATCTTCTGGA	59.938	20	229	135	363	GACCAAATCGAGACGAGGAA	60.195	20	CCCTAGCCGCCTAATCTTCT	59.835	20	232	135	366	AGACCAAATCGAGACGAGGA	59.803	20	CCCTAGCCGCCTAATCTTCT	59.835	20	233	134	366
Unigene0000726	1	p2	(CT)7	14	351	364	TAATCGGGTGGGTCACTAGC	59.955	20	GTTGTCTCTCCCAAAGCAGC	59.997	20	262	280	541	TAATCGGGTGGGTCACTAGC	59.955	20	CTTCGTGGATCTAGCAAGGC	59.978	20	229	280	508	TAATCGGGTGGGTCACTAGC	59.955	20	TAGGGTAGGCCCAGTTTCCT	59.955	20	128	280	407
Unigene0000729	1	p2	(GT)7	14	109	122	GGTGGCCAGATTCCAAATTA	59.762	20	GGGCACTTACGGAAGAACAG	59.734	20	264	56	319	GGTGGCCAGATTCCAAATTA	59.762	20	AGGGCACTTACGGAAGAACA	59.734	20	265	56	320	GGTGGCCAGATTCCAAATTA	59.762	20	GATTGTGAGGGCACTTACGG	60.517	20	272	56	327
Unigene0000730	1	p3	(GGA)5	15	119	133	CCACGTTGAAGAATGTGACG	60.152	20	CATTCTTGAATCCAGCACCA	59.648	20	222	69	290	CTAAAATGGTGCCACGTTGA	59.585	20	GGCTGCTACCCCTTTCTTCT	59.848	20	100	58	157	CTAAAATGGTGCCACGTTGA	59.585	20	GAAGGCTGCTACCCCTTTCT	59.848	20	103	58	160
Unigene0000731	1	p3	(GGA)5	15	119	133	CTAAAATGGTGCCACGTTGA	59.585	20	GGCTGCTACCCCTTTCTTCT	59.848	20	100	58	157	CTAAAATGGTGCCACGTTGA	59.585	20	GAAGGCTGCTACCCCTTTCT	59.848	20	103	58	160	CTAAAATGGTGCCACGTTGA	59.585	20	AGGCTGCTACCCCTTTCTTC	59.848	20	101	58	158
Unigene0000732	1	p2	(AG)7	14	1	14
Unigene0000733	1	p2	(TC)7	14	1	14
Unigene0000736	1	c	(GA)10tgatcttggttcgagac(AG)7	51	2214	2264
Unigene0000738	1	p2	(AG)7	14	420	433
Unigene0000743	1	p2	(TC)7	14	472	485
Unigene0000748	1	p2	(AG)10	20	1	20
Unigene0000749	1	c	(TG)8(AG)7	30	574	603
Unigene0000764	1	c	(GA)6agatagatccagggatgttggaagggcacttgctggattgaagctaccaccaaagaagctaccaactatgggaggaagatagcttgagactggaaaacc(AG)9	129	959	1087
Unigene0000777	1	p3	(AGA)14	42	25	66	ATCCCACACCCAACCAAAAC	61.805	20	AGGATTCCTTTGAGGGCAGT	60.074	20	196	2	197	ATCCCACACCCAACCAAAAC	61.805	20	CCAAGTGTTTGGTCCTCCAT	59.82	20	144	2	145	ATCCCACACCCAACCAAAA	61.009	19	AGGATTCCTTTGAGGGCAGT	60.074	20	196	2	197
Unigene0000780	1	p2	(GA)8	16	904	919
Unigene0000795	1	p2	(GA)7	14	1	14
Unigene0000812	1	p2	(AC)9	18	94	111	GATACATTGGGCAGTCTCGG	60.483	20	TGCTGGCTTACGATCATCTG	59.972	20	246	4	249	GATACATTGGGCAGTCTCGG	60.483	20	GAATCAGATGGCCTGTTCGT	60.081	20	167	4	170	GATACATTGGGCAGTCTCGG	60.483	20	ATCAGATGGCCTGTTCGTTC	60.081	20	165	4	168
Unigene0000814	1	p3	(GAA)5	15	51	65	GCTCCACTCCACGTTCTCAT	60.269	20	GGAAGTTGCCGAACTCTACG	59.875	20	191	0	190	GCTCCACTCCACGTTCTCAT	60.269	20	CGGCGTCAAGAGTATGAACA	59.864	20	136	0	135	GCTCCACTCCACGTTCTCAT	60.269	20	TTTGGAAGTTGCCGAACTCT	59.853	20	194	0	193
Unigene0000819	1	p3	(GAA)5	15	13	27
Unigene0000824	1	p2	(CT)9	18	2477	2494
Unigene0000826	1	p2	(CT)8	16	1	16
Unigene0000829	1	p2	(GA)6	12	1	12
Unigene0000846	1	c	(CTCC)4attcaaacaaatctactaccataccatacccaacacacacaacacaaccc(CT)7	80	12	91
Unigene0000852	1	p3	(CCT)5	15	58	72	ACCTCCCAATATGGCAACAA	60.192	20	AGGGCTGAGGTGGTTAGGAT	59.957	20	210	10	219	CCTATCCTCCACCTCCCAAT	60.147	20	GGGTGGTTTAGAGTGTGGGA	59.82	20	152	0	151	GGCAACAATTTTCTCCCCTT	60.299	20	AGGGCTGAGGTGGTTAGGAT	59.957	20	198	22	219
Unigene0000855	1	p3	(CCA)5	15	432	446	ATTGGTATAAGCCAAGCCCC	60.171	20	GTGGTGGATGGTTTTCCTTG	60.21	20	262	230	491	GAGCTAGTCCCGTGGTTTGA	60.255	20	GTGGTGGATGGTTTTCCTTG	60.21	20	149	343	491	TGCCAAACAAGTACCCGAAT	60.365	20	GTGGTGGATGGTTTTCCTTG	60.21	20	280	212	491
Unigene0000856	1	c	(AG)8atcgaagagtcaactgtgattgaaggaggcagatcgctggctcgattggaaactttctccagccattgattgcaccgacgaagaagaaaggaagaaat(AG)10	134	81	214
Unigene0000869	1	p2	(AG)7	14	1715	1728
Unigene0000872	1	c	(TC)6tgaatttgaacagaggaccgtatggaacggccatg(ACC)6	65	1	65
Unigene0000872	2	p3	(ACC)5	15	252	266	CCACAACACCCTACAAACCC	60.126	20	GCTTGCTCTGTTTCCCTTTG	59.993	20	130	183	312	ACTAAACCACCGCCATCAAC	59.859	20	GCTTGCTCTGTTTCCCTTTG	59.993	20	248	65	312	CCACAACACCCTACAAACCC	60.126	20	GTTTCCCTTTGGGAGAGGAG	60.045	20	121	183	303
Unigene0000874	1	p2	(GA)8	16	1469	1484	GAATCAAATGGGTGCAGCTT	60.081	20	AAGATTCAACCCCCGAGTCT	59.935	20	270	1238	1507	CCTTAGAGAGAGGCACGTCG	60.149	20	AAGATTCAACCCCCGAGTCT	59.935	20	200	1308	1507	GAGGCACGTCGAAGTAGAGC	60.164	20	AAGATTCAACCCCCGAGTCT	59.935	20	191	1317	1507
Unigene0000877	1	p2	(TC)9	18	1615	1632
Unigene0000886	1	p3	(CCA)6	18	1548	1565	GACACTCCTCCAATCGAAGC	59.81	20	TCATGCTCATGCCCATAAAA	60.035	20	221	1493	1713	GACACTCCTCCAATCGAAGC	59.81	20	CATGCCCATAAAAATGAGGG	60.146	20	214	1493	1706	GTGGTTATTTTCGAGCCCCT	60.32	20	TCATGCTCATGCCCATAAAA	60.035	20	265	1449	1713
Unigene0000887	1	p2	(CT)8	16	21	36
Unigene0000901	1	p2	(AG)11	22	1935	1956
Unigene0000904	1	p3	(CTG)6	18	570	587	GATTTGCTGAAGAAGAGCCG	60.096	20	CAGGTGGTGGTCCTCCTTTA	59.959	20	275	446	720	ATCCGCATCTTCCTCTTGTG	60.218	20	CAGGTGGTGGTCCTCCTTTA	59.959	20	218	503	720	GATTTGCTGAAGAAGAGCCG	60.096	20	ATTAAGGCAGTCAGGGTCCA	59.55	20	241	446	686
Unigene0000904	2	p2	(GA)8	16	3219	3234
Unigene0000909	1	p2	(GA)6	12	49	60	ACCGTTCGTGTTCTTTCGTC	60.156	20	TCGCGAGTTTCTTGTTCCTT	59.993	20	188	6	193	ACCGTTCGTGTTCTTTCGTC	60.156	20	AGCAAGGGATGGGTAGGAGT	59.957	20	103	6	108	ACCGTTCGTGTTCTTTCGTC	60.156	20	CAAGGGATGGGTAGGAGTGA	59.92	20	101	6	106
Unigene0000910	1	p2	(GA)11	22	544	565
Unigene0000912	1	p3	(TCC)7	21	1998	2018	GGTCTTACAACTGGGGCAAA	59.971	20	TTAGGGCTGAATCCAACTGC	60.214	20	233	1952	2184	CTGAAGTGGGGCAATCTTGT	60.111	20	TTAGGGCTGAATCCAACTGC	60.214	20	272	1913	2184	GGTCTTACAACTGGGGCAAA	59.971	20	ATACGCAGGATTAGGGCTGA	59.691	20	243	1952	2194
Unigene0000919	1	p4	(TTTA)4	16	2369	2384	GTCAAAGGCCGACTGATGAT	60.081	20	TGCAACACAAAATCAAATGGA	59.961	21	239	2186	2424	TTGAATGGTGGAGATGGTGA	59.893	20	TGCAACACAAAATCAAATGGA	59.961	21	278	2147	2424	GGTGGGGTTTGGAAGAAAGT	60.204	20	TGCAACACAAAATCAAATGGA	59.961	21	218	2207	2424
Unigene0000921	1	p2	(CT)8	16	1610	1625	AGTACCTCCCGCCGTACTTT	60.019	20	CCTCTCACCACACCGTACCT	60.026	20	223	1513	1735	AGTACCTCCCGCCGTACTTT	60.019	20	TTTCTTCACAATTCCCCTCG	60.044	20	174	1513	1686	AGTACCTCCCGCCGTACTTT	60.019	20	TCTTCACAATTCCCCTCGAC	60.05	20	172	1513	1684
Unigene0000923	1	p2	(AG)7	14	1883	1896	GGGTTTCGTAGTGAGGTGGA	59.966	20	CACGCAAACTGCTCCATAAA	59.872	20	162	1759	1920	GTGGGAAAAGGGAAGAGAGG	60.045	20	CACGCAAACTGCTCCATAAA	59.872	20	180	1741	1920	GGTGGGAAAAGGGAAGAGAG	60.045	20	CACGCAAACTGCTCCATAAA	59.872	20	181	1740	1920
Unigene0000929	1	p2	(TC)7	14	1	14
Unigene0000938	1	p2	(GA)8	16	1	16
Unigene0000938	2	p3	(AGA)5	15	218	232	AGCCATCTACACGGACCAAC	59.997	20	CGCTTCTTCTTCCTCCTCCT	60.088	20	162	102	263	ACGACCATGGAGAGATCCAC	59.928	20	CGCTTCTTCTTCCTCCTCCT	60.088	20	144	120	263	ATGGAGAGATCCACCAGCAC	60.08	20	CGCTTCTTCTTCCTCCTCCT	60.088	20	138	126	263
Unigene0000941	1	p2	(AG)7	14	1715	1728
Unigene0000947	1	p2	(CT)8	16	1	16
Unigene0000947	2	p3	(CAG)6	18	132	149	CATAAAATGCCTCTGCGGTT	60.096	20	TGGCCCCTTCTAATCTTCCT	60.032	20	235	84	318	CATAAAATGCCTCTGCGGTT	60.096	20	CTGGCCCCTTCTAATCTTCC	60.032	20	236	84	319	CATAAAATGCCTCTGCGGTT	60.096	20	GGCCCCTTCTAATCTTCCTG	60.032	20	234	84	317
Unigene0000949	1	p2	(CT)6	12	308	319	AATCCGTCAACTACAACGGC	60	20	GGACCCACTTGAAATCGAGA	60.05	20	262	254	515	AATCCGTCAACTACAACGGC	60	20	ATGGATCTTTTTCTGGTGCG	60.074	20	187	254	440	AATCCGTCAACTACAACGGC	60	20	GAGATGGGACCCACTTGAAA	59.903	20	268	254	521
Unigene0000950	1	p2	(AG)6	12	1003	1014
Unigene0000952	1	p2	(TC)10	20	1264	1283	TGTGCCACTGGATTATGGTG	60.39	20	CTTTGTCTCCGTTCGTCCAT	60.111	20	271	1131	1401	TGTGCCACTGGATTATGGTG	60.39	20	GTTCAATTCCCTGTCAGCGT	60.119	20	212	1131	1342	CTTGGTTATGTGCCACTGGA	59.566	20	CTTTGTCTCCGTTCGTCCAT	60.111	20	279	1123	1401
Unigene0000970	1	p2	(GA)6	12	146	157	GGTCGGAGTAATTAGCCCTTTT	59.874	22	CACGTCAAAGCTGTGGAAGA	60.025	20	190	89	278	GGTCGGAGTAATTAGCCCTTTT	59.874	22	CGGACGGATCAAAGTCATTT	59.933	20	229	89	317	GGTCGGAGTAATTAGCCCTTT	58.66	21	CACGTCAAAGCTGTGGAAGA	60.025	20	190	89	278
Unigene0000974	1	p2	(GA)18	36	248	283	ATGATCAAGATTCCAACCGC	59.9	20	TTCTGGTGAACACGTAGCCA	60.301	20	271	64	334	GGTCGATGTGTCTACGACGA	59.707	20	AATTGACATTTCGACTGGGG	59.79	20	170	192	361	GGTCGATGTGTCTACGACGA	59.707	20	GCATGAGTTCAATTTTGGCA	59.67	20	264	192	455
Unigene0000976	1	p3	(CTC)5	15	1	15
Unigene0000997	1	p2	(CT)6	12	311	322	CTGGGTTCGAATTGATTGGT	59.79	20	AACCAATTCATCTGCGGTTC	59.939	20	273	130	402	CTGGGTTCGAATTGATTGGT	59.79	20	GAACCAATTCATCTGCGGTT	59.939	20	274	130	403	CTGGGTTCGAATTGATTGGT	59.79	20	CATCTGCGGTTCTCCTCAAT	60.218	20	265	130	394
Unigene0000998	1	c	(GCT)7gggtttggggtaataagtggacttggtggtcggagatgtggtcgggttggggttccagatcttgtaaatggtggtggttgttgttggtgtcgtta(TGG)6	134	2374	2507	TTCTCCCTCTCCTTCTTCCC	59.749	20	GAATCGAAACCGGTGATTGT	59.797	20	245	2294	2538	TTCTCCCTCTCCTTCTTCCC	59.749	20	GTGAATCGAAACCGGTGATT	59.797	20	247	2294	2540	GTCCGCTCCTTCTCCTTCTC	60.477	20	GAATCGAAACCGGTGATTGT	59.797	20	260	2279	2538
Unigene0001019	1	p5	(AAACT)4	20	1896	1915	CCCTCACATGGAGCAACTCT	60.261	20	CAATCTTTGGGCTTTTCCAA	60.046	20	258	1703	1960	CCCTCACATGGAGCAACTCT	60.261	20	TTTGGAAAACTTGTACCGGG	59.833	20	279	1703	1981	CCCTCACATGGAGCAACTCT	60.261	20	GGGACAATCTTTGGGCTTTT	60.299	20	262	1703	1964
Unigene0001019	2	p2	(TC)20	40	4332	4371
Unigene0001031	1	p2	(AG)6	12	1	12
Unigene0001042	1	p2	(TC)7	14	1	14
Unigene0001043	1	p2	(GA)7	14	1	14
Unigene0001046	1	p2	(AG)6	12	1	12
Unigene0001049	1	p2	(AG)6	12	1193	1204
Unigene0001057	1	p2	(TC)11	22	782	803
Unigene0001060	1	p3	(TGA)5	15	1518	1532	TTCGGTTTTGAATTTCGAGG	60.046	20	TCCATTTCCAACCCCATTTA	59.988	20	229	1418	1646	CGGTTTTGAATTTCGAGGAA	60.046	20	TCCATTTCCAACCCCATTTA	59.988	20	227	1420	1646	TTCGGTTTTGAATTTCGAGG	60.046	20	TCCCTCTTGATGGTGTTTCC	59.903	20	268	1418	1685
Unigene0001061	1	p2	(GA)23	46	136	181	TTTGCTACCCACGCAATACA	60.133	20	TGAATCTGTGCTTGGGATGA	60.201	20	197	23	219	TTTGCTACCCACGCAATACA	60.133	20	AAAGCAAAGACCGCATTGAC	60.257	20	252	23	274	TTTGCTACCCACGCAATACA	60.133	20	CAATGAATCTGTGCTTGGGA	59.648	20	200	23	222
Unigene0001061	2	p2	(AG)7	14	834	847
Unigene0001062	1	p2	(CT)10	20	1	20
Unigene0001085	1	p2	(AG)14	28	1	28
Unigene0001088	1	c	(GA)19cgtgaggttttttttcactcctggggagtattctagaact(AG)6	90	373	462	GGCATGGTGGAGATGAAGAT	59.893	20	TGGTCCAAATGGAAGGGTAA	60.162	20	256	328	583	GGCATGGTGGAGATGAAGAT	59.893	20	TTGGTCCAAATGGAAGGGTA	60.162	20	257	328	584	GGCATGGTGGAGATGAAGAT	59.893	20	TTTGCATGCAGAGGTTGTGT	60.31	20	201	328	528
Unigene0001089	1	p2	(GA)14	28	409	436
Unigene0001103	1	p2	(AG)6	12	1	12
Unigene0001103	2	p3	(GAA)5	15	213	227	AATCCAATTCCAGCTCATCG	60.036	20	CTGGCTGAATTTAACCCCAA	59.931	20	254	162	415	TGGTGATCGAAGATGGTTCA	60.048	20	CTGGCTGAATTTAACCCCAA	59.931	20	230	186	415	AATCCAATTCCAGCTCATCG	60.036	20	AATGAGGTGGTACTGCTCCG	60.134	20	115	162	276
Unigene0001105	1	p2	(CT)7	14	1	14
Unigene0001107	1	p3	(TCA)7	21	1	21
Unigene0001113	1	p2	(CT)17	34	991	1024
Unigene0001121	1	p2	(AG)18	36	2179	2214
Unigene0001130	1	p2	(AG)7	14	318	331
Unigene0001133	1	p2	(AT)6	12	1125	1136
Unigene0001141	1	p3	(AGT)6	18	141	158	AGGAAAGGGAAAACTGCACA	59.711	20	AGCAACACCATATTTTGCCC	59.829	20	221	74	294	CAGGAAAGGGAAAACTGCAC	59.711	20	AGCAACACCATATTTTGCCC	59.829	20	222	73	294	CAGGAAAGGGAAAACTGCAC	59.711	20	AACACCATATTTTGCCCAGC	59.829	20	219	73	291
Unigene0001146	1	p4	(AAGA)7	28	204	231
Unigene0001151	1	p3	(TTC)6	18	393	410	AGAAGAAGCGAGCAGAGACG	60.035	20	CGTCGCTTTGTTGATGAGAA	59.988	20	241	269	509	AGAAGAAGCGAGCAGAGACG	60.035	20	ATACGAATGTCGGCATCCTC	59.923	20	204	269	472	GTCGTTCAGGAAGAAGACGG	59.844	20	CGTCGCTTTGTTGATGAGAA	59.988	20	276	234	509
Unigene0001152	1	p2	(CT)7	14	1105	1118	AGTCCTCCCTAAGCCCAAAA	60.068	20	GAAATCGGACCAAGAGTGGA	60.05	20	176	1061	1236	AAGTCCTCCCTAAGCCCAAA	60.068	20	GAAATCGGACCAAGAGTGGA	60.05	20	177	1060	1236	AAAAGTCCTCCCTAAGCCCA	60.068	20	GAAATCGGACCAAGAGTGGA	60.05	20	179	1058	1236
Unigene0001153	1	p3	(CTG)5	15	900	914	CACGCCGTCCAAAAATTACT	59.996	20	CCGCAAAACCAGCAGAGT	59.984	18	170	768	937	ACACGCCGTCCAAAAATTAC	59.867	20	CCGCAAAACCAGCAGAGT	59.984	18	171	767	937	CACGCCGTCCAAAAATTACT	59.996	20	CGCAAAACCAGCAGAGTCA	61.154	19	169	768	936
Unigene0001154	1	p2	(AG)6	12	1510	1521	CGGAGAAGTATTGGGGAACA	59.926	20	TTGGCCTTATCAATTCTGCC	60.038	20	271	1369	1639	CGGAGAAGTATTGGGGAACA	59.926	20	CAATTCTGCCTCCCTCTCTG	59.943	20	261	1369	1629	GAGCCTGTGGAAAGCACTTC	59.997	20	CCAAGCGTTCATACTGGTCA	59.716	20	262	1291	1552
Unigene0001156	1	p2	(AG)9	18	1	18
Unigene0001170	1	p2	(AG)7	14	1325	1338
Unigene0001175	1	p2	(AG)9	18	1	18
Unigene0001176	1	p2	(GA)7	14	217	230
Unigene0001179	1	p2	(TG)6	12	3083	3094
Unigene0001180	1	p2	(GA)7	14	561	574
Unigene0001183	1	p2	(AG)6	12	28	39
Unigene0001184	1	p2	(CT)9	18	1	18
Unigene0001184	2	p3	(CAC)5	15	213	227	CTCTCTCCTCTTCCTCGCCT	60.23	20	AAGACTTGGATTTTCCGGGT	59.805	20	201	167	367	CTCTCTCCTCTTCCTCGCCT	60.23	20	GCTTTCGACCCGTTACTCAA	60.249	20	258	167	424	CTCTCTCCGGTCTCCACATC	59.792	20	ATGTAGGCGTCGTAGGAGGA	59.717	20	272	12	283
Unigene0001187	1	p2	(CT)8	16	1	16
Unigene0001191	1	p2	(AG)9	18	968	985
Unigene0001192	1	p2	(AG)11	22	1765	1786
Unigene0001194	1	p6	(GGTTTT)4	24	1061	1084	AAAACGTTGCGAAAAACAGG	60.145	20	CCTTTGGAAACAAAACCCAA	59.811	20	218	926	1143	AAAACGTTGCGAAAAACAGG	60.145	20	CAAAACCCAAAACCCACTTG	60.233	20	208	926	1133	TGCGAAAAACAGGATCATCA	60.197	20	CCTTTGGAAACAAAACCCAA	59.811	20	211	933	1143
Unigene0001198	1	p2	(CT)9	18	5	22
Unigene0001200	1	p2	(AG)7	14	1223	1236
Unigene0001202	1	p2	(TC)6	12	1	12
Unigene0001204	1	c	(TGG)6agggagattgtgaaggagaattcgtgggcggg(GGA)5	65	951	1015	GAGTAAGTGGCCGTGGAAGA	60.255	20	CACCACCAAAGCACTCAATG	60.152	20	228	856	1083	GAGTAAGTGGCCGTGGAAGA	60.255	20	AGACCACCACCAAAGCACTC	60.159	20	232	856	1087	GTAAGTGGCCGTGGAAGAAG	59.734	20	CACCACCAAAGCACTCAATG	60.152	20	226	858	1083
Unigene0001204	2	p2	(GA)8	16	1244	1259
Unigene0001205	1	p2	(AG)10	20	206	225	CCCTTATGCTGTCTCTCCCA	60.21	20	ATAAATCCTCCACCACCCCT	59.513	20	235	22	256	CCCTTATGCTGTCTCTCCCA	60.21	20	TAAATCCTCCACCACCCCTT	60.549	20	234	22	255	AGAGCATAAAGGAGCAGGGC	60.866	20	GTTGGGATAGTAGGCTGCCA	60.096	20	227	98	324
Unigene0001208	1	p2	(GA)6	12	463	474
Unigene0001212	1	p2	(AG)9	18	1699	1716
Unigene0001218	1	p2	(TC)7	14	2243	2256	CAGGCGTCTCTGGTTCTCTC	60.135	20	CCGGACTGATCCGAATAGAA	60.029	20	218	2219	2436	CAGGCGTCTCTGGTTCTCTC	60.135	20	AACGCACACAAACCTTGTCA	60.199	20	188	2219	2406	GAGGAGGGAGGAGATTCTGG	60.149	20	AACGCACACAAACCTTGTCA	60.199	20	253	2154	2406
Unigene0001226	1	c	(TG)7agagagagagggagtgaggtgcgaacaatatacttacatgaacaattgtggcaggctcacacctatgttcaatgta(TG)7	104	217	320	GGCAGGCTCACACCTATGTT	60.142	20	TATTGTTCGCACCTCACTCC	58.724	20	161	189	349	GGCAGGCTCACACCTATGTT	60.142	20	CGCACCTCACTCCCTCTCT	60.556	19	154	189	342	ATGAACAATTGTGGCAGGCT	60.526	20	TATTGTTCGCACCTCACTCC	58.724	20	173	177	349
Unigene0001248	1	p2	(AG)6	12	515	526	TCAACCACCATTTCACCTCA	59.935	20	AGAAGTTGGCAGTGTGGAGC	60.453	20	168	468	635	TCAACCACCATTTCACCTCA	59.935	20	TGAAGTTGGCAAAGTGGAAA	59.293	20	195	468	662	CAACCACCATTTCACCTCAA	59.389	20	AGAAGTTGGCAGTGTGGAGC	60.453	20	167	469	635
Unigene0001248	2	p2	(GA)6	12	1236	1247
Unigene0001257	1	p3	(TTG)5	15	200	214	GTGGACTCAGGGTGTCGTCT	60.161	20	TCCCCGAAATTGGTTACTCA	60.301	20	251	120	370	AGTGGACTCAGGGTGTCGTC	60.161	20	TCCCCGAAATTGGTTACTCA	60.301	20	252	119	370	ACATGGGATTGAGTGGGTGT	60.096	20	ACTTACCCCTGCAGCAACAT	59.621	20	223	48	270
Unigene0001272	1	p3	(AAG)15	45	26	70	AGAGAGGGAGACCAGAGGAGA	59.548	21	CCTTCCTTCCACGAATTTCA	60.044	20	245	2	246	GAGAGGGAGACCAGAGGAGA	58.479	20	CCTTCCTTCCACGAATTTCA	60.044	20	244	3	246	AAAGAGAGGGAGACCAGAGGA	59.425	21	CCTTCCTTCCACGAATTTCA	60.044	20	247	0	246
Unigene0001276	1	p2	(AG)7	14	58	71	TGGGGAAGAGAATCGAGATG	60.15	20	TGGGAATGGCCATGATAAGT	60.155	20	210	32	241	TGGGGAAGAGAATCGAGATG	60.15	20	TTGTTCAAGGGGGATTGTGT	60.21	20	165	32	196	TGGGGAAGAGAATCGAGATG	60.15	20	ATGGCCATGATAAGTCTGGG	59.773	20	205	32	236
Unigene0001296	1	p3	(AGA)14	42	1	42
Unigene0001301	1	c	(TTC)7tttctcctttctcccctcttttctacgac(CT)6	62	140	201
Unigene0001304	1	p3	(AGA)5	15	52	66	CTGGGCACAATCAGAGAAGAG	59.997	21	ACCTTCCTCTCAATTGGGGT	59.795	20	136	3	138	CTGGGCACAATCAGAGAAGA	58.957	20	TTTTCCGGTCTCTCCTTCCT	60.183	20	106	3	108	GCTGGGCACAATCAGAGAAG	60.945	20	CCTTCCTCTCAATTGGGGTT	60.298	20	136	2	137
Unigene0001305	1	p3	(CTT)5	15	140	154	ACCTTCCTCTCAATTGGGGT	59.795	20	CTGGGCACAATCAGAGAAGAG	59.997	21	136	68	203	TTTTCCGGTCTCTCCTTCCT	60.183	20	CTGGGCACAATCAGAGAAGA	58.957	20	106	98	203	CCTTCCTCTCAATTGGGGTT	60.298	20	GCTGGGCACAATCAGAGAAG	60.945	20	136	69	204
Unigene0001318	1	p2	(GA)6	12	708	719	CGGATTTGATTGACTCGGAT	59.894	20	TCATCGCCTTTAATGTTCCC	59.901	20	246	621	866	CGGATTTGATTGACTCGGAT	59.894	20	CATCTGGACTTCCCAAAAGC	59.67	20	225	621	845	CGGATTTGATTGACTCGGAT	59.894	20	TCTGGACTTCCCAAAAGCTG	60.366	20	223	621	843
Unigene0001328	1	p2	(AG)6	12	99	110	CTCACAGACTCACACCCACG	60.358	20	AGATCCACCTACATGCCGTC	59.957	20	126	76	201	TCGGAGGCTTGAGAGAGAGA	60.363	20	AGATCCACCTACATGCCGTC	59.957	20	149	53	201	GATCGGAGGCTTGAGAGAGA	59.636	20	AGATCCACCTACATGCCGTC	59.957	20	151	51	201
Unigene0001333	1	p2	(GA)8	16	1681	1696
Unigene0001339	1	p4	(AGAC)5	20	1976	1995	ACTGTTGCCTTGACCTCGAT	59.727	20	GCCGACAAAGCCTACTGTTC	59.882	20	176	1902	2077	AAACTGTTGCCTTGACCTCG	60.291	20	GCCGACAAAGCCTACTGTTC	59.882	20	178	1900	2077	AATCCCTCAACCAAAAAGGC	60.299	20	GCCGACAAAGCCTACTGTTC	59.882	20	267	1811	2077
Unigene0001339	2	p2	(AG)8	16	2134	2149
Unigene0001347	1	p2	(TC)9	18	1	18
Unigene0001348	1	p2	(CT)11	22	453	474
Unigene0001357	1	p2	(AG)9	18	356	373
Unigene0001360	1	p3	(AGG)5	15	1497	1511
Unigene0001364	1	p2	(TC)7	14	31	44	GCCAGCTCTCACTCTCTGCT	60.041	20	TGAGATTTTTGGGGAAGGTG	59.903	20	161	0	160	GCCAGCTCTCACTCTCTGCT	60.041	20	GGTGAGATTTTTGGGGAAGG	60.663	20	163	0	162	GCCAGCTCTCACTCTCTGCT	60.041	20	GGGTGAGATTTTTGGGGAAG	60.663	20	164	0	163
Unigene0001379	1	p2	(AG)22	44	1	44
Unigene0001382	1	p2	(CT)8	16	1	16
Unigene0001385	1	p3	(CAC)5	15	199	213	AGATTGGTGATGGGGATGAA	60.135	20	GTTGGTGTTTCCACCAGCTT	60.012	20	240	18	257	AAGATTGGTGATGGGGATGA	60.135	20	GTTGGTGTTTCCACCAGCTT	60.012	20	241	17	257	GATTGGTGATGGGGATGAAG	60.135	20	GTTGGTGTTTCCACCAGCTT	60.012	20	239	19	257
Unigene0001387	1	p2	(GA)8	16	682	697
Unigene0001393	1	p2	(CA)6	12	605	616	GGAAAGGCTTCTGGATGTGA	60.195	20	GCCCAGGAGTCCATTCATTA	59.894	20	279	469	747	GGAAAGGCTTCTGGATGTGA	60.195	20	GCTCGGCAAAGAACTAAGGA	59.592	20	239	469	707	GGAAAGGCTTCTGGATGTGA	60.195	20	TCGTTTAGAATCTCGCTCGG	60.481	20	253	469	721
Unigene0001400	1	p3	(AAG)5	15	1	15
Unigene0001404	1	p2	(CT)11	22	3299	3320
Unigene0001411	1	p3	(CAT)5	15	845	859	CTCCGCTGTCATTAGCATCA	59.972	20	CGGGAAAGGTCTGAAAATCA	60.044	20	236	694	929	TCCGCTGTCATTAGCATCAG	59.972	20	CGGGAAAGGTCTGAAAATCA	60.044	20	235	695	929	CATCTCCGCTGTCATTAGCA	59.972	20	CGGGAAAGGTCTGAAAATCA	60.044	20	239	691	929
Unigene0001412	1	p2	(GA)7	14	1	14
Unigene0001412	2	p2	(TC)9	18	264	281	TCAATCCCTGTCTACCAGGC	60.073	20	GAGGAAGAGTGACGACCGAG	59.986	20	155	169	323	TCCAGCTCATCATCTTCACG	59.942	20	CCAACTCCAGCATCCAGAAT	60.073	20	268	130	397	CCAGCTCATCATCTTCACGA	59.942	20	CCAACTCCAGCATCCAGAAT	60.073	20	267	131	397
Unigene0001421	1	p2	(AC)6	12	255	266	CACTCACTCGGTTGCAGAGA	60.178	20	GGTTTGGGAAAAGACCCAAT	60.032	20	169	221	389	TCACTCACTCGGTTGCAGAG	60.178	20	GGTTTGGGAAAAGACCCAAT	60.032	20	170	220	389	CACTCACTCGGTTGCAGAGA	60.178	20	TGGAAATGGAAGAGGTTTGG	59.903	20	182	221	402
Unigene0001422	1	p3	(TCT)6	18	42	59	TATCGCTGCGTCCTTTTCTT	59.982	20	ACTCTTTAAACGCCGAGCAA	60.018	20	236	9	244	TATCGCTGCGTCCTTTTCTT	59.982	20	GTTCCATCTGTGCTTCCCAT	59.934	20	109	9	117	TATCGCTGCGTCCTTTTCTT	59.982	20	CCATCTGTGCTTCCCATTCT	60.073	20	106	9	114
Unigene0001424	1	p3	(AGA)5	15	1010	1024	GTTTCGACGACGGTGAAGAT	60.119	20	ATGCCATCATAACTCCCTCG	59.917	20	111	958	1068	GGGAAGAGCACTGAAGGTTG	59.844	20	ATGCCATCATAACTCCCTCG	59.917	20	272	797	1068	GTTTCGACGACGGTGAAGAT	60.119	20	GGGTGGTGGTGTACTGTTCC	60.135	20	217	958	1174
Unigene0001424	2	p4	(TCGA)4	16	1519	1534	CAGAGAAGAGGCCCAGAATG	59.943	20	TGTACAGAAACCCACTAAGCGA	59.807	22	261	1315	1575	CCCAGAATGAAAGGGAGGTT	60.298	20	TGTACAGAAACCCACTAAGCGA	59.807	22	250	1326	1575	GAGGTTCGGAAACTGAATGC	59.676	20	TGTACAGAAACCCACTAAGCGA	59.807	22	280	1296	1575
Unigene0001425	1	p2	(GA)8	16	1	16
Unigene0001430	1	p3	(GCA)6	18	740	757	TTGGAGGGCTGTTTTGTACC	59.971	20	ACAAGGCATTCCAACGAATC	59.939	20	181	635	815	GTTGAACCTGTAAAGCCCCA	59.971	20	ACAAGGCATTCCAACGAATC	59.939	20	255	561	815	TGGTTGAACCTGTAAAGCCC	59.971	20	ACAAGGCATTCCAACGAATC	59.939	20	257	559	815
Unigene0001449	1	p2	(GA)9	18	4	21
Unigene0001455	1	p3	(TCC)5	15	177	191	GGCTCACAAGGTCTGCTCTC	60.143	20	AATTGAGGCTTTCGCAACAC	60.257	20	170	144	313	GAGGCTCACAAGGTCTGCTC	60.143	20	AATTGAGGCTTTCGCAACAC	60.257	20	172	142	313	ACCACCGTAAACCCTCACAC	59.745	20	AATTGAGGCTTTCGCAACAC	60.257	20	264	50	313
Unigene0001456	1	p2	(AC)7	14	2387	2400
Unigene0001458	1	p2	(TC)7	14	393	406	CCCAAAACCCAATTTTGCTA	59.805	20	ACTTCGTCCAGATCGTCGTC	60.269	20	273	311	583	CCCAAAACCCAATTTTGCTA	59.805	20	AACTTCGTCCAGATCGTCGT	59.727	20	274	311	584	CCCAAAACCCAATTTTGCTA	59.805	20	CCCAGATCGTCGTCCTCTAC	59.679	20	226	311	536
Unigene0001460	1	c	(GAA)6(GAG)5(GAA)5	48	55	102	AAGAACCTGCTGAATCCGAA	59.813	20	CGGTGAGTTCTTGTGGGTTT	60.005	20	159	19	177	AAAGAACCTGCTGAATCCGA	59.813	20	CGGTGAGTTCTTGTGGGTTT	60.005	20	160	18	177	AAGAACCTGCTGAATCCGAA	59.813	20	GTCGGTGAGTTCTTGTGGGT	60.009	20	161	19	179
Unigene0001460	2	c	(GAA)6(GAG)5(GAA)5	48	250	297	AAACCCACAAGAACTCACCG	60.005	20	GGGTGAGTTTCGGAACAGAG	59.697	20	179	158	336	ACCCACAAGAACTCACCGAC	60.009	20	GGGTGAGTTTCGGAACAGAG	59.697	20	177	160	336	GAGGAGGAGGAGGAGGAAGA	59.883	20	GGGTGAGTTTCGGAACAGAG	59.697	20	265	72	336
Unigene0001464	1	c	(AG)8ggcgtcgcgaaggctgtcgaattgaaccgactctcaattcactgattctgtcttcaacttcttcgtct(TC)7	98	1	98
Unigene0001465	1	p2	(GA)11	22	2674	2695
Unigene0001466	1	p2	(TC)6	12	44	55	GGCCTCAATCTCATCTCCAT	59.046	20	GTTGTTGCCTCTGCTGGAAT	60.263	20	109	17	125	GGCCTCAATCTCATCTCCAT	59.046	20	TGTTGCCTCTGCTGGAATAA	59.42	20	107	17	123	GGCCTCAATCTCATCTCCAT	59.046	20	TTGTTGCCTCTGCTGGAATA	59.42	20	108	17	124
Unigene0001473	1	p2	(CA)6	12	618	629
Unigene0001475	1	p2	(AC)8	16	989	1004
Unigene0001477	1	p2	(GA)8	16	1	16
Unigene0001488	1	p2	(GA)6	12	1003	1014	AGCTCGAAAGAGGAAGAGCC	60.233	20	TACAGATTTGGCCATTTGGG	60.692	20	227	817	1043	ATTTATGTCGTCGTTGCCGT	60.395	20	TACAGATTTGGCCATTTGGG	60.692	20	170	874	1043	TCATTTATGTCGTCGTTGCC	59.548	20	TACAGATTTGGCCATTTGGG	60.692	20	172	872	1043
Unigene0001492	1	c	(TG)8c(GA)10	37	557	593	ATAGTCTGAACGGACCCCCT	59.817	20	GGAGTTTTGCTTTGGGTTCA	60.088	20	234	490	723	ATAGTCTGAACGGACCCCCT	59.817	20	GGTTCCGCAGTTTGAGAAAG	59.853	20	207	490	696	ATAGTCTGAACGGACCCCCT	59.817	20	TCCGCAGTTTGAGAAAGTGA	59.566	20	204	490	693
Unigene0001494	1	c	(CT)10ccgtgtatgtgtattgcagtatcagaa(CT)6	59	1	59
Unigene0001495	1	p2	(GA)6	12	1065	1076	CTGTCCCGAACTTGGACATT	59.966	20	TCGTCGACAACAGGAGAAGA	59.545	20	187	917	1103	TGTCCCGAACTTGGACATTT	60.353	20	TCGTCGACAACAGGAGAAGA	59.545	20	186	918	1103	TCTGTCCCGAACTTGGACAT	60.51	20	TCGTCGACAACAGGAGAAGA	59.545	20	188	916	1103
Unigene0001501	1	p2	(CT)7	14	1665	1678	GAGTTGGAGTTGATTGCCGT	60.119	20	GCATCCCATCTCCAACAAGT	59.934	20	238	1507	1744	AGTTGGAGTTGATTGCCGTC	60.119	20	GCATCCCATCTCCAACAAGT	59.934	20	237	1508	1744	GGTGTAATGCGAGTCAAGCA	59.871	20	GCATCCCATCTCCAACAAGT	59.934	20	272	1473	1744
Unigene0001503	1	c	(AG)11at(AG)9	42	413	454
Unigene0001505	1	p2	(CT)8	16	1249	1264	GTCGATGCTGTGTTTGTGCT	59.912	20	TCACAAGAGAGAGGGAGGGA	59.913	20	227	1072	1298	TGAGGATACACGCAGAGTGG	59.855	20	TCACAAGAGAGAGGGAGGGA	59.913	20	154	1145	1298	TCACATGGCGTCTGAGGATA	60.225	20	TCACAAGAGAGAGGGAGGGA	59.913	20	166	1133	1298
Unigene0001512	1	p2	(CT)17	34	543	576	TCGTTTCCTCTTCCCACAAC	60.088	20	GGTGCCAGTACTCGATTGGT	59.997	20	171	472	642	TTCCATTCTCTGGTTCACCC	59.903	20	GGTGCCAGTACTCGATTGGT	59.997	20	126	517	642	AAGCTTCGTTTCCTCTTCCC	59.827	20	GGTGCCAGTACTCGATTGGT	59.997	20	176	467	642
Unigene0001534	1	p2	(GA)25	50	1	50
Unigene0001550	1	p2	(CT)8	16	1	16
Unigene0001555	1	p2	(AG)6	12	1639	1650	GTGGTGGATCGAGAGGAAAA	60.05	20	GAAGACAAATCCCCTCCTCC	59.874	20	211	1481	1691	GTGGTGGATCGAGAGGAAAA	60.05	20	GGAAGACAAATCCCCTCCTC	59.874	20	212	1481	1692	TGGTGGATCGAGAGGAAAAG	60.187	20	GAAGACAAATCCCCTCCTCC	59.874	20	210	1482	1691
Unigene0001559	1	c	(AG)8aattttaagaaatcgaggtgatttctgcagaagggtttttgt(AG)7	72	422	493
Unigene0001575	1	p3	(AGG)5	15	2	16
Unigene0001584	1	p2	(TC)8	16	864	879	GTCCTCTTCTCCCGTTCTCC	60.194	20	CAACTGACCACTTGACCACTG	59.212	21	191	770	960	CTCAGGGTCGTTGTCGATCT	60.261	20	CAACTGACCACTTGACCACTG	59.212	21	247	714	960	GGGTCGTTGTCGATCTTCTC	59.661	20	CAACTGACCACTTGACCACTG	59.212	21	243	718	960
Unigene0001596	1	p2	(AG)9	18	1	18
Unigene0001599	1	p6	(TGGGAA)4	24	815	838
Unigene0001602	1	p4	(TTTA)4	16	88	103	TTCCTGCCTTTTCATTACTGG	59.211	21	GAAGAAGGCTTAACCAGGGG	60.068	20	212	47	258	TTCCTGCCTTTTCATTACTGG	59.211	21	GGAAGAAGGCTTAACCAGGG	60.068	20	213	47	259	TTCCTGCCTTTTCATTACTGG	59.211	21	CAACTCCATCTCATGGCTCA	59.787	20	277	47	323
Unigene0001608	1	p3	(CCT)6	18	519	536
Unigene0001616	1	c*	(TAGAGA)4(AG)6*	31	1997	2027
Unigene0001618	1	p3	(GAG)6	18	389	406	TGGGGAGGAGAGATTTGATG	60.003	20	TGGCAATTCCCTTGTCTTTC	60.051	20	190	278	467	TGGGGAGGAGAGATTTGATG	60.003	20	TTTCTGGCAATTCCCTTGTC	60.051	20	194	278	471	GGTTGCGATCCGTTCAGTAT	59.962	20	AAACCCTTCGGCTTGTTTTT	59.98	20	252	319	570
Unigene0001625	1	p2	(GA)7	14	734	747
Unigene0001633	1	p2	(AG)7	14	9515	9528
Unigene0001639	1	p2	(AG)7	14	1392	1405
Unigene0001640	1	p3	(GCG)5	15	1118	1132	TATTGTGGGAGGAGAGGCTG	60.21	20	TGAAACCCAACCGGTACACT	60.269	20	157	1048	1204	TATTGTGGGAGGAGAGGCTG	60.21	20	AAACCCAACCGGTACACTCA	60.269	20	155	1048	1202	TATTGTGGGAGGAGAGGCTG	60.21	20	CTGAAACCCAACCGGTACAC	60.269	20	158	1048	1205
Unigene0001645	1	p3	(GAC)5	15	1191	1205
Unigene0001647	1	p2	(GA)8	16	940	955
Unigene0001649	1	p3	(GAC)6	18	7	24
Unigene0001654	1	p2	(TC)8	16	1075	1090
Unigene0001669	1	p3	(GCT)5	15	1375	1389	GCCTGGAAATCAGTTGTGGT	59.973	20	TTGCAGCCTAAACAATTCCC	60.074	20	263	1299	1561	GCCTGGAAATCAGTTGTGGT	59.973	20	TGCAGCCTAAACAATTCCCT	59.708	20	262	1299	1560	TTGCCTGGAAATCAGTTGTG	59.691	20	TTGCAGCCTAAACAATTCCC	60.074	20	265	1297	1561
Unigene0001680	1	p3	(CCG)6	18	122	139	CAAAAACCCAAATCAAACCA	58.36	20	CCGGTAAACAGCTCGAAGAC	59.875	20	192	73	264	CAAAAACCCAAATCAAACCA	58.36	20	GGTAAACAGCTCGAAGACGG	59.875	20	190	73	262	CAAAAACCCAAATCAAACCAG	59.343	21	GGTAAACAGCTCGAAGACGG	59.875	20	190	73	262
Unigene0001681	1	p3	(GAG)5	15	298	312	GCAACATTTCACTCCTCGCT	60.406	20	TCCGACTGCTTTCTCTCTTTC	58.803	21	108	236	343	AGCAACATTTCACTCCTCGC	60.406	20	TCCGACTGCTTTCTCTCTTTC	58.803	21	109	235	343	GCAACATTTCACTCCTCGCT	60.406	20	TCCGACTGCTTTCTCTCTTTCT	59.773	22	108	236	343
Unigene0001696	1	p3	(TTG)5	15	358	372	ATCGGCTTGAAGGTATGCAC	60.103	20	AGACCAGCCACGACAACTTT	59.769	20	253	304	556	ATCGGCTTGAAGGTATGCAC	60.103	20	CAAGTAAGCACCACGACCAA	59.758	20	203	304	506	ATCGGCTTGAAGGTATGCAC	60.103	20	AAAGCCAAGTAAGCACCACG	60.305	20	208	304	511
Unigene0001703	1	p2	(GT)6	12	812	823	CAAGAACGAGGCTCCAAAAG	59.986	20	AAAGATGCAATGTGGAAGGG	59.933	20	269	683	951	GCTCCAAAAGAGGGATAGGG	60.032	20	AAAGATGCAATGTGGAAGGG	59.933	20	259	693	951	GGCTCCAAAAGAGGGATAGG	60.032	20	AAAGATGCAATGTGGAAGGG	59.933	20	260	692	951
Unigene0001718	1	p2	(AG)8	16	5703	5718
Unigene0001728	1	p2	(TC)8	16	1	16
Unigene0001729	1	p2	(AG)6	12	1136	1147	TGCCTCCTAAAACTGCGTCT	60.015	20	CTGTCGTGACCCCCAATACT	59.844	20	271	907	1177	TGCCTCCTAAAACTGCGTCT	60.015	20	TGTCGTGACCCCCAATACTT	60.232	20	270	907	1176	CTTGATCGGTAGGCATTGCT	60.235	20	TGTGAGTCCGGTGGACATAA	59.96	20	200	1061	1260
Unigene0001729	2	p2	(GA)9	18	1717	1734
Unigene0001730	1	p2	(TC)9	18	1	18
Unigene0001731	1	c	(GAG)5gggaggaggagaagagggagtttgaggtaattgggggtgcgggtggcggtggagagagaggtggagagaaggggggagagtgt(GAG)5	113	1376	1488
Unigene0001732	1	c	(AG)8gaaagag(GA)6	35	3977	4011
Unigene0001733	1	p3	(CGT)5	15	464	478	ACCGTTCAGAAAAACGAACG	60.147	20	TCTTCCATTGATCCTCCCTG	60.003	20	240	277	516	ACAGTGGGGTCTTCTGCAAC	60.159	20	TCTTCCATTGATCCTCCCTG	60.003	20	198	319	516	ACCGTTCAGAAAAACGAACG	60.147	20	CGTCACCGCTATCTTCCATT	60.096	20	251	277	527
Unigene0001733	2	p3	(TGG)7	21	1458	1478	ATAAAGGGGTCGGGTTTGAC	60.053	20	AACCATCGTCACACACCCTT	60.284	20	255	1285	1539	TATGGAAGATATGGGTGGGG	59.458	20	ACCATCGTCACACACCCTTT	60.284	20	226	1313	1538	GCCCGGGTTCTATGTTTATG	59.297	20	AATCAGACGGTCGAGGAGTG	60.261	20	230	1379	1608
Unigene0001740	1	p2	(CT)7	14	59	72	GTCCCTCTCTCACAAACCCA	60.088	20	CTCTCTGCCGTGAAACTTCC	59.989	20	270	6	275	TGGTCCCTCTCTCACAAACC	60.088	20	CTCTCTGCCGTGAAACTTCC	59.989	20	272	4	275	GTCCCTCTCTCACAAACCCA	60.088	20	TTTGGAGGAGAGAATGTCGC	60.34	20	147	6	152
Unigene0001740	2	p2	(AG)6	12	236	247	TCACTAAGCGCTGTCCAATG	60.011	20	CTCTCTGCCGTGAAACTTCC	59.989	20	196	80	275	GTCCCTCTCTCACAAACCCA	60.088	20	CTCTCTGCCGTGAAACTTCC	59.989	20	270	6	275	TGGTCCCTCTCTCACAAACC	60.088	20	CTCTCTGCCGTGAAACTTCC	59.989	20	272	4	275
Unigene0001745	1	p2	(TC)6	12	154	165	AATGAGAAAATTGTTCGACCC	58.032	21	CAGACAATGGACGAAAAACAAA	60.011	22	147	130	276	AATGAGAAAATTGTTCGACCC	58.032	21	GACAGACAATGGACGAAAAACA	60.015	22	149	130	278	AATGAGAAAATTGTTCGACCC	58.032	21	CAGACAATGGACGAAAAACAA	58.661	21	147	130	276
Unigene0001746	1	p2	(TC)9	18	42	59	CCTCCTTGACATACCCCGTA	59.807	20	AATCAAAACACCCGCCATTA	60.188	20	241	2	242	CCTCCTTGACATACCCCGTA	59.807	20	AATTGAATCAAAACACCCGC	59.807	20	246	2	247	CCTCCTTGACATACCCCGTA	59.807	20	GACGACATTGACGACGAGAG	59.42	20	114	2	115
Unigene0001747	1	p2	(TC)7	14	529	542
Unigene0001748	1	p2	(GA)7	14	449	462
Unigene0001750	1	p3	(GAA)6	18	395	412
Unigene0001759	1	p2	(TC)8	16	333	348	CCGAAGGGATTGTGTTGAAT	59.79	20	CGCCTCAGTAAGCTACTAAGCTGT	60.601	24	141	279	419	AACATGATCCGAAGGGATTG	59.75	20	CGCCTCAGTAAGCTACTAAGCTGT	60.601	24	149	271	419	GATCCGAAGGGATTGTGTTG	60.317	20	CGCCTCAGTAAGCTACTAAGCTGT	60.601	24	144	276	419
Unigene0001767	1	p2	(AG)6	12	1488	1499
Unigene0001771	1	p3	(AGA)5	15	694	708	ACCATCCCAGTTGCAACAAT	60.24	20	TGGGGAAATTAACTTGGCTC	59.019	20	272	516	787	ACCATCCCAGTTGCAACAAT	60.24	20	TGGGGAAATTAACTTGGCTCT	59.952	21	272	516	787	CCTCTGGTCATGGAGACACA	59.659	20	TGGGGAAATTAACTTGGCTC	59.019	20	131	657	787
Unigene0001783	1	c*	(TC)7(CTCC)4*	27	341	367	TTCACAGCTGTTGGATGCTC	59.992	20	ATCGACTCGAGGACGAGAAA	59.95	20	164	265	428	CACCTCCTGGCGTTGATATT	59.955	20	ATCGACTCGAGGACGAGAAA	59.95	20	199	230	428	TTCACAGCTGTTGGATGCTC	59.992	20	AGATCGACTCGAGGACGAGA	60.096	20	166	265	430
Unigene0001795	1	p3	(GAG)5	15	2582	2596	AGGTTTGGGTTGGTGGGTAT	60.34	20	CAACACCACCAGCTGATCC	60.105	19	244	2391	2634	CAGCGAAGGTGGAGTTAGGA	60.388	20	CAACACCACCAGCTGATCC	60.105	19	210	2425	2634	GCGAAGGTGGAGTTAGGAGA	59.43	20	CAACACCACCAGCTGATCC	60.105	19	208	2427	2634
Unigene0001798	1	p3	(AGA)6	18	1	18
Unigene0001806	1	p3	(AAG)6	18	1	18
Unigene0001807	1	p3	(AAC)5	15	235	249
Unigene0001810	1	p2	(CT)7	14	1	14
Unigene0001816	1	c*	(AG)8(GAG)5*	28	1376	1403	AGGGTTTCTGTGTACGGTGG	59.884	20	CGATCTGCTGCTGAACTTTG	59.74	20	264	1233	1496	TTCTGTGTACGGTGGTGCTC	59.751	20	CGATCTGCTGCTGAACTTTG	59.74	20	259	1238	1496	AGGGTTTCTGTGTACGGTGG	59.884	20	ATCTGCTGCTGAACTTTGGG	60.397	20	262	1233	1494
Unigene0001839	1	p2	(TC)8	16	1781	1796
Unigene0001845	1	p2	(AG)7	14	379	392
Unigene0001871	1	p2	(TA)6	12	161	172
Unigene0001874	1	c*	(TC)6(TCTCT)4*	28	3	30
Unigene0001874	2	p2	(AT)9	18	383	400
Unigene0001878	1	p2	(CT)9	18	20	37
Unigene0001883	1	p2	(AG)7	14	1	14
Unigene0001891	1	p2	(GA)7	14	108	121	TCTTGCAAAAATTCAGTCATCC	59.205	22	TTTATCATCGCCCGTCTCTC	60.177	20	170	46	215	TCTTGCAAAAATTCAGTCATCCT	60.122	23	TTTATCATCGCCCGTCTCTC	60.177	20	170	46	215	TCTTGCAAAAATTCAGTCATCC	59.205	22	ATGAGTTTATCATCGCCCGT	59.415	20	175	46	220
Unigene0001897	1	p3	(CCT)6	18	929	946	TGCACACCGGATTTATCTGA	60.073	20	TGTGATGAGATTCCCCCATT	60.135	20	242	751	992	TGCACACCGGATTTATCTGA	60.073	20	TTGTGATGAGATTCCCCCAT	60.135	20	243	751	993	TTACAATGCTAGCGTCGGTG	59.895	20	TGTGATGAGATTCCCCCATT	60.135	20	111	882	992
Unigene0001900	1	p2	(TC)8	16	96	111	CACGTTGTCTCCGAACTTGA	59.873	20	AAATAGGCAGGCAGAGGGAT	60.06	20	209	14	222	TCACGTTGTCTCCGAACTTG	59.873	20	AAATAGGCAGGCAGAGGGAT	60.06	20	210	13	222	CACGTTGTCTCCGAACTTGA	59.873	20	TAGGCAGGCAGAGGGATAGA	59.933	20	206	14	219
Unigene0001900	2	p2	(AG)6	12	1100	1111	GACAGTGTAGCTCGGAAGGC	60.02	20	TTCCTCACTCCGTTTCCATC	60.05	20	193	1036	1228	AGGAAAGAAGAAAGGCGAGG	59.955	20	TTCCTCACTCCGTTTCCATC	60.05	20	224	1005	1228	GGAAAGAAGAAAGGCGAGGT	59.827	20	TTCCTCACTCCGTTTCCATC	60.05	20	223	1006	1228
Unigene0001916	1	p2	(TC)10	20	684	703
Unigene0001924	1	p4	(AAGA)4	16	92	107	GATCGCATCTGTTTCCGATT	60.043	20	GCTTCCACCAGATCTTCAGC	59.957	20	123	31	153	GATCGCATCTGTTTCCGATT	60.043	20	GGCTTCCACCAGATCTTCAG	59.803	20	124	31	154	CGCATCTGTTTCCGATTTCT	60.214	20	GCTTCCACCAGATCTTCAGC	59.957	20	120	34	153
Unigene0001925	1	p2	(CT)10	20	1	20
Unigene0001928	1	p2	(AG)6	12	12	23
Unigene0001930	1	p3	(GAA)6	18	756	773
Unigene0001931	1	p6	(TTTGGC)4	24	727	750	GTTTTGGCTTTGCTGTGGAT	60.118	20	CCAAAATCAAAATCAACCCG	60.16	20	280	631	910	GTTTTGGCTTTGGTGTGGAT	59.836	20	CCAAAATCAAAATCAACCCG	60.16	20	223	688	910	GTTTTGGCTTTGCTGTGGAT	60.118	20	ACCAAAATCAACCCGATGAC	59.653	20	155	631	785
Unigene0001931	2	p2	(GA)6	12	1082	1093
Unigene0001932	1	p3	(GAC)5	15	264	278	GTTCCCTCCTGACCCTTCTC	60.05	20	TGACGATGACCCATCACCTA	59.918	20	181	199	379	GTTCCCTCCTGACCCTTCTC	60.05	20	AACAACGGCCGTCTTCTCTA	59.875	20	113	199	311	GTTCCCTCCTGACCCTTCTC	60.05	20	CAACGGCCGTCTTCTCTATC	59.836	20	111	199	309
Unigene0001945	1	p2	(CT)7	14	1	14
Unigene0001950	1	p2	(AG)6	12	1	12
Unigene0001955	1	p3	(GTG)6	18	1685	1702	CTTGATTCCGTGTTTGCTGA	59.84	20	ACACAGCTCAATCCCTGGAC	60.12	20	271	1469	1739	TTGATTCCGTGTTTGCTGAG	59.84	20	ACACAGCTCAATCCCTGGAC	60.12	20	270	1470	1739	GTTGGGGATGTAGATGTCCG	60.195	20	TCTCTCCAATTCCAACCACC	59.903	20	143	1625	1767
Unigene0001957	1	p2	(GA)10	20	1195	1214
Unigene0001962	1	p4	(CAAC)6	24	10	33
Unigene0001963	1	p6	(TCCTCT)4	24	2727	2750	CGACAGGCTCTTCTTCCAAC	59.989	20	CGAGAACGACAAAGGAGGAG	59.982	20	137	2700	2836	CGACAGGCTCTTCTTCCAAC	59.989	20	CAAGAAGAGGCACAAGAGGG	59.982	20	115	2700	2814	CCATCAATTCAGGGTGCTTT	59.933	20	CAAGAAGAGGCACAAGAGGG	59.982	20	196	2619	2814
Unigene0001966	1	p2	(AG)20	40	927	966	AGCTCGTGCCAAAACGTACT	59.943	20	TGCAACTATAGCCTGCCAAA	59.467	20	264	793	1056	CACTGGGCATTGTGAATCTG	60.112	20	TGCAACTATAGCCTGCCAAA	59.467	20	186	871	1056	CACTTTCACTGGGCATTGTG	60.152	20	TGCAACTATAGCCTGCCAAA	59.467	20	192	865	1056
Unigene0001969	1	p2	(GA)10	20	1301	1320
Unigene0001970	1	p3	(TCT)5	15	10	24
Unigene0001974	1	p2	(TC)7	14	34	47	TCCCAACCCATTCAAAGAAG	59.903	20	CAGCCTTTTCCTCCTCACTG	59.982	20	222	0	221	TCCCAACCCATTCAAAGAAG	59.903	20	CATTTTCTGCAGCCTTTTCC	59.823	20	231	0	230	CCCATTCAAAGAAGCAATCC	59.505	20	CAGCCTTTTCCTCCTCACTG	59.982	20	216	6	221
Unigene0001978	1	c	(GT)6ctaataactgatcttcagctatctttctgagcgctgtttggaactggaaaaaccatccatatagatatat(ATAC)4atatacatgcaggcatcaatctctctccgcatgtgtgtggg(GA)8	155	104	258	GGTGGTTGCCTCTCTCTCTG	59.986	20	GGTCGTAACTGCCAACAGGT	60.035	20	270	30	299	GGTGGTTGCCTCTCTCTCTG	59.986	20	TCGTAACTGCCAACAGGTCA	60.301	20	268	30	297	GTACCCAAATCAAGCCGATG	60.331	20	GGTCGTAACTGCCAACAGGT	60.035	20	251	49	299
Unigene0001982	1	c	(TC)8cg(TC)7	32	873	904
Unigene0001988	1	p2	(TC)9	18	1	18
Unigene0001989	1	p2	(TC)9	18	1	18
Unigene0002002	1	p2	(CT)6	12	177	188	ACAGGCAAAACCCTGTATCG	59.993	20	GCGTTTTGGTGAAGTTTGGT	60.015	20	209	75	283	ACAGGCAAAACCCTGTATCG	59.993	20	GGTGCGTTTTGGTGAAGTTT	60.015	20	212	75	286	TTCAGCCGGTCATTCTCTCT	59.95	20	GCGTTTTGGTGAAGTTTGGT	60.015	20	156	128	283
Unigene0002008	1	p2	(CA)6	12	344	355	GTGCTTCGAGAGAGAGCGTT	59.898	20	CGCTTCGTAGGACTGAAAGC	60.154	20	279	105	383	TCGAGAGAGAGCGTTCGATT	60.24	20	CGCTTCGTAGGACTGAAAGC	60.154	20	274	110	383	TTCGAGAGAGAGCGTTCGAT	60.24	20	CGCTTCGTAGGACTGAAAGC	60.154	20	275	109	383
Unigene0002009	1	p2	(CT)8	16	30	45	TCCAAAATCCCTCACTCACTC	59.126	21	GACCACGCAATTTTCACAGA	59.697	20	264	3	266	TCCAAAATCCCTCACTCACTCT	60.11	22	GACCACGCAATTTTCACAGA	59.697	20	264	3	266	TCCAAAATCCCTCACTCACTC	59.126	21	TCGCACAATTTCCGCTAATA	59.309	20	238	3	240
Unigene0002018	1	p2	(CA)6	12	1	12
Unigene0002018	2	p2	(AG)9	18	1038	1055
Unigene0002023	1	p2	(CT)7	14	3410	3423
Unigene0002032	1	c	(GA)7tctagagatagagagaaagagaaagggaatgttccattcgaagaagccagctgggagtatgaatc(ATA)5	94	82	175	CCTAATCGATCGCATTTGTTC	59.561	21	GCTTTGGGTCAGTGGTGAGT	60.159	20	247	0	246	CCTAATCGATCGCATTTGTTC	59.561	21	TCCTGAGTCTCCTTGAACGC	60.533	20	222	0	221	CCTAATCGATCGCATTTGTTC	59.561	21	TGAGTCTCCTTGAACGCACA	60.593	20	219	0	218
Unigene0002032	2	p3	(GGA)5	15	709	723	ACTTGCGGGTGAAAATATGG	59.823	20	TTTGGCATCATGTGAAATCC	59.33	20	270	677	946	ACTTGCGGGTGAAAATATGG	59.823	20	TTGGCATCATGTGAAATCCA	60.883	20	269	677	945	AAGCATGTCAAACACTTGCG	59.911	20	AACCAAAATCCTTCATGTCCC	60.046	21	138	664	801
Unigene0002032	3	p3	(TCA)5	15	1272	1286	AATTGGGACCAGGAGGATCT	59.755	20	TGATCAGACGAAAGTGGTGC	59.837	20	262	1102	1363	CAAGATCAATTGGGACCAGG	60.309	20	TGATCAGACGAAAGTGGTGC	59.837	20	269	1095	1363	GCAAGATCAATTGGGACCAG	60.461	20	TGATCAGACGAAAGTGGTGC	59.837	20	270	1094	1363
Unigene0002032	4	c	(CTG)5ccacgccacaaggaagaaattctccgtttcgttgattttagc(TA)6	69	1433	1501	AGGATCATTAGCCCTCCTCC	59.495	20	TGGAAATTATGCGGATAGGC	59.892	20	239	1383	1621	GGATCATTAGCCCTCCTCCT	59.495	20	TGGAAATTATGCGGATAGGC	59.892	20	238	1384	1621	TTCGTCTGATCATCACCACC	59.478	20	TGGAAATTATGCGGATAGGC	59.892	20	270	1352	1621
Unigene0002037	1	p2	(AG)7	14	963	976
Unigene0002038	1	p2	(GA)9	18	1	18
Unigene0002041	1	c	(GA)7ctgtcggtgagagtgagagatggggtaagttggacgttggccgatgaggaggggagagacc(GA)8	91	272	362
Unigene0002042	1	p2	(TC)6	12	1	12
Unigene0002051	1	p2	(AG)11	22	1780	1801
Unigene0002053	1	p2	(TC)6	12	211	222	CCCTAATCACACCGGAAGAA	59.926	20	GAGAAAGTGGCGATTGAAGG	59.813	20	207	93	299	CCCTAATCACACCGGAAGAA	59.926	20	GATTGAAGGGTGAACGATGG	60.317	20	196	93	288	GAAACCCTAATCACACCGGA	59.79	20	GAGAAAGTGGCGATTGAAGG	59.813	20	211	89	299
Unigene0002069	1	p2	(AG)7	14	874	887	CAACATTTGCCCTTCGATTT	59.938	20	AAGGATGCCATTCCTCCTCT	60.037	20	268	659	926	GCCTTCACGATGAAATGCTT	60.221	20	AAGGATGCCATTCCTCCTCT	60.037	20	219	708	926	ATCGGCTGCAGAAGAAGAAA	60.096	20	CTAATCCCGCGTTATCCCTT	60.292	20	271	802	1072
Unigene0002082	1	p2	(GA)6	12	500	511
Unigene0002087	1	p2	(AG)9	18	1460	1477
Unigene0002090	1	p2	(CT)11	22	640	661	GGTCCAAAAACATGGAATGG	60.029	20	ATAGCACAGCCAAAAGCCAC	60.278	20	105	585	689	GGTCCAAAAACATGGAATGG	60.029	20	ACATAGCACAGCCAAAAGCC	60.278	20	107	585	691	ACCATGTGTTAGACCGGAGG	59.844	20	ATAGCACAGCCAAAAGCCAC	60.278	20	263	427	689
Unigene0002097	1	p2	(CT)6	12	4	15
Unigene0002099	1	c	(CT)9cg(CA)10	40	324	363	TACGTGTTCTGCTGCCAGTC	60.056	20	CCTTCCCTTGTTTGAAGCTG	59.846	20	252	235	486	TACGTGTTCTGCTGCCAGTC	60.056	20	CTTCCCTTGTTTGAAGCTGG	59.846	20	251	235	485	TGTTGGTGATGACTGGCATT	59.967	20	CTAACCTTTTGGGGGCAGAT	60.312	20	237	184	420
Unigene0002114	1	p3	(TCA)8	24	1	24
Unigene0002117	1	c	(TGG)5tgatagtgggtccatggag(GGT)6	52	302	353
Unigene0002138	1	p2	(AG)6	12	27	38
Unigene0002142	1	p2	(GA)6	12	6	17
Unigene0002149	1	p3	(GTG)6	18	1649	1666	TTTGGAGGGAGTGAAGGAGA	59.773	20	TTGATCCCTCTCATGGCTTC	60.158	20	265	1499	1763	ATCTGGGTATGGGGTGGATT	60.272	20	TTGATCCCTCTCATGGCTTC	60.158	20	180	1584	1763	TTTGGAGGGAGTGAAGGAGA	59.773	20	TCTGCACACTCTGGGCTCTA	59.726	20	216	1499	1714
Unigene0002157	1	p2	(CT)7	14	1825	1838
Unigene0002163	1	p2	(CT)6	12	6	17
Unigene0002169	1	p2	(CT)18	36	2012	2047
Unigene0002173	1	p2	(AG)8	16	84	99	ACCTGCCGATCGTGACTTAC	60.142	20	AACAGAGATCCCCTGTGTGG	59.962	20	158	37	194	ACCTGCCGATCGTGACTTAC	60.142	20	TTCTTGCAATCCATGCGTAG	59.833	20	198	37	234	CCTGCCGATCGTGACTTACT	60.277	20	AACAGAGATCCCCTGTGTGG	59.962	20	157	38	194
Unigene0002175	1	p2	(GA)9	18	36	53	TCTCTTCGGTTTTGCAGCTC	60.657	20	TACCTGCAGTGTCCTGCTTG	60.049	20	223	5	227	TCTCTCTTCGGTTTTGCAGC	60.657	20	TACCTGCAGTGTCCTGCTTG	60.049	20	225	3	227	GGTTTTGCAGCTCGACACTT	60.44	20	TGCAGTGTCCTGCTTGTTCT	59.622	20	212	12	223
Unigene0002176	1	p3	(AGA)5	15	1	15
Unigene0002181	1	c	(AG)7ataagtagggaatgcgaaattgaaggagaagaccgaaaccccaaagaagaaaaacaaagagaaaagaaaaagacccaacaagattttgcaatgaaatc(AGG)6	130	1	130
Unigene0002184	1	p2	(CT)10	20	1600	1619
Unigene0002185	1	p2	(CT)6	12	1	12
Unigene0002186	1	p2	(TC)10	20	1	20
Unigene0002187	1	p2	(AG)6	12	1225	1236
Unigene0002190	1	p3	(CAT)5	15	338	352	CTCAACAACTCCTTCCTCGC	59.989	20	GTGGAGCAGAAGAGAATGGC	59.957	20	158	305	462	CTCTTCCTCTTCCTCGCCTT	60.088	20	GTGGAGCAGAAGAGAATGGC	59.957	20	182	281	462	CTCAACAACTCCTTCCTCGC	59.989	20	ACCCCAATGACAACAAAAGC	59.836	20	209	305	513
Unigene0002210	1	p2	(AG)6	12	892	903
Unigene0002213	1	p2	(AG)6	12	29	40	CGAATACGTTTAGTGAGAGAAAGTT	57.458	25	CGATCGAGGACGAATGAAAT	60.036	20	148	0	147	CGAATACGTTTAGTGAGAGAAAGTT	57.458	25	ATCGAGGACGAATGAAATGC	60.043	20	146	0	145	CGAATACGTTTAGTGAGAGAAAGTT	57.458	25	ACGAATGAAATGCTCCCTTG	60.074	20	139	0	138
Unigene0002213	2	p2	(AT)6	12	332	343	TTCAAGTTTGTGATCAGGCG	59.84	20	CTTCTTTCGCGTCCTCAAAC	59.993	20	263	176	438	GCATTTCATTCGTCCTCGAT	60.043	20	GACAATCGCATGACAAGCAC	60.281	20	243	126	368	CAGGGAAATCGAAAGGTCAG	59.665	20	CTTCTTTCGCGTCCTCAAAC	59.993	20	237	202	438
Unigene0002221	1	p3	(GGT)6	18	413	430	TGAAGTGGTGGCAGTAGCAG	60.049	20	AACATTCTCACGTCCCAACC	59.827	20	226	382	607	TGAAGTGGTGGCAGTAGCAG	60.049	20	CGTCCCAACCATTTCAAAAC	60.206	20	216	382	597	TGAAGTGGTGGCAGTAGCAG	60.049	20	ATTCTCACGTCCCAACCATT	59.263	20	223	382	604
Unigene0002221	2	p3	(GAA)6	18	1679	1696	AAAACGTCAGAAGCCCTTGA	59.853	20	CACCACCACCATCATCATCA	61.273	20	181	1540	1720	GAAGCCCTTGATAAGCCCTC	60.173	20	CACCACCACCATCATCATCA	61.273	20	172	1549	1720	ACCATAAGAAGCCTCTCCCC	59.536	20	CACCACCACCATCATCATCA	61.273	20	105	1616	1720
Unigene0002225	1	p3	(TGG)5	15	2524	2538	GTTTCTCATCCGCCACAAAT	59.939	20	CTCTCTCGCTCCTCTCTCCA	59.962	20	248	2394	2641	GCCACAAATGCATCATCAAC	59.939	20	CTCTCTCGCTCCTCTCTCCA	59.962	20	237	2405	2641	CCAAAATACCCAGCAGAGGA	60.066	20	CTCTCTCGCTCCTCTCTCCA	59.962	20	195	2447	2641
Unigene0002227	1	p2	(CT)8	16	5	20
Unigene0002232	1	p2	(AG)22	44	1	44
Unigene0002239	1	p2	(GA)6	12	324	335	CCTCCAATGTTTTTGTGGCT	59.971	20	AGGAGCAACTCAAATGGTCG	60.255	20	258	175	432	GCCCAAAATTGAACTAGGCA	60.074	20	AGGAGCAACTCAAATGGTCG	60.255	20	238	195	432	TGCCCAAAATTGAACTAGGC	60.074	20	AGGAGCAACTCAAATGGTCG	60.255	20	239	194	432
Unigene0002240	1	p2	(GA)6	12	195	206	CCAGCAAGAGCAAAAGGTTC	59.993	20	GGGTTTTCTGGAACGAACAA	59.948	20	244	0	243	CCTCCAATGTTTTTGTGGCT	59.971	20	GGGTTTTCTGGAACGAACAA	59.948	20	198	46	243	CCAGCAAGAGCAAAAGGTTC	59.993	20	GCGTGATCACTGGGTTTTCT	60.119	20	255	0	254
Unigene0002243	1	p2	(AG)6	12	2086	2097
Unigene0002252	1	p3	(ACC)5	15	183	197	TCCCTCATTACGCTCCATGT	60.483	20	GATATGGTAGTGGCGGTGGT	59.7	20	279	67	345	CCCTCATTACGCTCCATGTC	60.483	20	GATATGGTAGTGGCGGTGGT	59.7	20	278	68	345	TTTCATGGGATGTAGCCACC	60.723	20	AGTGGATATGGTAGTGGCGG	59.836	20	191	159	349
Unigene0002255	1	p3	(GAA)5	15	1052	1066	TCCTTGGAGTTGAGAGCGTT	59.989	20	CCCAGCAAACCCAAAAACTA	59.968	20	262	964	1225	TCCTTGGAGTTGAGAGCGTT	59.989	20	CACCTACACCTTAGCCGGAG	59.751	20	204	964	1167	TCCTTGGAGTTGAGAGCGTT	59.989	20	GGAGGCGGTTTCATCCTAAT	60.286	20	188	964	1151
Unigene0002255	2	p2	(TC)6	12	1182	1193	TCCTTGGAGTTGAGAGCGTT	59.989	20	CCCAGCAAACCCAAAAACTA	59.968	20	262	964	1225	CCGGCTAAGGTGTAGGTGAA	60.125	20	CAGCACAACAACGAACAACC	60.199	20	146	1150	1295	ACGTCGTCCTTGGAGTTGAG	60.298	20	CCCAGCAAACCCAAAAACTA	59.968	20	268	958	1225
Unigene0002258	1	p2	(CT)6	12	73	84	CTCTCCAATGGAAGTCCAGG	59.649	20	CCGAACTAACCGGAATCAAA	59.931	20	230	26	255	GCTTGGATTCCCTCTCCAAT	60.41	20	CCGAACTAACCGGAATCAAA	59.931	20	241	15	255	CTCTCCAATGGAAGTCCAGG	59.649	20	GAGAAGTAATCTGGTGCGGC	59.843	20	177	26	202
Unigene0002262	1	p2	(TC)10	20	1	20
Unigene0002262	2	p3	(CAG)5	15	323	337	GTATCAGCAGCAGCAATGGA	59.979	20	TGAATCTGAGACGGCTGTTG	59.984	20	186	249	434	GTATCAGCAGCAGCAATGGA	59.979	20	CCAATCCAGATCGTCCTGTT	59.927	20	222	249	470	AACAGCAGCAGATGTGGATG	59.862	20	TGAATCTGAGACGGCTGTTG	59.984	20	208	227	434
Unigene0002265	1	p2	(GA)7	14	2	15
Unigene0002266	1	p2	(AG)10	20	104	123	TGCAAATTCGGATCACACAT	59.931	20	TCCCGACGGAGAATAGTTTG	60.066	20	278	41	318	TGCAAATTCGGATCACACAT	59.931	20	ACTCTCGTGTTGGAATCGCT	59.874	20	131	41	171	TGCAAATTCGGATCACACAT	59.931	20	AACTCTCGTGTTGGAATCGC	60.263	20	132	41	172
Unigene0002270	1	p2	(CT)9	18	42	59	CACTCCTCTCTCTCTCCCCC	60.336	20	GCTCAGTCTCGCTTCGAGTT	59.898	20	149	15	163	CACTCCTCTCTCTCTCCCCC	60.336	20	GTCTTCGATGACGTGGAGGT	60.12	20	213	15	227	CACTCCTCTCTCTCTCCCCC	60.336	20	GAACTCGTCACGGACCTTGT	60.159	20	240	15	254
Unigene0002270	2	p3	(GAT)5	15	1204	1218	TGCTTTTGCCATGAAGAATG	59.809	20	TTCTCCCTGGTCCAGATCAT	59.46	20	100	1145	1244	GGCAAGGTTGTCTTCAAGGA	60.232	20	TTCTCCCTGGTCCAGATCAT	59.46	20	259	986	1244	CCCCAAATGATCAAGCAAGT	59.933	20	TCAACTCTTCTCCCTGGTCC	59.228	20	132	1120	1251
Unigene0002273	1	c	(TCC)6aattccctcatatccagaacattgcattgcatatatccctctggtaattagatcatgaggatcccatc(TTA)6	104	32	135	TTTGCATTTCAAAATAAGAAGCA	58.963	23	GCTTAAATTGGAGCAAAGCG	59.985	20	244	4	247	TTTGCATTTCAAAATAAGAAGCA	58.963	23	TCTTGGGTATGGCATGATGA	59.883	20	218	4	221	GTTTGCATTTCAAAATAAGAAGCA	59.697	24	GCTTAAATTGGAGCAAAGCG	59.985	20	245	3	247
Unigene0002279	1	p2	(CT)8	16	1	16
Unigene0002290	1	c	(CGGTT)4ttcaggccggttcggttc(AG)6	50	356	405	GAAGGTGAACGGATGACGAT	59.934	20	TTTTGAGTGTAAATCGGTGGG	59.847	21	268	192	459	GAAGGTGAACGGATGACGAT	59.934	20	TTTGAGTGTAAATCGGTGGG	58.475	20	267	192	458	CAATTCGGTTCGGTTTTCAG	60.472	20	TTTTGAGTGTAAATCGGTGGG	59.847	21	129	331	459
Unigene0002297	1	p2	(AG)7	14	214	227
Unigene0002298	1	p2	(CT)8	16	1	16
Unigene0002302	1	p3	(CCT)5	15	947	961	GTCCTGCAAGTTCTTTTCGC	60	20	GGGGGTAAAATCGGAAGAAG	59.772	20	274	731	1004	GCAACAGCCTTGCCATTACT	60.278	20	ACGAAGAAGAAGCCGATGAA	59.955	20	148	903	1050	GCAACAGCCTTGCCATTACT	60.278	20	GAACGAAGAAGAAGCCGATG	59.955	20	150	903	1052
Unigene0002312	1	p3	(GCG)5	15	1312	1326	TCTCGATTGAATCCACCTCC	60.011	20	ACGACCCGAGTCAACTCATC	60.12	20	244	1164	1407	TCTCGATTGAATCCACCTCC	60.011	20	GACGACCCGAGTCAACTCAT	60.12	20	245	1164	1408	TCTCGATTGAATCCACCTCC	60.011	20	AGTCAACTCATCGCTGCTCA	59.733	20	236	1164	1399
Unigene0002312	2	p2	(AG)9	18	1561	1578
Unigene0002316	1	p3	(TCT)5	15	99	113	TTCTGTCTGGTACAGAGTGGTCA	59.818	23	GGGAAAAGAAGCACAACGAA	60.227	20	198	44	241	TTCTGTCTGGTACAGAGTGGTCA	59.818	23	TGGTCATCAAAGCTTTCCCT	59.67	20	242	44	285	TTCTGTCTGGTACAGAGTGGTCA	59.818	23	GCACAACGAAAACCATGAAA	59.566	20	188	44	231
Unigene0002317	1	p2	(AG)8	16	1	16
Unigene0002327	1	p2	(AG)9	18	1981	1998
Unigene0002335	1	p2	(AG)6	12	904	915	GAACCTCGTCCAGAGCAAAG	59.989	20	CAATGGGAGGCGAAAAATAA	59.901	20	255	719	973	GAACCTCGTCCAGAGCAAAG	59.989	20	CTCTCCAAACAGGGCACAAT	60.111	20	271	719	989	TTAGAAAGCTAGGGTGGCGA	59.975	20	CAATGGGAGGCGAAAAATAA	59.901	20	115	859	973
Unigene0002341	1	p3	(CAA)5	15	266	280	TTCTACTACCATCACCCCGC	59.955	20	ACAACACAAGGAGGAGTGGG	60.002	20	240	139	378	TTCTACTACCATCACCCCGC	59.955	20	GGGGGATCTTTGTCTTGGAT	60.133	20	222	139	360	CCCTCTCCTGAAAACGAACA	60.224	20	ACAACACAAGGAGGAGTGGG	60.002	20	140	239	378
Unigene0002346	1	p3	(CCT)6	18	138	155	CGCCTTCATCTCCAACTCTC	59.95	20	TAAGGCTAATTCGAAGGCGA	59.943	20	157	54	210	CGCCTTCATCTCCAACTCTC	59.95	20	AACCATCCTTACCACCACCA	60.088	20	246	54	299	CGCCTTCATCTCCAACTCTC	59.95	20	CACCACATCTCCGTCAACAG	60.154	20	225	54	278
Unigene0002346	2	p3	(GTG)5	15	274	288	TCGCCTTCGAATTAGCCTTA	59.943	20	AAAGACTCGCCCCATACCTT	59.962	20	158	191	348	TCCTCCTCCTCCTCCTCTTC	59.883	20	AAAGACTCGCCCCATACCTT	59.962	20	210	139	348	TTTTCGGAATCGAAGCTGTT	59.823	20	AAAGACTCGCCCCATACCTT	59.962	20	105	244	348
Unigene0002346	3	p2	(GA)9	18	437	454
Unigene0002359	1	c	(ACC)6ggtagcgcatcccgcctccctctccacctcctgcaactagcacaccatcaccgagaacccggcgaatcagacgagcacggatgcggcgaggg(TC)9	128	36	163	CTCCCTCGACCACCACCT	61.11	18	AGCATCTCAGCCATTGGAAC	60.226	20	186	14	199	CTCCCTCGACCACCACCT	61.11	18	TAGCATCTCAGCCATTGGAA	59.375	20	187	14	200	CTCCCTCGACCACCACCT	61.11	18	ATCTCAGCCATTGGAACCCT	60.853	20	183	14	196
Unigene0002372	1	p2	(TC)9	18	207	224	TTCCTCTCTTTAACCGGTGC	59.312	20	TTCTCCGACCTCTACTCCGA	59.943	20	136	155	290	TTCCTCTCTTTAACCGGTGC	59.312	20	GTGAGGGATAAAACTGCCGA	60.074	20	185	155	339	TTCCTCTCTTTAACCGGTGC	59.312	20	GCTCATCGGTTCTTCCACAT	60.081	20	245	155	399
Unigene0002375	1	p2	(CT)6	12	2484	2495
Unigene0002383	1	p3	(GCT)6	18	228	245	GCCAAAAGAGGAGATCAACG	59.813	20	CTGGCTCCTCTACCCTCCTT	59.834	20	196	136	331	GCCAAAAGAGGAGATCAACG	59.813	20	CTCTATTTCCTCGGCCACTG	59.83	20	166	136	301	GCCAAAAGAGGAGATCAACG	59.813	20	AGCACTGCTGGCTCCTCTAC	59.775	20	203	136	338
Unigene0002384	1	p2	(GA)7	14	628	641	CAGTTGGGTCACATCAATCG	59.96	20	ACCACTTCAATTCCCTTCCC	60.169	20	161	561	721	CAGTTGGGTCACATCAATCG	59.96	20	CCACAACCACTTCAATTCCC	60.21	20	166	561	726	CAGTTGGGTCACATCAATCG	59.96	20	CCCACAACCACTTCAATTCC	60.21	20	167	561	727
Unigene0002386	1	p2	(GA)9	18	1	18
Unigene0002393	1	p2	(TC)6	12	48	59
Unigene0002402	1	p2	(GA)7	14	178	191	CATTTTGACCCTTTGCGTCT	60.11	20	CTCTCCTCTTGCATTCCCTG	59.943	20	150	76	225	ATTTTGACCCTTTGCGTCTG	60.11	20	CTCTCCTCTTGCATTCCCTG	59.943	20	149	77	225	CATTTTGACCCTTTGCGTCT	60.11	20	CTCCTCTTGCATTCCCTGAC	59.803	20	148	76	223
Unigene0002408	1	p2	(CT)6	12	31	42	AACCCGAGTGAAGACCATTG	59.966	20	GAAACAGACGGAGTCGAAGC	59.997	20	185	2	186	CCCGAGTGAAGACCATTGAT	59.927	20	GAAACAGACGGAGTCGAAGC	59.997	20	183	4	186	AACCCGAGTGAAGACCATTG	59.966	20	CGACAACGAGCCTGTTACAA	59.904	20	220	2	221
Unigene0002418	1	p2	(GA)7	14	1218	1231
Unigene0002422	1	p2	(AG)9	18	1650	1667
Unigene0002423	1	p3	(AGA)5	15	32	46
Unigene0002425	1	p5	(AAGAA)5	25	1	25
Unigene0002432	1	p2	(CT)7	14	49	62	TCTCTCCGTATCTCTGTCTCCA	59.04	22	GGTCGAAGTGAACCGTAGGA	60.111	20	146	6	151	CTCTCTCCGTATCTCTGTCTCCA	60.024	23	GGTCGAAGTGAACCGTAGGA	60.111	20	147	5	151	TCTCTCCGTATCTCTGTCTCCA	59.04	22	GAGTTGTTGTGGTTGGGGTT	59.721	20	187	6	192
Unigene0002434	1	p4	(TTCT)5	20	277	296
Unigene0002435	1	p2	(AG)9	18	1	18
Unigene0002438	1	c	(GAG)5gatggggagtcgcattattgg(CT)11	58	3238	3295
Unigene0002443	1	p2	(AG)7	14	109	122	CGCTACGGTCTCTCTCCATC	59.973	20	CAAATGGGAGGAGCGAATAA	60.031	20	247	15	261	TCGCTACGGTCTCTCTCCAT	59.973	20	CAAATGGGAGGAGCGAATAA	60.031	20	248	14	261	CGCTACGGTCTCTCTCCATC	59.973	20	TCGATGGCCAGATGTATGAA	60.033	20	214	15	228
Unigene0002447	1	p2	(AG)6	12	15	26
Unigene0002465	1	p2	(AG)7	14	3346	3359
Unigene0002487	1	p4	(TGTC)4	16	265	280	CCCTCAACCACTCGATCTTC	59.655	20	GTGTGAGAGCTCTGTGCTGC	59.93	20	259	227	485	CCCTCAACCACTCGATCTTC	59.655	20	CAATCCGAGCTCTTCGTCTC	60.096	20	238	227	464	CCCTCAACCACTCGATCTTC	59.655	20	TCAATCCGAGCTCTTCGTCT	60.096	20	239	227	465
Unigene0002525	1	p2	(TC)7	14	22	35
Unigene0002543	1	p2	(AG)6	12	1705	1716	GCGAGAGGTGGAAGATGAAG	59.95	20	CAATCAACACCGATATCCCC	60.014	20	234	1607	1840	GCGAGAGGTGGAAGATGAAG	59.95	20	CCAATCAACACCGATATCCC	60.014	20	235	1607	1841	GCGAGAGGTGGAAGATGAAG	59.95	20	CGATAAGACAATCCCCATCG	60.288	20	268	1607	1874
Unigene0002544	1	p2	(CT)6	12	14	25
Unigene0002554	1	p2	(CA)7	14	201	214	GCCACACGAAACTTATGCCT	60.14	20	TTCTCAAGGTTTTGGGTTGG	59.942	20	150	140	289	AGCCACACGAAACTTATGCC	60.14	20	TTCTCAAGGTTTTGGGTTGG	59.942	20	151	139	289	AGCCACACGAAACTTATGCC	60.14	20	AGAAGCCGAAGCATGTTTGT	59.882	20	274	139	412
Unigene0002570	1	c	(TC)7tg(TC)11	38	1546	1583
Unigene0002575	1	p2	(AG)14	28	1	28
Unigene0002577	1	p2	(AG)6	12	575	586
Unigene0002581	1	c	(GA)6ggagtga(GAG)5	34	1465	1498	GAGTCTTGCCATGAGGTGGT	60.12	20	ACTCTCACTCCCCTCCACAG	59.27	20	201	1337	1537	GTTTGGAGGACGGAGTCTTG	59.697	20	ACTCTCACTCCCCTCCACAG	59.27	20	213	1325	1537	GAGTCTTGCCATGAGGTGGT	60.12	20	CCACCACTCTCACTCCCCT	60.096	19	206	1337	1542
Unigene0002583	1	p2	(GA)10	20	788	807
Unigene0002592	1	c	(TGC)6tgtcgccaccattgctgtactgcatccatattactctggggacccaactgctgcatatttagtaggttgttttgctgacccatca(GCT)5	118	499	616	GTTTTGTTGCTGCAGTGGAA	59.888	20	AGCAGCGGCAAAGGTTACTA	60.039	20	263	401	663	TTTGTTGCTGCAGTGGAATC	59.847	20	AGCAGCGGCAAAGGTTACTA	60.039	20	261	403	663	TGTTGCTGCAGTGGAATCAT	60.272	20	AGCAGCGGCAAAGGTTACTA	60.039	20	259	405	663
Unigene0002593	1	p3	(CAG)5	15	761	775	AGTTGTTCCCCAACAACAGC	60.012	20	GAGCTGGTTGCATGACAGAA	59.992	20	245	708	952	AGTTGTTCCCCAACAACAGC	60.012	20	TTCTGCTGATTTTGTGCCTG	59.988	20	168	708	875	AGTTGTTCCCCAACAACAGC	60.012	20	ACCGATTGCTGAGAAGGTTG	60.255	20	216	708	923
Unigene0002593	2	p3	(GCA)5	15	1375	1389	GCTAAGCCAGCAGAATGGTC	59.985	20	TGGAGTTACCAGATTGATTCACA	59.485	23	182	1236	1417	AGGATGCTAAGCCAGCAGAA	60.118	20	TGGAGTTACCAGATTGATTCACA	59.485	23	187	1231	1417	AAGGATGCTAAGCCAGCAGA	60.118	20	TGGAGTTACCAGATTGATTCACA	59.485	23	188	1230	1417
Unigene0002597	1	p3	(AGC)5	15	1268	1282	TCTTTCTCTAGCCTCTGCGG	59.853	20	GAAAGGGCTGCAGTTCAGAG	60.134	20	216	1192	1407	GAAGCAGCAGCAGCCTTATC	60.265	20	AAAGGGCTGCAGTTCAGAGA	60.134	20	253	1154	1406	TCTTTCTCTAGCCTCTGCGG	59.853	20	AAGGGCTGCAGTTCAGAGAG	59.745	20	214	1192	1405
Unigene0002597	2	p3	(GCT)5	15	3155	3169	CGAATCGTAATCGAAATCCG	60.415	20	ATGAATTTGGCTTGTTTGCC	59.945	20	218	3109	3326	CGAATCGTAATCGAAATCCG	60.415	20	ACAAAGGTCCGTCAAAATGG	59.83	20	238	3109	3346	CGAATCGTAATCGAAATCCG	60.415	20	AAGGTCCGTCAAAATGGATG	59.79	20	235	3109	3343
Unigene0002597	3	c	(CT)6tctttctcgc(TCT)5	37	3605	3641
Unigene0002602	1	p3	(CTC)7	21	831	851	AGCTGCTTCTCAGCCATCTC	59.857	20	TTGCAACACGTTTTCTGAGC	60.035	20	209	729	937	GGTGAAGGTGTAGCCCATGT	59.851	20	TTGCAACACGTTTTCTGAGC	60.035	20	256	682	937	TGCTGTCATTTCAAAGTCCG	59.84	20	TTGCAACACGTTTTCTGAGC	60.035	20	275	663	937
Unigene0002605	1	p2	(TC)9	18	30	47	CAGAAACGTCCGTTCCTACC	59.592	20	GTCGCTGTCGGATCTTCTTC	59.957	20	168	5	172	CAGAAACGTCCGTTCCTACC	59.592	20	GTGTGCCGGAGATGGTAGAT	59.957	20	122	5	126	CAGAAACGTCCGTTCCTACC	59.592	20	AACAATCACCGGAAATGCTC	59.939	20	227	5	231
Unigene0002609	1	p2	(AG)7	14	245	258
Unigene0002616	1	p2	(TC)9	18	1	18
Unigene0002625	1	p2	(AG)8	16	1934	1949	CCACGCACAAGAATCAAAGA	59.84	20	GATTGTGATGCCATTGTTGC	59.939	20	256	1737	1992	CCACGCACAAGAATCAAAGA	59.84	20	AGATCGTGATTGTGATGCCA	60.08	20	263	1737	1999	AAGATGTTGTGGGGTGTCGT	60.284	20	GATTGTGATGCCATTGTTGC	59.939	20	125	1868	1992
Unigene0002635	1	p3	(CAC)6	18	150	167	TGCAACTCCAAAATTAGGGC	60.074	20	ATACGCTTCCACTGCCACTT	59.763	20	218	30	247	GCAACTCCAAAATTAGGGCA	60.074	20	ATACGCTTCCACTGCCACTT	59.763	20	217	31	247	CATCCCATGATCGTCTCCTT	59.886	20	ATACGCTTCCACTGCCACTT	59.763	20	241	7	247
Unigene0002636	1	p2	(GA)7	14	16	29
Unigene0002643	1	p2	(CT)8	16	1	16
Unigene0002654	1	p3	(GGA)5	15	486	500	TTGGAATTCGAGCCATTTTC	60.016	20	GGATACTCTATCCCTCCGCC	59.888	20	250	378	627	TTTCCCACCCTTCTCCTTCT	60.045	20	GGATACTCTATCCCTCCGCC	59.888	20	234	394	627	TTGGAATTCGAGCCATTTTC	60.016	20	CTCCATATGGCGGTGGATAC	60.177	20	195	378	572
Unigene0002658	1	p2	(AG)8	16	1680	1695	CGTTTTTGGAGAGGATTGGA	60.044	20	AATTCAAAATGTCGGCAAGG	59.938	20	189	1621	1809	TTTGGAGAGGATTGGAAACG	60.044	20	AATTCAAAATGTCGGCAAGG	59.938	20	185	1625	1809	CGTTTTTGGAGAGGATTGGA	60.044	20	CAACCGTAACCAACGACCTT	59.891	20	101	1621	1721
Unigene0002679	1	p2	(GA)9	18	1	18
Unigene0002683	1	p2	(GA)6	12	176	187	GAGCCGAGAAGGAGTTTGTG	59.989	20	GAAAACCAATTACCCAACCG	59.178	20	214	12	225	GGAGTTTGTGCCTTGTGGAT	59.973	20	GAAAACCAATTACCCAACCG	59.178	20	204	22	225	CCCAGAGCTGAAGGAGAATG	59.943	20	GAAAACCAATTACCCAACCG	59.178	20	158	68	225
Unigene0002684	1	p3	(AAC)6	18	108	125	AAAACAGCATAACAAAATTCAAAGC	59.965	25	AAGAAGAAGGCAATTTCCCC	59.532	20	217	34	250	AAACAGCATAACAAAATTCAAAGC	58.841	24	AAGAAGAAGGCAATTTCCCC	59.532	20	216	35	250	CAACAAGGTTAAACAACCCTTTA	57.403	23	AGAAGGCTCTGAACTTGGCA	60.134	20	239	79	317
Unigene0002684	2	p3	(GAG)5	15	3861	3875	TGGGGAGTGAGGATTTGAAG	60.042	20	TCTGAGTTCCAGCAGGATGA	59.499	20	188	3748	3935	GGATTGGGGAGTGAGGATTT	60.133	20	TCTGAGTTCCAGCAGGATGA	59.499	20	192	3744	3935	TCGTGCAAGAAACTCCATTG	59.84	20	TCTGAGTTCCAGCAGGATGA	59.499	20	257	3679	3935
Unigene0002684	3	p2	(AG)6	12	4084	4095
Unigene0002687	1	p2	(TC)7	14	1	14
Unigene0002690	1	p2	(CT)9	18	891	908
Unigene0002703	1	p2	(CT)7	14	1	14
Unigene0002713	1	p2	(GA)8	16	2089	2104	GGGTCTTTCTAGGGTTTCCG	59.934	20	GCTGAAGAGACACCACGTCA	60.03	20	181	2015	2195	GGGTCTTTCTAGGGTTTCCG	59.934	20	TGCTGAAGAGACACCACGTC	60.03	20	182	2015	2196	TTTCTAGGGTTTCCGCCTTT	60.068	20	TGCTGAAGAGACACCACGTC	60.03	20	177	2020	2196
Unigene0002714	1	p2	(CT)10	20	30	49	TCTCTTCCAATTCCACACCC	59.903	20	CGTTTTGGTTCGTCGTTTTT	60.011	20	100	3	102	TCTCTTCCAATTCCACACCC	59.903	20	GATTTTGAACGCGTTTTGGT	59.982	20	111	3	113	CTTCCAATTCCACACCCACT	59.82	20	GATTTTGAACGCGTTTTGGT	59.982	20	108	6	113
Unigene0002714	2	p3	(TCA)9	27	237	263
Unigene0002721	1	p3	(AGG)6	18	65	82	GGGTGTTGTGTCGTGAGCTA	59.751	20	ATGCTCCTGGTGTAGGCTGT	59.751	20	206	7	212	GGGTGTTGTGTCGTGAGCTA	59.751	20	GGTATGCTCCTGGTGTAGGC	59.579	20	209	7	215	GGGTGTTGTGTCGTGAGCTA	59.751	20	TGCTCCTGGTGTAGGCTGTA	59.465	20	205	7	211
Unigene0002723	1	p2	(CT)7	14	1	14
Unigene0002723	2	p3	(CAG)7	21	1469	1489	CAACACCATTCAGCATGGAC	59.967	20	GTGGCAAAAGCAATTCCACT	60.118	20	160	1382	1541	GACCAATGCGAAAAACCCTA	59.938	20	GTGGCAAAAGCAATTCCACT	60.118	20	237	1305	1541	CAACACCATTCAGCATGGAC	59.967	20	ATGTGGAGATGGTGCTACCC	59.81	20	248	1382	1629
Unigene0002723	3	c	(CTCTA)4ctccgatga(TC)6	41	1709	1749	GGGTAGCACCATCTCCACAT	59.81	20	ACCAACACACCCACCATCTT	60.135	20	262	1610	1871	TCACTCATTCCAATCTGCCA	60.201	20	ACCAACACACCCACCATCTT	60.135	20	240	1632	1871	GGGTAGCACCATCTCCACAT	59.81	20	AGCAACCAAATCTATCCCCC	60.152	20	223	1610	1832
Unigene0002734	1	p2	(GA)11	22	1	22
Unigene0002735	1	p3	(AAG)6	18	1807	1824	AGGATATGGCTGTTGTTGGC	59.962	20	GGCACACAATGGCTCTTCTT	60.263	20	108	1776	1883	GATATGGCTGTTGTTGGCCT	59.962	20	GGCACACAATGGCTCTTCTT	60.263	20	106	1778	1883	GTTCTGGCAGATTTGGGAAA	60.051	20	GGCACACAATGGCTCTTCTT	60.263	20	190	1694	1883
Unigene0002740	1	p2	(TC)8	16	1691	1706	ACCACGTCCTTGTTCGTCTT	59.622	20	GGTTCAAAACTCTCCCTCCC	59.912	20	271	1646	1916	ACCACGTCCTTGTTCGTCTT	59.622	20	GGGTTCAAAACTCTCCCTCC	59.912	20	272	1646	1917	AACCACGTCCTTGTTCGTCT	59.622	20	GGTTCAAAACTCTCCCTCCC	59.912	20	272	1645	1916
Unigene0002742	1	p3	(CGG)5	15	27	41	GGTGGCGAGGAGGAAACT	60.199	18	AAATCGGGCAACTGAAACAC	59.978	20	146	2	147	GGTGGCGAGGAGGAAACT	60.199	18	GGGCTTGTATCTCAGGGTCA	60.073	20	196	2	197	GGTGGCGAGGAGGAAACT	60.199	18	TCCATACCTCCTGCCAAATC	59.894	20	173	2	174
Unigene0002742	2	p3	(CTC)5	15	1846	1860	GCCACCAAACCCTCAGACTA	60.111	20	ATATAACAGGTGGTGGGGCA	60.074	20	170	1780	1949	TAGTGCGCCGTCTCAGAGTA	59.764	20	ATATAACAGGTGGTGGGGCA	60.074	20	254	1696	1949	TCATCCATCTTCGTTGGGTT	60.317	20	ATATAACAGGTGGTGGGGCA	60.074	20	146	1804	1949
Unigene0002743	1	p3	(CGG)5	15	292	306	CTCCTCCACTAAACCCTCCC	59.928	20	ATTGAAACACCAGTTTCGGC	59.978	20	276	127	402	CCTCCTCCACTAAACCCTCC	59.928	20	ATTGAAACACCAGTTTCGGC	59.978	20	277	126	402	GCTCCTCCTCCACTAAACCC	60.074	20	ATTGAAACACCAGTTTCGGC	59.978	20	280	123	402
Unigene0002751	1	p2	(TG)6	12	1679	1690
Unigene0002757	1	p2	(TA)6	12	223	234
Unigene0002767	1	p2	(AG)17	34	28	61	GAAGTTCGTGAAACTCCAGACTC	59.424	23	CAGTTTTGGACGCTTTCCTC	59.853	20	280	0	279	GAAGTTCGTGAAACTCCAGACTC	59.424	23	AACAGGCCTCAGTCCACAAC	60.159	20	201	0	200	GAAGTTCGTGAAACTCCAGACTC	59.424	23	TTCGCATTGGTTCTCAACTG	59.84	20	239	0	238
Unigene0002770	1	p3	(AGA)6	18	1	18
Unigene0002776	1	p2	(CT)7	14	323	336
Unigene0002777	1	p2	(AG)7	14	239	252
Unigene0002778	1	p2	(CT)19	38	1	38
Unigene0002780	1	p2	(CT)6	12	79	90	CAATCAATCACTGTGTGGGG	59.806	20	AGAGTAATCAGGTGGGGCCT	59.957	20	146	46	191	TCAATCACTGTGTGGGGTTC	59.367	20	AGAGTAATCAGGTGGGGCCT	59.957	20	143	49	191	CAATCAATCACTGTGTGGGG	59.806	20	GAGTAATCAGGTGGGGCCTA	59.006	20	145	46	190
Unigene0002781	1	p2	(CT)8	16	1	16
Unigene0002788	1	p3	(CCT)5	15	108	122	ACCCTAGCAAGCAAGCAAAA	60.018	20	GGCCTTGGGGGAAGTAGTAG	59.955	20	147	75	221	AACCCTAGCAAGCAAGCAAA	60.018	20	GGCCTTGGGGGAAGTAGTAG	59.955	20	148	74	221	AAAACCCTAGCAAGCAAGCA	60.018	20	GGCCTTGGGGGAAGTAGTAG	59.955	20	150	72	221
Unigene0002797	1	p2	(CT)7	14	1	14
Unigene0002803	1	p2	(CT)7	14	1	14
Unigene0002812	1	p2	(AG)6	12	1600	1611	ATTGTCCGAGTGAACATCCC	59.786	20	TTCTTCACTTCTCAGAAATCCTTT	57.795	24	275	1367	1641	AGCATTTCAGTCCCAGTTCG	60.255	20	TTCTTCACTTCTCAGAAATCCTTT	57.795	24	218	1424	1641	TCATTGACTTGGGAGCATTG	59.648	20	TTCTTCACTTCTCAGAAATCCTTT	57.795	24	112	1530	1641
Unigene0002816	1	p2	(GA)6	12	1	12
Unigene0002830	1	p2	(GA)8	16	1	16
Unigene0002832	1	p3	(CCT)6	18	289	306	CTGGACCCAAAACCAAACAC	60.246	20	ATTGGGAGAGGGAGGAGAGA	60.149	20	212	141	352	ACTGGACCCAAAACCAAACA	60.246	20	ATTGGGAGAGGGAGGAGAGA	60.149	20	213	140	352	ACTGGACCCAAAACCAAACA	60.246	20	GATTGGGAGAGGGAGGAGAG	60.149	20	214	140	353
Unigene0002834	1	p2	(AG)8	16	3074	3089
Unigene0002835	1	p3	(CGA)5	15	157	171	CACCTCCTTCAAAACCCTCA	60.081	20	GGCATAGCGGACGTTGTATT	59.988	20	178	78	255	CTCTTCTTTCCTCCTCCGCT	60.088	20	GGCATAGCGGACGTTGTATT	59.988	20	136	120	255	CACCTCCTTCAAAACCCTCA	60.081	20	GGTCGAGATCAATTAGGGCA	60.036	20	194	78	271
Unigene0002837	1	p2	(TC)6	12	1	12
Unigene0002838	1	p3	(TCA)5	15	835	849	ACTTGAGCAACATCAAGGGC	60.263	20	TCCCACTGTTATTGTTGGCA	59.964	20	259	684	942	ACATCAAGGGCTGTCGACTC	60.269	20	TCCCACTGTTATTGTTGGCA	59.964	20	250	693	942	ACATCAAGGGCTGTCGACTC	60.269	20	GACGACGATGAAGATGCTGA	59.95	20	194	693	886
Unigene0002838	2	p2	(GA)6	12	3988	3999
Unigene0002840	1	p2	(TC)6	12	1	12
Unigene0002848	1	p2	(AG)6	12	349	360	ACTTTGCTCCGATCTGGTTG	60.255	20	CACACACACTCACTCTCTCTCTAAAA	59.207	26	107	286	392	CAGTTGCAGATCTGAGTCGC	59.733	20	CACACACACTCACTCTCTCTCTAAAA	59.207	26	181	212	392	GACGACCTCCCAGAACTTTG	59.697	20	CACACACACTCACTCTCTCTCTAAAA	59.207	26	121	272	392
Unigene0002849	1	p2	(TC)9	18	5	22
Unigene0002853	1	c*	(GA)6(GAGAGT)4*(GA)7	46	83	128	CACCAGCGGCATATCTCATA	59.67	20	GTAGCGACATGAGGATGCAA	59.83	20	173	52	224	CACCAGCGGCATATCTCATA	59.67	20	AGTGCCCGTCACCAAGTTAG	60.171	20	235	52	286	CACCAGCGGCATATCTCATA	59.67	20	TGTGTTACGAATGCAAAGCC	59.735	20	106	52	157
Unigene0002856	1	p2	(GA)10	20	1685	1704
Unigene0002860	1	p2	(TC)8	16	374	389
Unigene0002861	1	p2	(TC)8	16	1836	1851
Unigene0002864	1	p2	(AG)10	20	434	453
Unigene0002867	1	p2	(AG)6	12	1627	1638
Unigene0002871	1	p2	(TC)6	12	1	12
Unigene0002880	1	p2	(GA)7	14	2149	2162	TATGCTCCGGCAGTTCTTCT	59.978	20	CGGAAGAAAAATAAAATCTCCA	57.472	22	120	2070	2189	TATGCTCCGGCAGTTCTTCT	59.978	20	CGGAAGAAAAATAAAATCTCCAC	58.269	23	120	2070	2189	TAGTGTTGGTCGACGGAGTG	59.745	20	CGGAAGAAAAATAAAATCTCCA	57.472	22	218	1972	2189
Unigene0002890	1	p2	(AG)9	18	1	18
Unigene0002893	1	p2	(GA)10	20	1	20
Unigene0002895	1	p3	(TTC)5	15	1435	1449	TCGACGGCCTCTTCTTTCTA	60.088	20	GATCGCTTGTTTTCCGGTTA	60.074	20	267	1392	1658	TTAATCCAAGCTTTCGACGG	60.202	20	GATCGCTTGTTTTCCGGTTA	60.074	20	280	1379	1658	TCGACGGCCTCTTCTTTCTA	60.088	20	TTCCGGTTACTGGGAAAATG	59.795	20	256	1392	1647
Unigene0002910	1	p2	(CT)8	16	1	16
Unigene0002910	2	p3	(AAG)7	21	397	417	AAAATAGATGAGGCCGGGTT	59.799	20	ACTCGCTCCATTTGCACTCT	60.02	20	255	324	578	AAAATAGATGAGGCCGGGTT	59.799	20	CCAATTCACTCGCTCCATTT	60.074	20	262	324	585	TGAAATTGGTGATTCGGACA	59.9	20	CAGCCTTTTTCTTCCCCTTC	60.18	20	257	275	531
Unigene0002911	1	p2	(TC)10	20	3254	3273	TGGATCTTGAAATCGAAGGG	60.006	20	CAGCACCAAAATCGAAATCA	59.664	20	171	3214	3384	ACGGGTTAAAACATTTCCCC	59.924	20	CAGCACCAAAATCGAAATCA	59.664	20	278	3107	3384	GATCTTGAAATCGAAGGGCA	60.155	20	CAGCACCAAAATCGAAATCA	59.664	20	169	3216	3384
Unigene0002914	1	p2	(AG)8	16	1616	1631
Unigene0002918	1	p3	(CTG)5	15	574	588	TAACAATAAGTGGTCGGGGC	59.823	20	TTTTGAGGGCTCAGTTTGGT	59.711	20	249	415	663	TAACAATAAGTGGTCGGGGC	59.823	20	GTTTTGAGGGCTCAGTTTGG	59.711	20	250	415	664	AACGCGGTCAGTACAGGAAC	60.179	20	GTTTTGAGGGCTCAGTTTGG	59.711	20	223	442	664
Unigene0002918	2	p2	(GA)8	16	1544	1559
Unigene0002949	1	p3	(TTC)6	18	1730	1747	GAGAAGTAAGCAATTGCGGC	59.988	20	GGACCTTGAAGTGTCGTGGT	60.009	20	183	1654	1836	GAGAAGTAAGCAATTGCGGC	59.988	20	ATGACTACTACGGCGGTTGG	60.015	20	139	1654	1792	TTATAATCCCATGCAACGCA	59.92	20	GGACCTTGAAGTGTCGTGGT	60.009	20	248	1589	1836
Unigene0002954	1	p2	(GA)8	16	1	16
Unigene0002954	2	p3	(CAC)5	15	145	159	TCTCATCATCCTCCACCCTC	60.008	20	GTATTTGGGCTGTTGGTGCT	60	20	146	118	263	TCTCATCATCCTCCACCCTC	60.008	20	GAGATGTTGGCAGGGAATGT	59.934	20	271	118	388	CATCTCATCATCCTCCACCC	60.288	20	GTATTTGGGCTGTTGGTGCT	60	20	148	116	263
Unigene0002954	3	p3	(GAA)6	18	919	936	CGAAAACAACGCTCACAAGA	60.027	20	TCTTCCAGAAGACGACCTGG	60.377	20	253	716	968	GACGAAAACAACGCTCACAA	59.888	20	TCTTCCAGAAGACGACCTGG	60.377	20	255	714	968	ATGAAAAGTTGGGTTCACCG	59.83	20	TCTTCCAGAAGACGACCTGG	60.377	20	176	793	968
Unigene0002961	1	p2	(GA)7	14	1506	1519	AAACAAACGGCCACGACTAC	60.037	20	TCCCCACCAAATTTCTTCAG	59.903	20	232	1313	1544	AGTAAACAAACGGCCACGAC	60.037	20	TCCCCACCAAATTTCTTCAG	59.903	20	235	1310	1544	GTAAACAAACGGCCACGACT	60.037	20	TCCCCACCAAATTTCTTCAG	59.903	20	234	1311	1544
Unigene0002962	1	c	(AG)9cattaattgcttggattttctgttgtagtaattgctaccctcaccgtcctgatttcgtcctctcaccta(CT)8	103	1	103
Unigene0002962	2	p2	(GA)8	16	208	223
Unigene0002963	1	p2	(AG)7	14	1703	1716
Unigene0002964	1	p2	(AG)6	12	106	117	TGATGATGGGTATGGAGATTTG	59.645	22	TTGCTCCCTATGGATCTTGG	60.029	20	276	72	347	TGATGATGGGTATGGAGATTTG	59.645	22	TGTGCTCAAGTGTTTCCTGG	59.873	20	148	72	219	TCTTTGATGATGGGTATGGAGA	59.387	22	TTGCTCCCTATGGATCTTGG	60.029	20	280	68	347
Unigene0002966	1	p3	(GAG)7	21	622	642
Unigene0002971	1	p2	(TC)8	16	1	16
Unigene0002973	1	p2	(AG)8	16	1	16
Unigene0002974	1	p2	(CT)6	12	1147	1158	TGAAACGAACCCACATGAAA	59.941	20	AAGACCGCCAATTTGTCAAC	59.978	20	226	1063	1288	GAGAAGGTGAAACGAACCCA	60.088	20	AAGACCGCCAATTTGTCAAC	59.978	20	233	1056	1288	TGAAACGAACCCACATGAAA	59.941	20	TTGATTTGGACCGTAGGAGG	59.926	20	132	1063	1194
Unigene0002977	1	p2	(TC)7	14	1	14
Unigene0002982	1	p3	(AAC)6	18	26	43
Unigene0002984	1	p3	(TCT)6	18	180	197
Unigene0002987	1	p3	(TTC)5	15	22	36
Unigene0002988	1	p2	(CT)6	12	63	74	TCAATATCATCGCCCAAAGC	60.942	20	TGAGAGTATGAGACGCACCG	60.008	20	126	39	164	TCAATATCATCGCCCAAAGC	60.942	20	CCATCGGTCCAGAGAGAGAG	59.937	20	210	39	248	AATATCATCGCCCAAAGCC	59.877	19	TGAGAGTATGAGACGCACCG	60.008	20	124	41	164
Unigene0002988	2	p2	(TC)7	14	225	238	CGGTGCGTCTCATACTCTCA	60.008	20	TTTCTCCATCACCTCCATCG	61.004	20	118	145	262	CCCCCTCTCTCTCTCTGCTT	60.088	20	TTTCTCCATCACCTCCATCG	61.004	20	205	58	262	AAGCCCCCTCTCTCTCTCTG	60.088	20	TTTCTCCATCACCTCCATCG	61.004	20	208	55	262
Unigene0002991	1	p2	(CT)7	14	1120	1133	GGCATCATTCAGCGGTTATT	59.929	20	GAATGCTAGGAAGCGGAATG	59.807	20	242	974	1215	GGCATCATTCAGCGGTTATT	59.929	20	AATGCTAGGAAGCGGAATGA	59.807	20	241	974	1214	GGCATCATTCAGCGGTTATT	59.929	20	GCGGAATGAGAGCATTTTTC	59.791	20	230	974	1203
Unigene0002993	1	p2	(AG)9	18	2321	2338
Unigene0003002	1	p2	(TC)9	18	1	18
Unigene0003006	1	p2	(TC)8	16	1	16
Unigene0003007	1	c	(GAA)5gacaactcc(CT)6	36	450	485	CATCAAATTCGTGTCGATGG	59.924	20	AGCTAACCCTCCGGCATACT	60.117	20	256	298	553	TGCATCAAATTCGTGTCGAT	60.08	20	AGCTAACCCTCCGGCATACT	60.117	20	258	296	553	GCATCAAATTCGTGTCGATG	60.08	20	AGCTAACCCTCCGGCATACT	60.117	20	257	297	553
Unigene0003012	1	c	(AG)6atgttggaattttgaattgtgacgttgtgattttaaaaggggag(GA)7	70	1074	1143	CTCTTTGGAGAAGACGGTCG	59.982	20	CTCTGTCTCTGCCCTTTGCT	59.745	20	272	950	1221	CTGTGCTGGAAATCCGAAGT	60.255	20	CTCTGTCTCTGCCCTTTGCT	59.745	20	198	1024	1221	GAGGGCTGCATGGACAGTAT	60.104	20	AGCTAACAACCACCTCCCAA	59.592	20	275	927	1201
Unigene0003018	1	p2	(TC)10	20	908	927
Unigene0003026	1	p3	(AAC)6	18	10	27
Unigene0003029	1	p3	(GAA)9	27	15	41
Unigene0003031	1	p5	(GAGAG)4	20	146	165	GGAGAACTTGAACTGCCGTC	59.851	20	CTTCCCCAATTCCTTCTTCC	59.875	20	235	0	234	GGAGAACTTGAACTGCCGTC	59.851	20	CCTTCTCCCTCTCAGTCCCT	59.801	20	196	0	195	GAACTGCCGTCAAAGTCGAT	60.263	20	CTTCCCCAATTCCTTCTTCC	59.875	20	226	9	234
Unigene0003037	1	p3	(GGC)5	15	146	160	ACAACACTTGGTGAGGGAGG	60.002	20	TTCAACCTGCCGGAGATTAT	59.528	20	197	115	311	ACAACACTTGGTGAGGGAGG	60.002	20	CCAGGTAGGGCCGAACTACT	60.508	20	162	115	276	GGCAACACAACACTTGGTGA	60.616	20	AGTTGACACCGACACCTTCC	60.009	20	246	109	354
Unigene0003043	1	p2	(AG)6	12	23	34	ACCCTCTGCTGCTCTTCAGC	62.196	20	GGAGGGAGAGAGGGTTTGAG	60.186	20	183	0	182	ACCCTCTGCTGCTCTTCAGC	62.196	20	TTTCTTTCTCAGCCGATGGT	59.813	20	276	0	275	ACCCTCTGCTGCTCTTCAGC	62.196	20	TTCTTTCTCAGCCGATGGTT	59.813	20	275	0	274
Unigene0003052	1	p2	(AG)8	16	203	218
Unigene0003054	1	p2	(CT)6	12	51	62	GAGAAGAAGAAAAATGGCCAAG	59.372	22	GGGAGCTGAAGCTTGAACAG	60.134	20	124	17	140	GAGAAGAAGAAAAATGGCCAAG	59.372	22	TGAACAGTGAAGGAGCGAGA	59.701	20	111	17	127	GAGAAGAAGAAAAATGGCCAAG	59.372	22	TGAAGGAGCGAGAAAAGAGG	59.688	20	104	17	120
Unigene0003055	1	p2	(AG)8	16	1	16
Unigene0003061	1	p2	(TG)7	14	848	861
Unigene0003065	1	p3	(CAG)5	15	8	22
Unigene0003075	1	p3	(TGG)5	15	530	544	ATGGTGGTGGTGGAGTTTGT	60.135	20	CCGCCACTGTTAAATCTACG	58.32	20	181	438	618	CACATGGCGAGAGACTGCTA	60.16	20	CCGCCACTGTTAAATCTACG	58.32	20	224	395	618	TGCGGTGATTATGGACACAT	59.805	20	CCGCCACTGTTAAATCTACG	58.32	20	155	464	618
Unigene0003078	1	p3	(GAA)5	15	535	549	TGCAGAAGGGGTAGAGGCTA	59.971	20	AAACACCCACCACCAGATGT	60.135	20	191	419	609	TGATGTGGGTAGGATTGGGT	60.05	20	AAACACCCACCACCAGATGT	60.135	20	103	507	609	GGTGTTGCAGAAGGGGTAGA	60.111	20	AAACACCCACCACCAGATGT	60.135	20	196	414	609
Unigene0003082	1	p2	(AG)7	14	473	486	GTCGTTGGTGGTTGGAGAGT	60.009	20	TATCAGAGCACCCTCCTTGG	60.21	20	237	314	550	GTCGTTGGTGGTTGGAGAGT	60.009	20	CTTGGGGCTAACAGAAATCG	59.702	20	222	314	535	TGATGATCGTCGGTGACTGT	60.121	20	TATCAGAGCACCCTCCTTGG	60.21	20	149	402	550
Unigene0003084	1	p2	(AG)7	14	1596	1609	TGCTTGTGCAAGATCAGAAGA	59.731	21	CGCATCATGAGTTTGAGGG	60.209	19	271	1534	1804	GCTGCTGCTTGTGCAAGAT	60.312	19	CGCATCATGAGTTTGAGGG	60.209	19	276	1529	1804	GATTCATGCTGCTGCTTGTG	60.572	20	GGGGTGTGAAAGTAGTGAAAGC	60.04	22	264	1522	1785
Unigene0003086	1	p6	(GGAGAG)4	24	863	886
Unigene0003089	1	p2	(GT)6	12	1764	1775
Unigene0003090	1	p3	(CAA)5	15	427	441	ACCACAACAAAGAGCCCAAC	60.012	20	GTATCTCGGAGGCAAACCAA	60.074	20	203	395	597	ACAACCACAACAAAGAGCCC	60.012	20	GTATCTCGGAGGCAAACCAA	60.074	20	206	392	597	ACCACAACAAAGAGCCCAAC	60.012	20	AGGCAAGCCTGGTGTTATTG	60.132	20	239	395	633
Unigene0003093	1	p3	(AAG)14	42	1	42
Unigene0003094	1	p3	(GCT)6	18	1197	1214	GGCGTCGTCGGTATAGATGT	59.985	20	GCCAAGAAAAGAGCTCCTGA	59.694	20	258	1098	1355	GGCGTCGTCGGTATAGATGT	59.985	20	ATGGCATCGTCAAAGGTGAT	60.348	20	180	1098	1277	GGCGTCGTCGGTATAGATGT	59.985	20	ACAGCCTGAGCCAAGAAAAG	59.615	20	267	1098	1364
Unigene0003095	1	p2	(GA)7	14	84	97	TCTGACCGGAAGGTTAGGG	60.05	19	ATGTCCTCCCCGCTTTACTT	59.962	20	154	11	164	TCTGACCGGAAGGTTAGGG	60.05	19	TCCCTCAGGTGGTTTTTCTG	60.081	20	256	11	266	TCTGACCGGAAGGTTAGGG	60.05	19	GTGAAAACAGCTTGGAAGGC	59.859	20	237	11	247
Unigene0003096	1	p2	(AG)6	12	1	12
Unigene0003098	1	p2	(AG)6	12	1330	1341
Unigene0003100	1	p2	(GA)6	12	663	674	GCTTGAGCATCTGACGGATT	60.37	20	ACCAACTTCCGACTCCCTCT	60.111	20	117	583	699	ACGAACCTCTTACAGTCGGC	59.357	20	ACCAACTTCCGACTCCCTCT	60.111	20	238	462	699	AAGATGGGGTGGTTCAGGTA	59.259	20	ACCAACTTCCGACTCCCTCT	60.111	20	271	429	699
Unigene0003106	1	p2	(AG)7	14	944	957	AAGATGATCGCCAAGACACC	60.081	20	AAATTCAAAAATAAACGTTGGC	57.364	22	248	736	983	ACGATCTGGAGACAACGGAC	60.12	20	AAATTCAAAAATAAACGTTGGC	57.364	22	218	766	983	TCGAAGCATCAACCAACATC	59.654	20	AAATTCAAAAATAAACGTTGGC	57.364	22	170	814	983
Unigene0003109	1	p3	(GGA)5	15	1370	1384	GCAAAACACTTCCCTGAAGC	59.859	20	CTCCGTCACCACCACTACCT	60.026	20	115	1294	1408	CACTTTTGGGGAGCTCTGTC	59.844	20	CTCCGTCACCACCACTACCT	60.026	20	225	1184	1408	CTTTTGGGGAGCTCTGTCAC	59.844	20	CTCCGTCACCACCACTACCT	60.026	20	223	1186	1408
Unigene0003110	1	p2	(AG)7	14	359	372
Unigene0003114	1	p4	(ACAT)5	20	574	593	TTCCCTTTTTCTCCTACCCAA	59.925	21	ACAAATGGCATACAGGGAGC	59.962	20	203	457	659	TCCCTTTTTCTCCTACCCAAA	59.925	21	ACAAATGGCATACAGGGAGC	59.962	20	202	458	659	TTTCCCTTTTTCTCCTACCCA	59.925	21	ACAAATGGCATACAGGGAGC	59.962	20	204	456	659
Unigene0003117	1	p2	(TC)9	18	1	18
Unigene0003126	1	p3	(GAG)7	21	666	686	GTGGAGGTAGGAGGAGAGGG	60.066	20	TCTCTCTTCGAAATGTCGCC	60.483	20	171	551	721	GGTCGAGGCAGTTGGAGTAG	59.867	20	TCTCTCTTCGAAATGTCGCC	60.483	20	145	577	721	AGGTCGAGGCAGTTGGAGTA	59.867	20	TCTCTCTTCGAAATGTCGCC	60.483	20	146	576	721
Unigene0003136	1	p3	(GAA)5	15	105	119	CAACGGATCCCTAATTTCCA	59.756	20	AAAATCTAGCTCCGCCGATT	60.191	20	139	10	148	CAACGGATCCCTAATTTCCA	59.756	20	AAATCTAGCTCCGCCGATTC	60.682	20	138	10	147	CAACGGATCCCTAATTTCCA	59.756	20	GAAAATCTAGCTCCGCCGAT	60.682	20	140	10	149
Unigene0003137	1	p2	(GA)9	18	207	224
Unigene0003140	1	p2	(AG)8	16	1094	1109
Unigene0003145	1	p2	(TC)6	12	1	12
Unigene0003149	1	p2	(CT)9	18	3	20
Unigene0003151	1	p2	(GA)7	14	1346	1359
Unigene0003153	1	p2	(GA)10	20	1	20
Unigene0003156	1	p2	(GA)6	12	1	12
Unigene0003160	1	p3	(GCT)5	15	600	614	TAGCATAAGCAGCAGCTGGA	59.879	20	TCCAGTTTATCCCCAGCAAG	60.066	20	209	446	654	TAGCATAAGCAGCAGCTGGA	59.879	20	CTCCAGTTTATCCCCAGCAA	60.066	20	210	446	655	TAGCATAAGCAGCAGCTGGA	59.879	20	CAAGGCCCAATTTCAGGTTA	59.931	20	193	446	638
Unigene0003160	2	c	(GTG)5cagcattctgagaatactgctgtggataagtttgtgggtatgtctgttgagatt(GTG)5	84	759	842	GCTGCAGCTGTTGCTGATTA	60.31	20	TCTCAGTGCAAGCAATCCAG	60.136	20	273	677	949	CTTGCTGGGGATAAACTGGA	60.066	20	GCACCACCACCACTATCTCA	59.551	20	274	635	908	CTTGCTGGGGATAAACTGGA	60.066	20	TGCACCACCACCACTATCTC	59.551	20	275	635	909
Unigene0003163	1	p2	(GA)6	12	112	123	GCCGACGAATCTTACACCAT	59.962	20	GCCCAACAAAAACCTCTCAA	60.088	20	242	1	242	GCCGACGAATCTTACACCAT	59.962	20	CTCTCAAAACCAGACCCAGC	59.844	20	229	1	229	TTCCGGCATCTCATTCTTTC	60.155	20	GCCCAACAAAAACCTCTCAA	60.088	20	163	80	242
Unigene0003164	1	p2	(CT)10	20	284	303
Unigene0003166	1	p2	(AG)8	16	1	16
Unigene0003168	1	p2	(AG)15	30	1	30
Unigene0003170	1	p3	(TCC)6	18	402	419	GATCGCGTCTATCTTCTCCG	59.939	20	GTCGGGTACGGCTATTTGAA	59.96	20	161	322	482	CGATCGCGTCTATCTTCTCC	59.939	20	GTCGGGTACGGCTATTTGAA	59.96	20	162	321	482	CCTCTTCCTCCGCTCTTCTT	60.088	20	GTCGGGTACGGCTATTTGAA	59.96	20	116	367	482
Unigene0003171	1	c	(TC)8gctcg(TC)6ttcgtctctctctcgctcgtctctctctcgtctgccgtatccgtatttttttggcgcagctgctgctgcttcgtcggaaggtcagcgcctctcgctcg(TC)8gctcg(TC)6	164	257	420	AGCGAAGTTCTTCCCCAAAT	60.074	20	ACGAGAGAGAGACGAGCGAG	60.033	20	280	171	450	GAAGTTCTTCCCCAAATGGC	60.807	20	ACGAGAGAGAGACGAGCGAG	60.033	20	277	174	450	GAAGTTCTTCCCCAAATGGC	60.807	20	AGACGAGAGAGAGACGAGCG	60.033	20	279	174	452
Unigene0003178	1	p2	(AG)9	18	2571	2588
Unigene0003191	1	p2	(GA)7	14	1830	1843
Unigene0003192	1	p3	(TCT)5	15	744	758	CGAGAAACCAAAACCACCAT	59.83	20	AACCCAATCAAATTCCCTCC	59.996	20	245	721	965	CGAGAAACCAAAACCACCAT	59.83	20	TTCTTGCTCCTCCCTTCAGA	60.065	20	163	721	883	TTTCTCCTCATCTCCCAACG	60.187	20	TTCTTGCTCCTCCCTTCAGA	60.065	20	263	621	883
Unigene0003194	1	p3	(GGC)5	15	1366	1380	AAGACCGTAGGGTTCGACCT	59.994	20	AAAATGGCGTCAATAGCCAC	59.967	20	225	1239	1463	AAGACCGTAGGGTTCGACCT	59.994	20	TCAATTTCGCCTAAAATGGC	60.04	20	237	1239	1475	AAGACCGTAGGGTTCGACCT	59.994	20	CTATCACACACTTCCGCCCT	60.134	20	170	1239	1408
Unigene0003196	1	p2	(AG)7	14	1	14
Unigene0003201	1	p2	(TC)9	18	1	18
Unigene0003203	1	p2	(CT)10	20	1395	1414
Unigene0003204	1	c	(GA)8agggcgattcgaggaggaggcgcgatccgtctccccagattgat(CGAA)4	76	81	156	TCACGATCTGGAACGAAGAA	59.369	20	CTGAGGGTTGTCTCGGTTGT	60.151	20	278	29	306	TCACGATCTGGAACGAAGAA	59.369	20	TCCTTGAAGGTGAATCCTGC	60.195	20	241	29	269	TCACGATCTGGAACGAAGAA	59.369	20	GCCATCTTTCCTTGAAGGTG	59.67	20	249	29	277
Unigene0003211	1	p2	(TC)9	18	1	18
Unigene0003211	2	p2	(TC)10	20	159	178	TCTCTCTGCCTGTTTGAGCA	59.855	20	CTCCTGCTGTACATCGCTGA	60.16	20	214	12	225	TGGAAAACGAATTCTCTCGC	60.331	20	CTCCTGCTGTACATCGCTGA	60.16	20	121	105	225	GAGCAATTAATCGACCGGAG	59.668	20	CTCCTGCTGTACATCGCTGA	60.16	20	145	81	225
Unigene0003214	1	c	(AG)9aa(AG)11	42	4156	4197
Unigene0003219	1	p2	(GA)8	16	501	516
Unigene0003225	1	p2	(CT)6	12	3	14
Unigene0003251	1	p2	(AG)8	16	183	198	TGGATATCCTTTGGCCTTTG	59.894	20	TGGGCACAAAAACAAGTGAA	60.127	20	242	129	370	TGGATATCCTTTGGCCTTTG	59.894	20	TTGGGCACAAAAACAAGTGA	60.127	20	243	129	371	CTGCATAGATACAGGGCGGT	60.118	20	TGGGCACAAAAACAAGTGAA	60.127	20	261	110	370
Unigene0003253	1	p2	(CT)6	12	9	20
Unigene0003253	2	p3	(GAA)6	18	356	373	GGGGATTTTGAGCCTGATTT	60.265	20	CCCATTCCTACCCCTTGTTT	60.046	20	121	285	405	GGGGATTTTGAGCCTGATTT	60.265	20	TTGATGTTGCAAGCCAAAAG	59.849	20	209	285	493	GGGGATTTTGAGCCTGATTT	60.265	20	CTCCCATTCCTACCCCTTGT	60.183	20	123	285	407
Unigene0003255	1	p3	(TGC)5	15	445	459	CCCCAAATTAGTCTCGGACA	59.926	20	CCTTTTGCTGCTGCTCCTAC	60.154	20	207	398	604	AATGGGTGATTTTGCTGCTC	60.081	20	CCTTTTGCTGCTGCTCCTAC	60.154	20	278	327	604	TCGTTTGGGTCATCTTCTCC	60.05	20	ATCCGTTACAACTGGGGTCA	60.232	20	256	246	501
Unigene0003255	2	p3	(CCT)5	15	868	882	CAACATCCAGAACGTGTTGC	60.16	20	TGGAGGAGGAAATTCCACTG	60.042	20	265	686	950	TTTATTCGAAGGCGAAGTGG	60.202	20	TCCTCACTCTTTTCATGGGG	60.042	20	280	827	1106	TCTTGCTGCTTGAATTGCTG	60.28	20	TGGAGGAGGAAATTCCACTG	60.042	20	144	807	950
Unigene0003255	3	p3	(GGT)6	18	1581	1598	CAGATGACGCTCTATTCGCA	60.119	20	ACCACCCCACCTCTCTTCTT	59.968	20	176	1522	1697	CAGATGACGCTCTATTCGCA	60.119	20	TCCTCTCTACACCCACCACC	59.962	20	190	1522	1711	CAGATGACGCTCTATTCGCA	60.119	20	ATCACCACCAACACCCAAAT	59.95	20	267	1522	1788
Unigene0003255	4	p3	(GGT)5	15	1728	1742	CAGATGACGCTCTATTCGCA	60.119	20	ATCACCACCAACACCCAAAT	59.95	20	267	1522	1788	GGTGGTGGGTGTAGAGAGGA	59.962	20	CCACAAAAACATCACCACCA	60.255	20	107	1692	1798	AAGAAGAGAGGTGGGGTGGT	59.968	20	TCACCACCAACACCCAAATA	59.667	20	110	1678	1787
Unigene0003265	1	p2	(CT)8	16	8	23
Unigene0003272	1	p4	(ATTT)4	16	219	234
Unigene0003288	1	p2	(CT)6	12	1	12
Unigene0003300	1	p2	(GA)6	12	1673	1684	AAGACCCGTTTTCTGTGGTG	60.005	20	TAAGACATGCCACCCATCCT	60.34	20	109	1608	1716	AAGACCCGTTTTCTGTGGTG	60.005	20	ATAAGACATGCCACCCATCC	59.635	20	110	1608	1717	AAGACCCGTTTTCTGTGGTG	60.005	20	GGATAAGACATGCCACCCAT	59.635	20	112	1608	1719
Unigene0003308	1	p3	(CTC)6	18	917	934	GCTGATCAAATTCGTCGGTT	60.081	20	TGTGGATTCCTTGGGTTCAT	60.173	20	245	762	1006	AGCAAAATCAGACCGACCAC	60.119	20	TGTGGATTCCTTGGGTTCAT	60.173	20	185	822	1006	TATGGATAGAGCCGACGCTT	59.829	20	TGTGGATTCCTTGGGTTCAT	60.173	20	148	859	1006
Unigene0003314	1	p2	(CT)6	12	4	15
Unigene0003321	1	p3	(AGC)5	15	34	48	AAATACCCGTATATAGCAATGAAGA	57.463	25	CACTTGAACCGCATGAGAGA	59.984	20	217	5	221	AAATACCCGTATATAGCAATGAAGA	57.463	25	TGAACCGCATGAGAGACTTG	59.984	20	213	5	217	AAATACCCGTATATAGCAATGAAGAG	58.304	26	TGAACCGCATGAGAGACTTG	59.984	20	213	5	217
Unigene0003321	2	p3	(ACC)5	15	330	344	TCTCTCATGCGGTTCAAGTG	59.984	20	ACATAACTGCCTGGACCGAC	59.997	20	269	202	470	CAAGTCTCTCATGCGGTTCA	59.984	20	TGGGGTATTCTTCTTCGTCG	60.066	20	191	198	388	TCTCTCATGCGGTTCAAGTG	59.984	20	TGGGGTATTCTTCTTCGTCG	60.066	20	187	202	388
Unigene0003323	1	p2	(GA)12	24	1	24
Unigene0003324	1	p2	(CT)17	34	1357	1390	GTTTTGAGTTTGAAGCCCCA	60.088	20	CCTTAAACCCTAACCCTCGC	59.96	20	200	1294	1493	TTTTGAGTTTGAAGCCCCAG	60.22	20	CCTTAAACCCTAACCCTCGC	59.96	20	199	1295	1493	GTTTTGAGTTTGAAGCCCCA	60.088	20	CCCTAACCCTCGCTTTCTTC	60.2	20	193	1294	1486
Unigene0003332	1	p2	(CA)7	14	1377	1390	CCCCGTTCTTTTGTATGACG	60.357	20	TGCCTCCTATTTGTTGAAAGG	59.211	21	187	1305	1491	GCCATTGTATGCCTTTAGCC	59.574	20	TGCCTCCTATTTGTTGAAAGG	59.211	21	277	1215	1491	CCCCGTTCTTTTGTATGACG	60.357	20	GCCTCCTATTTGTTGAAAGGTG	60.001	22	186	1305	1490
Unigene0003343	1	c	(CTC)5gtcactcacatgcttc(TCT)5tcaattgccttcttcttctgcttcttc(CT)6	85	2090	2174	TTCCAGAAACCCTAACCACG	59.964	20	GGATGAAGATCAACCGAGGA	60.011	20	203	2034	2236	CCTCCCTTTACCCTTTCCAG	59.927	20	GGATGAAGATCAACCGAGGA	60.011	20	217	2020	2236	TTCCAGAAACCCTAACCACG	59.964	20	ACGGATGAAGATCAACCGAG	60.073	20	205	2034	2238
Unigene0003348	1	p3	(CAG)5	15	1	15
Unigene0003349	1	p3	(TCT)6	18	104	121	AGGATTTCCCACCAATCCAT	60.388	20	GAGGCAAATTCAAAAACCCA	59.916	20	256	51	306	AGGATTTCCCACCAATCCAT	60.388	20	TGGAGGCAAATTCAAAAACC	59.916	20	258	51	308	GCAAGAAGGAGAGGTCAGGA	59.53	20	GGAAATTTTGTGAGGGGGAT	59.996	20	111	35	145
Unigene0003350	1	p3	(AAG)6	18	8	25
Unigene0003358	1	p2	(AG)7	14	365	378
Unigene0003367	1	p2	(TC)9	18	1	18
Unigene0003367	2	p3	(CCG)5	15	203	217	AAGCCGATCGTCCAATACAC	59.962	20	AAGCCCTAAGGTTAGTCGGC	59.747	20	180	67	246	GGAAGAGCACTCCGACTACG	60.012	20	GGAGGAGACGAAGCCCTAAG	60.34	20	168	89	256	CGGAAGAGCACTCCGACTAC	60.012	20	GGAGGAGACGAAGCCCTAAG	60.34	20	169	88	256
Unigene0003381	1	p3	(CAT)5	15	792	806	CTTCTCCTTTGTTTCCAGCG	59.986	20	GATAGGGAAGTGCCGAATGA	60.036	20	261	741	1001	TCGAATGAAGGCTTTTGCTT	59.96	20	GATAGGGAAGTGCCGAATGA	60.036	20	278	724	1001	CGAATGAAGGCTTTTGCTTC	59.96	20	GATAGGGAAGTGCCGAATGA	60.036	20	277	725	1001
Unigene0003381	2	p2	(AG)6	12	1472	1483	GAAACAGGGAATGCTGTGGT	59.973	20	CCAGACCCAAAACCCTATCA	59.784	20	103	1433	1535	AGGAAACAGGGAATGCTGTG	60.111	20	CCAGACCCAAAACCCTATCA	59.784	20	105	1431	1535	TGACGATGGGGAGACTTTTC	60.05	20	AACCCTATCACCACCCCATT	60.306	20	280	1246	1525
Unigene0003384	1	p2	(TC)7	14	1	14
Unigene0003389	1	p2	(AG)7	14	4830	4843	ACCGCACAGAGGCTAGAAAA	60.015	20	GCGAACGAGTAGAAGAGCCA	60.678	20	278	4606	4883	AACCGCACAGAGGCTAGAAA	60.015	20	GCGAACGAGTAGAAGAGCCA	60.678	20	279	4605	4883	AAACCGCACAGAGGCTAGAA	60.015	20	GCGAACGAGTAGAAGAGCCA	60.678	20	280	4604	4883
Unigene0003393	1	p2	(GA)10	20	1	20
Unigene0003394	1	p2	(GA)10	20	1	20
Unigene0003395	1	p2	(GA)7	14	1703	1716
Unigene0003396	1	p2	(CT)6	12	50	61	ATTGTCGGAATACCAAACGC	59.829	20	AGTAGCCTCCTCCTTCTCCG	59.972	20	231	0	230	ATTGTCGGAATACCAAACGC	59.829	20	CAATTCCTCCTCTCCAACCA	60.042	20	279	0	278	ATTGTCGGAATACCAAACGC	59.829	20	TCTCTCTCTCCCCCAAGTCA	59.913	20	153	0	152
Unigene0003397	1	p3	(TGC)5	15	820	834	AAGGGAAGGCTGTGGTTTTT	59.976	20	ACACCAGCTGGCCTATCAAC	60.142	20	132	732	863	TTACATCCTCATCGGCCTTC	60.036	20	ACACCAGCTGGCCTATCAAC	60.142	20	173	691	863	ATACAATTGGTGCCTCTGCC	59.962	20	ACACCAGCTGGCCTATCAAC	60.142	20	203	661	863
Unigene0003399	1	c	(TGG)7gctgagatataggtatcaaagcagggtttgtcaacagcgccgccat(GA)10	87	2105	2191
Unigene0003405	1	p2	(CT)8	16	1	16
Unigene0003405	2	p4	(TTTA)4	16	3419	3434	TTTAATTCTCGGGTTGGCTG	60.067	20	GCTGACCCAGCACCTAACAT	60.142	20	177	3333	3509	TTTAATTCTCGGGTTGGCTG	60.067	20	CTGGTGAGCTGCCAATATCA	59.823	20	152	3333	3484	TTTAATTCTCGGGTTGGCTG	60.067	20	TGGTGAGCTGCCAATATCAA	60.22	20	151	3333	3483
Unigene0003406	1	p2	(AG)10	20	1	20
Unigene0003407	1	p2	(CT)10	20	1	20
Unigene0003408	1	p2	(CT)9	18	1	18
Unigene0003409	1	p2	(AG)9	18	1	18
Unigene0003412	1	p2	(AT)6	12	572	583	GGGTCAGTTTGGATTCAGGA	59.903	20	ATGAGCAATGCACAAAGTGG	59.722	20	278	487	764	TGCTCAATTTTTGTGCGAAG	59.992	20	TGCCGGACTTGACAGGTTAT	60.517	20	252	462	713	GGGTCAGTTTGGATTCAGGA	59.903	20	TGCCGGACTTGACAGGTTAT	60.517	20	227	487	713
Unigene0003416	1	p2	(AG)16	32	200	231	GACCTAATCGAACCCGTGAA	59.933	20	AATGGATGAATCTAACGGCG	59.923	20	174	144	317	TTTTGACCTAATCGAACCCG	59.931	20	AATGGATGAATCTAACGGCG	59.923	20	178	140	317	AAAACACTAGACCCACCCCC	60.088	20	AATGGATGAATCTAACGGCG	59.923	20	233	85	317
Unigene0003416	2	p3	(CCA)7	21	446	466	CGCCGTTAGATTCATCCATT	59.923	20	CACCACTCTGCTGCTTGAAA	60.175	20	263	298	560	ACTCATTCATGGCCTCTGCT	59.834	20	CACCACTCTGCTGCTTGAAA	60.175	20	202	359	560	TTCTTCCTCCTCTTCTCCCC	59.749	20	CACCACTCTGCTGCTTGAAA	60.175	20	138	423	560
Unigene0003424	1	p2	(AG)8	16	254	269
Unigene0003425	1	p2	(AG)8	16	452	467
Unigene0003431	1	p2	(CT)8	16	4	19
Unigene0003433	1	p3	(CTC)6	18	98	115	CTCGGACCCACCAAAATATG	60.184	20	GTTTTGGTTGGGGTTAGGGT	59.955	20	206	6	211	CTCGGACCCACCAAAATATG	60.184	20	GTTAGGGTTTTGGTTGGGGT	59.955	20	212	6	217	CTCGGACCCACCAAAATATG	60.184	20	AGGGTTTTGGTTGGGGTTAG	60.082	20	209	6	214
Unigene0003435	1	p2	(GA)10	20	1551	1570
Unigene0003439	1	p2	(AG)8	16	1	16
Unigene0003440	1	p2	(CT)8	16	1	16
Unigene0003441	1	p2	(GA)9	18	1332	1349	GTGGGCTTCCAAGAAAATCA	60.051	20	CGGAAATCTTGAGGGACAAA	60.044	20	260	1236	1495	GTGGGCTTCCAAGAAAATCA	60.051	20	CTCGGAAATCTTGAGGGACA	60.187	20	262	1236	1497	TGGGCTTCCAAGAAAATCAT	59.505	20	CGGAAATCTTGAGGGACAAA	60.044	20	259	1237	1495
Unigene0003442	1	p3	(TGG)5	15	1085	1099	TTGTTGAGACGTTGCAGAGC	60.183	20	ATAAGATTTCCGTGGTGGGC	61.072	20	161	1018	1178	GTTGAGACGTTGCAGAGCAG	59.776	20	ATAAGATTTCCGTGGTGGGC	61.072	20	159	1020	1178	GGAGTTTTGGTGGCTGAGAA	60.232	20	ATAAGATTTCCGTGGTGGGC	61.072	20	117	1062	1178
Unigene0003443	1	p2	(CT)8	16	2553	2568
Unigene0003447	1	p2	(GA)8	16	1	16
Unigene0003451	1	p2	(GA)9	18	717	734	TACGATCCCGATTCATCCAT	60.118	20	CCCTCCAAGCAACCTAATCA	60.066	20	107	662	768	TACGATCCCGATTCATCCAT	60.118	20	CAAACCCTCCAAGCAACCTA	60.103	20	111	662	772	TACGATCCCGATTCATCCAT	60.118	20	TGTGTGGGCTAACACGACTC	59.751	20	237	662	898
Unigene0003452	1	p3	(CTC)5	15	279	293	ACTTTCATCGACAACGACCC	59.973	20	AAGAAGTCATCGTCGAGCGT	60.02	20	170	195	364	CTTTCATCGACAACGACCCT	60.111	20	AAGAAGTCATCGTCGAGCGT	60.02	20	169	196	364	CCTCTGTCACGACAAACCCT	60.151	20	AAGAAGTCATCGTCGAGCGT	60.02	20	109	256	364
Unigene0003458	1	p2	(AG)6	12	1099	1110	ACATCGCGTAAAGGTGATCC	59.962	20	CCCCTTCCGTTTCTTCATTT	60.291	20	163	981	1143	AACAATCTGTCGCAGTGTCG	59.905	20	CCCCTTCCGTTTCTTCATTT	60.291	20	126	1018	1143	GGTCAGAACAATCTGTCGCA	59.837	20	CCCCTTCCGTTTCTTCATTT	60.291	20	132	1012	1143
Unigene0003459	1	c	(AG)9tcatacagaagcttt(AG)10	53	46	98	CGTCCTAGAGAGAGACAGCGA	59.899	21	CATGCTCATTCAAAGCTCCA	59.948	20	279	20	298	CGTCCTAGAGAGAGACAGCGA	59.899	21	GCTCATTCAAAGCTCCAACC	59.82	20	276	20	295	CGTCCTAGAGAGAGACAGCGA	59.899	21	GACGAACAACAAGAGCAGCA	60.183	20	146	20	165
Unigene0003462	1	p2	(GA)10	20	50	69	AGGGAAAACGAGAATGATGG	58.981	20	AAAACCCCGCCTTAAACCTA	59.838	20	244	25	268	GGAAGAGGGAAAACGAGAATG	60.06	21	AAAACCCCGCCTTAAACCTA	59.838	20	249	20	268	TGGAGAAGAAGGAAGAGGGA	58.937	20	AAAACCCCGCCTTAAACCTA	59.838	20	259	10	268
Unigene0003464	1	p3	(GGT)5	15	1702	1716	AGCTCAGGGAACATCTCGAA	59.95	20	ACCCTCCCAATTCTCAAACC	60.169	20	277	1495	1771	GCTCAGGGAACATCTCGAAG	59.95	20	ACCCTCCCAATTCTCAAACC	60.169	20	276	1496	1771	AGGAGAGGAGCTCAGGGAAC	59.952	20	TTCTCAAACCCCCACTTTCA	60.465	20	275	1487	1761
Unigene0003465	1	p3	(CGA)5	15	57	71	CCCAAAATGTCCTCCATCAC	60.173	20	GTTCTTTTGCATGCCTTGGT	60.118	20	144	27	170	CCAAAATGTCCTCCATCACC	60.173	20	GTTCTTTTGCATGCCTTGGT	60.118	20	143	28	170	ACCCAAAATGTCCTCCATCA	60.173	20	GTTCTTTTGCATGCCTTGGT	60.118	20	145	26	170
Unigene0003469	1	p2	(CT)7	14	53	66	GCGAGTCTGCAACTCCTCC	61.121	19	TCTGCACCTGCACGTCTATC	60.016	20	225	16	240	GCGAGTCTGCAACTCCTCC	61.121	19	TTCTGCACCTGCACGTCTAT	59.47	20	226	16	241	GCGAGTCTGCAACTCCTCC	61.121	19	CTGCACCTGCACGTCTATCT	59.064	20	224	16	239
Unigene0003469	2	p2	(AG)9	18	242	259	CGACGGCAATTGTTGTGTTA	60.557	20	CTCAGCAAACCCAACCTCAT	60.111	20	252	131	382	CGACGGCAATTGTTGTGTTA	60.557	20	ACCTAAATTCGGCTCAGCAA	59.845	20	264	131	394	ATTCGAGCAAACCTCAGCAG	60.538	20	TTATCAGGCCCCACCACTAC	59.813	20	245	89	333
Unigene0003472	1	p2	(CA)8	16	3233	3248
Unigene0003478	1	p2	(CT)6	12	1	12
Unigene0003478	2	p3	(GAA)17	51	2721	2771
Unigene0003480	1	p3	(GAA)5	15	289	303	AAGCAAACCGTACAACTGGG	60.03	20	ATCAAGAGGCGAACTAGGCA	59.978	20	261	174	434	AAGCAAACCGTACAACTGGG	60.03	20	TGATCTTCCTCCTCCACACC	60.048	20	172	174	345	ACAACTGGGCGAGAAAAAGA	59.853	20	ATCAAGAGGCGAACTAGGCA	59.978	20	250	185	434
Unigene0003487	1	p2	(AG)9	18	715	732
Unigene0003489	1	p2	(CT)6	12	1768	1779	AGATCTCTCCAAACGATCCG	59.239	20	GAAAGAGAAAGCGCAAAAGTG	59.28	21	249	1562	1810	ATTTTCCTACCGAGGCGAAA	60.92	20	GAAAGAGAAAGCGCAAAAGTG	59.28	21	223	1588	1810	AGATCTCTCCAAACGATCCG	59.239	20	GAGAGAGAAAGAGAAAGCGCA	59.091	21	255	1562	1816
Unigene0003492	1	p2	(CT)6	12	1	12
Unigene0003496	1	p2	(AG)6	12	1378	1389
Unigene0003503	1	p3	(AAG)6	18	8	25
Unigene0003504	1	p2	(GA)9	18	1946	1963
Unigene0003505	1	p2	(GA)7	14	537	550	AGGAATTTGGGGTTTCCATC	59.996	20	GCCTTCTTTCTTTCAGCGTG	60.132	20	216	363	578	CAAATGGGATCCGAGAGAAA	60.006	20	GCCTTCTTTCTTTCAGCGTG	60.132	20	129	450	578	CTTCAACCCCTTCGGTACAA	59.964	20	GCCTTCTTTCTTTCAGCGTG	60.132	20	277	302	578
Unigene0003508	1	p3	(AGA)5	15	1200	1214	AGGCAGATCATGAGGACCAC	60.08	20	CCCAAATCCTCTCTCTCCTCT	58.89	21	220	1029	1248	AGGCAGATCATGAGGACCAC	60.08	20	CCCAAATCCTCTCTCTCCTC	57.839	20	220	1029	1248	ATTGCGGCTAGCATTATTCG	60.213	20	CCCAAATCCTCTCTCTCCTCT	58.89	21	181	1068	1248
Unigene0003516	1	p3	(GTT)6	18	140	157	GAGATTGAGACCCCGTGCT	60.215	19	TTGTAGAACCCGTACCGACC	59.853	20	204	101	304	GAGATTGAGACCCCGTGCT	60.215	19	GACATCCAAAAGGGACCAAA	59.767	20	271	101	371	GAGATTGAGACCCCGTGCT	60.215	19	AATCCTCTTCCCTCCGATTC	59.471	20	169	101	269
Unigene0003516	2	c	(GA)7ggggttttaag(GA)7	39	421	459	TCTTGGGGGTTAGGGATTTC	60.124	20	TTCTCACCTACGCCTTCTCC	59.43	20	122	370	491	TTTGGATGTCTTGGGGGTTA	60.162	20	TTCTCACCTACGCCTTCTCC	59.43	20	130	362	491	TTGGATGTCTTGGGGGTTAG	59.784	20	TTCTCACCTACGCCTTCTCC	59.43	20	129	363	491
Unigene0003517	1	p2	(TC)7	14	833	846
Unigene0003520	1	p3	(TCT)6	18	549	566	GCCATCGTGGATCTCGTAGT	60.104	20	GAATTCGCCTCGCATAACTC	59.813	20	259	348	606	GTTGCACTTCACCCTGACCT	60.159	20	GAATTCGCCTCGCATAACTC	59.813	20	121	486	606	GTTGCACTTCACCCTGACCT	60.159	20	GTCCTCGCGACTTGGATAAA	60.214	20	165	486	650
Unigene0003526	1	p2	(AG)10	20	1	20
Unigene0003527	1	c	(AG)10aattctcagataccgacgcctgacctttctctctccagaacaaagctcgagtcctcccactgcaactcca(CT)10	110	1	110
Unigene0003531	1	p3	(GAT)5	15	2878	2892	CCAGGCGGTAAAGAAGATGA	60.206	20	TGGCCTTCACACTGGTCATA	60.112	20	200	2843	3042	CCAGGCGGTAAAGAAGATGA	60.206	20	AAAATGGCCTATCACATGGC	59.791	20	216	2843	3058	GCGACAGGGAAGAAATCAGA	60.34	20	TGGCCTTCACACTGGTCATA	60.112	20	265	2778	3042
Unigene0003534	1	p3	(GAC)5	15	446	460	CCCACTTTGGATTTGTTGCT	59.971	20	TTCTTTGCTTTTAGCCTTCGAC	60.023	22	153	403	555	GAATTGACGGGGAAGTACGA	59.933	20	TTCTTTGCTTTTAGCCTTCGAC	60.023	22	231	325	555	ACGGGGAAGTACGACACAAC	59.891	20	TTCTTTGCTTTTAGCCTTCGAC	60.023	22	225	331	555
Unigene0003535	1	p3	(CCA)6	18	83	100	AACACGACGTCTTCTGGACC	60.159	20	AAGCCTTGTGGTTGAAAACG	60.147	20	144	55	198	AACACGACGTCTTCTGGACC	60.159	20	CCTTGTGGTTGAAAACGGAG	60.52	20	141	55	195	AACACGACGTCTTCTGGACC	60.159	20	CTTGTGGTTGAAAACGGAGC	60.668	20	140	55	194
Unigene0003535	2	p4	(GATT)4	16	526	541
Unigene0003539	1	p2	(AG)8	16	135	150	TGACAATGCACAACGAGACA	59.868	20	TGTTGTTACAAAACGCCCAA	60.007	20	254	15	268	TGACAATGCACAACGAGACA	59.868	20	TTGTTGTTACAAAACGCCCA	60.007	20	255	15	269	AAATAATGCAAAGGAGGGGG	60.143	20	TGTTGTTACAAAACGCCCAA	60.007	20	161	108	268
Unigene0003548	1	p2	(CT)8	16	4	19
Unigene0003551	1	p2	(TC)9	18	1	18
Unigene0003551	2	p3	(GAA)5	15	580	594	GACGAAATCGAAGACGAAGG	59.813	20	GATGATCTCGACGAGGAAGC	59.917	20	275	444	718	GGACGAAATCGAAGACGAAG	59.813	20	GATGATCTCGACGAGGAAGC	59.917	20	276	443	718	TTGAGATCCTCTTCGTTCGG	60.331	20	TTCCTTCAAGAACACCCACC	59.943	20	222	540	761
Unigene0003558	1	p3	(TCT)5	15	1806	1820
Unigene0003564	1	p3	(TGA)5	15	266	280	GATGAAGAAGGGCACAAGGA	60.195	20	TACTCGCCGTAAAGAAGGGA	59.839	20	147	239	385	TTTTTACAGCTTCCGTTGCC	60.244	20	TACTCGCCGTAAAGAAGGGA	59.839	20	236	150	385	CCCCTCTTGGCAAATCTTTT	60.423	20	TACTCGCCGTAAAGAAGGGA	59.839	20	252	134	385
Unigene0003586	1	c	(AAAC)4gcacaaactttgatagaagaagacactgggtgctatggatgatctcaacggcgatgagaacacga(CGT)5	96	1	96
Unigene0003588	1	p2	(GA)18	36	1	36
Unigene0003604	1	p2	(CT)6	12	12	23
Unigene0003609	1	p2	(TC)7	14	790	803	GAGGGGATCCAGAGGAAGAC	60.012	20	CCAAGAAGCAGCAATCTGTT	58.104	20	228	609	836	GAGGGGATCCAGAGGAAGAC	60.012	20	AACCAAGAAGCAGCAATCTG	58.104	20	230	609	838	CGTATCCCCTTTATCGCTCA	60.053	20	CCAAGAAGCAGCAATCTGTT	58.104	20	152	685	836
Unigene0003617	1	p3	(TGT)5	15	1411	1425	GAGATTTTAGGGCCGAGGAC	60.039	20	TCAACCAACACCTCATCGAA	60.088	20	133	1367	1499	AATTGGAGATTTTAGGGCCG	60.272	20	TCAACCAACACCTCATCGAA	60.088	20	138	1362	1499	GAGATTTTAGGGCCGAGGAC	60.039	20	CCTCATCGAAGAGACCAACC	59.655	20	123	1367	1489
Unigene0003617	2	p2	(GA)8	16	1761	1776	TGTTTCTTGACCCATCCTCC	59.903	20	CTAGGGTTTTGCATTTCCCA	59.931	20	110	1690	1799	ATTGAGGCTCGTGTTCGAGT	59.874	20	CTAGGGTTTTGCATTTCCCA	59.931	20	166	1634	1799	GAGGATTGAGGCTCGTGTTC	59.81	20	CTAGGGTTTTGCATTTCCCA	59.931	20	170	1630	1799
Unigene0003618	1	p2	(GA)10	20	903	922	ACACGGATCCTCGTTTTCTG	60.111	20	GGCAGCTGCGACAGGTTAG	62.09	19	205	740	944	AAGGGACACGTCTTGGTCTG	60.151	20	GGCAGCTGCGACAGGTTAG	62.09	19	113	832	944	ACACGGATCCTCGTTTTCTG	60.111	20	GGCAGCTGCGACAGGTTA	61.141	18	205	740	944
Unigene0003619	1	p2	(AG)10	20	24	43
Unigene0003620	1	p2	(AG)8	16	6	21
Unigene0003625	1	p3	(TCC)5	15	1	15
Unigene0003631	1	p2	(TC)6	12	65	76	CCCTAGCTACTCACTCCCATTG	60.144	22	CTTGAATCTACCGGAACGGA	60.066	20	188	36	223	CCCTAGCTACTCACTCCCATTG	60.144	22	TGGAAACAGGGGTGAATGAT	60.173	20	263	36	298	CCCTAGCTACTCACTCCCATTG	60.144	22	TGTCGAACTCAATGCCGTTA	60.257	20	220	36	255
Unigene0003634	1	p2	(AG)7	14	428	441	GGATTTTGGGGAGTACGGAT	60.017	20	TTTCCCAATTCCCAATCTGA	60.244	20	269	206	474	GGCGGAAATCGTACCTTGTA	59.96	20	TTCCACCTCCAAACCAATTC	59.767	20	123	405	527	CTCGTCTCTGGTGGGTTGTT	60.151	20	TTCCACCTCCAAACCAATTC	59.767	20	272	256	527
Unigene0003634	2	p2	(GA)8	16	548	563
Unigene0003641	1	c	(CT)9ccaaaactaaaaccctctgctgcaagccttctctctcg(CT)7	70	2	71
Unigene0003652	1	p2	(GA)10	20	3329	3348
Unigene0003657	1	c	(CGA)5agacgacactttctactaccgctactcctccgccccaccccaccct(TCC)5	76	51	126	GAGATGGTGGGAAAGAACCA	59.903	20	GTGTGGAGGTCGGAGTTTGT	60.009	20	200	27	226	GAGATGGTGGGAAAGAACCA	59.903	20	GATTGTGTGGAGGTCGGAGT	59.969	20	204	27	230	GAGTGGCTAGAGCGAGATGG	60.119	20	GTGTGGAGGTCGGAGTTTGT	60.009	20	213	14	226
Unigene0003658	1	p3	(CGA)5	15	51	65	GAGATGGTGGGAAAGAACCA	59.903	20	GTGTGGAGGTCGGAGTTTGT	60.009	20	218	27	244	GAGATGGTGGGAAAGAACCA	59.903	20	GATTGTGTGGAGGTCGGAGT	59.969	20	222	27	248	GAGTGGCTAGAGCGAGATGG	60.119	20	GTGTGGAGGTCGGAGTTTGT	60.009	20	231	14	244
Unigene0003670	1	p2	(GA)6	12	404	415	GTATGTGAGCCTCATTCGGG	60.483	20	ATGGTATCAGAGCAGGCGAG	60.384	20	276	190	465	GGTATGTGAGCCTCATTCGG	60.483	20	ATGGTATCAGAGCAGGCGAG	60.384	20	277	189	465	CGCCGAGCTTATAACATTGC	60.739	20	ATGGTATCAGAGCAGGCGAG	60.384	20	220	246	465
Unigene0003674	1	p2	(TC)10	20	1402	1421
Unigene0003675	1	c	(CT)6gcaatggcgagtgagcaagagattttacatgccaattaccacgacag(CGA)5	74	96	169	CCCACACTCCAATTATTGCC	60.192	20	TGACCATCCCCTTGTTCTTC	59.903	20	239	24	262	CCCACACTCCAATTATTGCC	60.192	20	CCCCTTCTTCTTCCTCTTCG	60.311	20	183	24	206	TGTAGCTCCACCCCTGATTT	59.55	20	TGACCATCCCCTTGTTCTTC	59.903	20	259	4	262
Unigene0003687	1	p2	(CT)7	14	12	25
Unigene0003692	1	c	(GT)7gaatctgtgagaggc(AG)6	41	336	376	TGTTGGGATTTCTCCCATGT	60.173	20	AACCTCTCCGGAGCTCTACC	59.84	20	280	246	525	AAGCACCGGATTACTCCTCC	60.464	20	AACCTCTCCGGAGCTCTACC	59.84	20	244	282	525	GAAGCACCGGATTACTCCTC	58.743	20	AACCTCTCCGGAGCTCTACC	59.84	20	245	281	525
Unigene0003694	1	p3	(GAT)5	15	5499	5513	CGTTGGATTGGAGTTTGGTT	59.83	20	TCACCGCACACATCTCTCTC	59.988	20	201	5340	5540	GTGACCGTTGGATTGGAGTT	59.827	20	TCACCGCACACATCTCTCTC	59.988	20	206	5335	5540	TTGGTTTCCATTTGGAGGAG	59.903	20	CACTCACCGCACACATCTCT	59.897	20	190	5354	5543
Unigene0003703	1	p2	(GA)7	14	1	14
Unigene0003721	1	p2	(GA)7	14	2913	2926
Unigene0003728	1	p2	(AG)12	24	1805	1828
Unigene0003738	1	c	(GAA)5atcgacaaccaagaagagatc(GAA)5	51	61	111	GGAGAAGACAATCGAAGGAGAA	59.827	22	GGAAATGGGAATCCTTGGTT	59.996	20	127	23	149	GGAGAAGACAATCGAAGGAGAA	59.827	22	GGATTTGGATCCTGGGAAAT	59.959	20	141	23	163	GGAGAAGACAATCGAAGGAGAA	59.827	22	TGCATCCCATAGTCCTCACA	60.072	20	179	23	201
Unigene0003743	1	p2	(CT)8	16	1	16
Unigene0003746	1	p3	(AGC)5	15	355	369	CCACCCTCTCCGTTCAATTA	59.926	20	AGGAGTATTTGGGAGGGGTG	60.183	20	264	227	490	CCAACAAGACTCCGACCAAT	59.966	20	CTGATGTAACGGAGCTGCTG	59.615	20	248	177	424	ACTCCCTAAACCCAACACCC	60.088	20	CTGATGTAACGGAGCTGCTG	59.615	20	278	147	424
Unigene0003748	1	p3	(CCG)5	15	1315	1329	ACTTGGGTGCGAGTCCATAC	59.997	20	GCATTCAATTAACGGGCAGT	59.967	20	200	1183	1382	ACACGTCCACGTACCTCTCC	60.033	20	GCATTCAATTAACGGGCAGT	59.967	20	137	1246	1382	TCTAGCGTGTGCCTCAACAC	60.056	20	GCATTCAATTAACGGGCAGT	59.967	20	180	1203	1382
Unigene0003748	2	p2	(TC)9	18	1956	1973
Unigene0003751	1	p2	(TC)6	12	250	261	TTCTGCATCATTTGTTCCCA	60.049	20	TCTAACAGCCTCCAGATGCC	60.362	20	255	75	329	TGCGTGTTGTTTTGTTTGGT	60.05	20	TCTAACAGCCTCCAGATGCC	60.362	20	168	162	329	ACCTTGGCCTTGACCTTCTT	60.11	20	TCTAACAGCCTCCAGATGCC	60.362	20	273	57	329
Unigene0003771	1	p2	(AG)9	18	165	182	CCGATCCCAGATCAAAAAGA	60.006	20	GTTCGATTGCTGTGGGTTTT	59.978	20	239	128	366	TCCGATCCCAGATCAAAAAG	60.006	20	GTTCGATTGCTGTGGGTTTT	59.978	20	240	127	366	CCGATCCCAGATCAAAAAGA	60.006	20	GGTTTGACGGGTAGTCGAGA	60.111	20	155	128	282
Unigene0003775	1	p2	(GA)9	18	1	18
Unigene0003790	1	p2	(CT)6	12	15	26
Unigene0003794	1	p2	(GA)6	12	394	405	CTCCATCTCCTCCATCCAAA	60.003	20	CTTTGTCTTTTTCCTTGCCG	59.855	20	197	355	551	TCCATCTCCTCCATCCAAAC	59.862	20	CTTTGTCTTTTTCCTTGCCG	59.855	20	196	356	551	AAGACCTGATAAGGGGTGGG	60.183	20	CTTTGTCTTTTTCCTTGCCG	59.855	20	253	299	551
Unigene0003797	1	p3	(GGT)5	15	1557	1571	TGGTTGAGGACAAGTAGGGG	59.959	20	CCTTCTGAAAGTGCACACCA	59.873	20	240	1421	1660	ACCCCCACCCGTAGCTATAC	60.096	20	CCTTCTGAAAGTGCACACCA	59.873	20	127	1534	1660	GTGACTTGTGAGGGTGCAGA	59.872	20	CCTTCTGAAAGTGCACACCA	59.873	20	261	1400	1660
Unigene0003799	1	p2	(GT)7	14	612	625	CATATCGGCTGATACGGGTC	60.318	20	GGTGTGGAAATCACTCCCCT	61.152	20	225	523	747	CATATCGGCTGATACGGGTC	60.318	20	GGGGGTGTGGAAATCACTC	60.168	19	228	523	750	CATATCGGCTGATACGGGTC	60.318	20	GGTGTGGAAATCACTCCCC	60.168	19	225	523	747
Unigene0003801	1	p2	(GA)8	16	1	16
Unigene0003801	2	p3	(CCT)6	18	153	170	CCAACCAAAACCTCCTTCAA	59.942	20	CGGCTACGGATTGCTCTAAG	59.996	20	223	99	321	ATGGCTTCCAACTTCCTCCT	60.074	20	CGGCTACGGATTGCTCTAAG	59.996	20	193	129	321	CAACACCTCTCCAATGGCTT	60.111	20	CGGCTACGGATTGCTCTAAG	59.996	20	206	116	321
Unigene0003805	1	p2	(CT)8	16	636	651
Unigene0003807	1	p3	(TCC)8	24	1	24
Unigene0003816	1	p2	(CT)6	12	65	76	TTCTGTGTGCGTGTTTTGTT	57.796	20	TTTGCAGAGCTCGATGATTG	60.096	20	141	15	155	TTCTGTGTGCGTGTTTTGTT	57.796	20	ATCCTTTGCAGAGCTCGATG	60.504	20	145	15	159	TTCTGTGTGCGTGTTTTGTT	57.796	20	CCTTTGCAGAGCTCGATGAT	60.504	20	143	15	157
Unigene0003819	1	p2	(CT)9	18	1	18
Unigene0003819	2	p3	(TTC)5	15	251	265	CAACCGTTACAGCCTCCATT	59.993	20	CAGCGTAGGTACCGATAGGC	59.752	20	272	62	333	CTTCTCTCACCTCGTCGCTC	60.284	20	GATGCCATAGTGGCGATCTT	60.066	20	232	219	450	TTCTCTCACCTCGTCGCTCT	60.284	20	GATGCCATAGTGGCGATCTT	60.066	20	231	220	450
Unigene0003821	1	p2	(GA)6	12	1270	1281
Unigene0003830	1	p2	(CT)9	18	38	55	AAAACCCCCATTCATCACCT	60.422	20	CTTCGCATGAATAGCAGCAG	59.735	20	181	15	195	AAAACCCCCATTCATCACCT	60.422	20	AACTACCGAGACGGGACTGA	59.721	20	243	15	257	AAAACCCCCATTCATCACCT	60.422	20	GGGTTTTAGAAGCGCATCAC	59.713	20	213	15	227
Unigene0003831	1	p2	(TC)7	14	1	14
Unigene0003833	1	p2	(TC)11	22	1	22
Unigene0003834	1	p2	(GA)7	14	108	121	TGCAGAATTCAGGGATAGGG	60.029	20	GCCTTTGCTTTTAAATCCCC	59.915	20	210	20	229	TGCAGAATTCAGGGATAGGG	60.029	20	CCTTTGCTTTTAAATCCCCC	59.782	20	209	20	228	ACAGCAGGAGCAGAGGAAAG	59.745	20	GCCTTTGCTTTTAAATCCCC	59.915	20	178	52	229
Unigene0003847	1	p2	(GA)6	12	119	130	CAGGCGACACTCATAACAGACT	59.425	22	TGCTTCAATCGTCTGTCTGG	59.984	20	196	46	241	CAGGCGACACTCATAACAGA	57.406	20	TGCTTCAATCGTCTGTCTGG	59.984	20	196	46	241	TCGAAGATATTACAGGCGACA	58.4	21	TGCTTCAATCGTCTGTCTGG	59.984	20	208	34	241
Unigene0003848	1	p2	(TC)7	14	1675	1688
Unigene0003851	1	p2	(AG)8	16	2670	2685
Unigene0003855	1	p3	(CAC)5	15	1084	1098	GGACGAGGAAAAGAAAAGCC	60.187	20	GTCGGGTCAGGAGTTCAAAA	60.088	20	187	1061	1247	GGACGAGGAAAAGAAAAGCC	60.187	20	TCGGGTCAGGAGTTCAAAAC	60.088	20	186	1061	1246	GAGGAAGAGTACCCGAAGCC	60.212	20	GTCGGGTCAGGAGTTCAAAA	60.088	20	279	969	1247
Unigene0003859	1	p3	(GTG)6	18	1459	1476	CATCGTTGTCGCTTTTGCTA	60.014	20	TCATTGGTTTCTGTGCTCCA	60.24	20	257	1313	1569	GTCGCTTTTGCTACTACCGC	60.046	20	TCATTGGTTTCTGTGCTCCA	60.24	20	250	1320	1569	CATCGTTGTCGCTTTTGCTA	60.014	20	GCTCCATGGGAACTAACAGC	59.7	20	243	1313	1555
Unigene0003863	1	p4	(AGGA)4	16	42	57	GAGCGAGAAAAGAACAGATCG	59.208	21	GGTTCGCAAACCCTAACTTG	59.609	20	117	7	123	GAGCGAGAAAAGAACAGATCG	59.208	21	CAGACACTGTGAAAAAGCCG	59.485	20	147	7	153	GAGCGAGAAAAGAACAGATCG	59.208	21	TCGCAAACCCTAACTTGTGA	59.317	20	114	7	120
Unigene0003865	1	p2	(GA)8	16	1227	1242
Unigene0003875	1	p2	(AC)10	20	1001	1020	CGGGCAAAAGTTATAGCAGC	59.875	20	CTAATCACCCCACTGGGAAA	59.784	20	243	862	1104	CGGGCAAAAGTTATAGCAGC	59.875	20	CTGTTTGCATTCTTCGCTTG	59.609	20	197	862	1058	CGGGCAAAAGTTATAGCAGC	59.875	20	TGTTTGCATTCTTCGCTTGA	60.523	20	196	862	1057
Unigene0003876	1	p2	(CT)9	18	4	21
Unigene0003884	1	p2	(TC)6	12	11	22
Unigene0003885	1	p6	(GAGATG)4	24	1334	1357	AAACTTGACCTCCTTCGGGT	59.972	20	AATCTCAACAAAACCCACCG	59.83	20	255	1191	1445	AAACTTGACCTCCTTCGGGT	59.972	20	CACCACCCACCACCTAATCT	59.697	20	270	1191	1460	AAACTTGACCTCCTTCGGGT	59.972	20	GCTTCCTTTACCACCTCCCT	59.576	20	230	1191	1420
Unigene0003886	1	p2	(AG)6	12	42	53	ACCAATCTCCAATCCCTTTT	57.436	20	TGCTGCTGTCCTACCTTGTG	60.049	20	166	4	169	ACCAATCTCCAATCCCTTTT	57.436	20	TTCACCTTGTCCATAAGCCC	59.933	20	211	4	214	ACCAATCTCCAATCCCTTTT	57.436	20	TGCTGATGCTGCTGTCCTAC	60.168	20	172	4	175
Unigene0003887	1	p4	(ATAG)4	16	1420	1435	TTGGAGATTGGGAGATTTCG	60.006	20	CAGGGACCCATCTTCTCTGA	60.191	20	110	1392	1501	GGAACGAGAGGGATAGGAGG	60.03	20	CAGGGACCCATCTTCTCTGA	60.191	20	190	1312	1501	GTCGACTACCTGCCGGATAA	60.096	20	CAGGGACCCATCTTCTCTGA	60.191	20	255	1247	1501
Unigene0003888	1	p2	(AG)7	14	2576	2589
Unigene0003891	1	p2	(CT)7	14	2648	2661
Unigene0003894	1	c	(TC)7taacattcaaacccaatcccagcgacacccctctcaa(TC)6	63	1	63
Unigene0003895	1	p2	(CT)9	18	3	20
Unigene0003901	1	p2	(AG)10	20	350	369
Unigene0003905	1	p3	(CGC)6	18	170	187	GCCTTCTCTAGCCACCACAG	60.012	20	CGATTTTCACCGGCATATCT	59.923	20	229	104	332	CTTAGCCACCATTTCCTCCA	60.066	20	ATCTTTGCCATAATCTGCCG	60.06	20	280	130	409	GCCTTCTCTAGCCACCACAG	60.012	20	CCGGCATATCTCTATGGGAA	59.878	20	220	104	323
Unigene0003906	1	p2	(AG)6	12	13	24
Unigene0003909	1	p2	(TC)6	12	44	55	CGAAGCACTTAAGTTTGACCC	58.893	21	GCAAGGAAACAAGCATCCAT	60.081	20	103	5	107	CGAAGCACTTAAGTTTGACCC	58.893	21	GGTTTGAGGCAAGGAAACAA	60.088	20	111	5	115	CGAAGCACTTAAGTTTGACCC	58.893	21	GAGGCAAGGAAACAAGCATC	59.82	20	106	5	110
Unigene0003910	1	p3	(AGA)5	15	1394	1408
Unigene0003914	1	p3	(CAA)5	15	159	173	TTCCCATTCCTCCTCCTCTT	60.008	20	GCTTTTGTTGGGCATGACTT	60.118	20	153	63	215	TTTCCCATTCCTCCTCCTCT	60.008	20	GCTTTTGTTGGGCATGACTT	60.118	20	154	62	215	CTCAGCCAAACATTTCCCAT	59.933	20	GCTTTTGTTGGGCATGACTT	60.118	20	166	50	215
Unigene0003914	2	p3	(AAC)6	18	688	705	TCCCATACGAAGCAGAATCC	60.036	20	CACTCATACCCTGCTGCTCA	60.008	20	219	640	858	CACCACCACCAATTACCTCC	60.088	20	CACTCATACCCTGCTGCTCA	60.008	20	236	623	858	CACCACCACCAATTACCTCC	60.088	20	TCACGTATGCTTCCTTGTCG	59.864	20	110	623	732
Unigene0003915	1	p2	(TC)6	12	6	17
Unigene0003916	1	p3	(CAC)5	15	529	543	TATCATAAACACGACCGCCA	59.953	20	ATCCTCATGGGTATGGTGGA	60.011	20	180	399	578	TATCATAAACACGACCGCCA	59.953	20	GCCATGATGGACCAATATCC	59.982	20	223	399	621	CCCTGAAACAGCCTAATCCA	60.066	20	GATCCTCATGGGTATGGTGG	60.011	20	225	355	579
Unigene0003916	2	p2	(TC)6	12	1333	1344	TGAACAGCGTCAATAGCCAC	59.871	20	TCCTCGGTGACCTCATCTTC	60.199	20	138	1256	1393	TGAACAGCGTCAATAGCCAC	59.871	20	TGAACTTCCTCGGTGACCTC	60.238	20	144	1256	1399	ATCACCATAGTGTCCAGGGC	59.81	20	TCCTCGGTGACCTCATCTTC	60.199	20	190	1204	1393
Unigene0003924	1	p2	(CT)6	12	290	301	AATGGGATAAGTTTGCGTCG	59.96	20	ATGGTTAGGGCGGAAAGATT	59.799	20	276	61	336	AATGGGATAAGTTTGCGTCG	59.96	20	AATGGTTAGGGCGGAAAGAT	59.799	20	277	61	337	TAGAATGTTTGCCCCCAAAA	60.294	20	TCCTGTAGTAGCAAGGGCGT	59.898	20	184	260	443
Unigene0003926	1	p2	(AG)9	18	1313	1330
Unigene0003933	1	p2	(CT)8	16	1	16
Unigene0003933	2	p3	(TGA)5	15	1202	1216	CAGAAGGTTGCCCCTAACAA	60.103	20	GCTTGCTCGAGCTCTCATTT	59.866	20	132	1136	1267	CAGAAGGTTGCCCCTAACAA	60.103	20	TTTCCTAGCCGAAGGTGATG	60.206	20	114	1136	1249	ATGACGACGATGAGGAGGAG	60.223	20	GCTTGCTCGAGCTCTCATTT	59.866	20	251	1017	1267
Unigene0003934	1	p2	(GA)6	12	749	760	TGCCTGTGCTTATTCGTCTG	60.011	20	CACTCTGCCGATCAACCTTT	60.255	20	262	539	800	TTATTCGTCTGCCCTCTGCT	59.978	20	CACTCTGCCGATCAACCTTT	60.255	20	253	548	800	TGCTTATTCGTCTGCCCTCT	59.978	20	CACTCTGCCGATCAACCTTT	60.255	20	256	545	800
Unigene0003938	1	p3	(AGC)5	15	692	706	GTTTCTGCTCTCTGGGTTGC	59.997	20	GACGGAGTGAAGCTCTGGAC	59.993	20	190	569	758	GAAACATTTGACGGCGTTTT	59.982	20	GACGGAGTGAAGCTCTGGAC	59.993	20	114	645	758	AAACATTTGACGGCGTTTTC	59.982	20	GACGGAGTGAAGCTCTGGAC	59.993	20	113	646	758
Unigene0003944	1	c	(TG)6aggaaaaatggtgtaagggtaagcata(TG)6	51	37	87	GGTCTCCTCCCACCAACAG	60.51	19	CCTCTTGGGCTCACTCTCAC	59.986	20	239	15	253	GGTCTCCTCCCACCAACAG	60.51	19	TCATTTTCTCGGCTCGCTAT	59.945	20	121	15	135	GGTCTCCTCCCACCAACAG	60.51	19	CACCCTTAACCCCTCTCCTC	59.928	20	255	15	269
Unigene0003951	1	p2	(GA)9	18	28	45	TGCTTTGTACATCTCAGATATCCTT	58.435	25	CTCGAATTGTACGACCCCAC	60.375	20	198	0	197	TGCTTTGTACATCTCAGATATCCTT	58.435	25	GAATTGTACGACCCCACCAT	59.532	20	195	0	194	TGCTTTGTACATCTCAGATATCCTT	58.435	25	CAGCCCTCGAATTGTACGAC	60.657	20	203	0	202
Unigene0003960	1	p2	(CT)8	16	2771	2786
Unigene0003970	1	p2	(AG)8	16	3868	3883
Unigene0003988	1	c*	(TATG)4(TG)7*	28	1	28
Unigene0003989	1	p3	(ACC)6	18	285	302	AGAATGGTGGAACAACCAGC	59.973	20	CGGATCTCGACCGTTAAAAA	60.067	20	105	235	339	CAATCTTCCAATGATCCGCT	60.036	20	CGGATCTCGACCGTTAAAAA	60.067	20	246	94	339	ACAATCTTCCAATGATCCGC	59.9	20	CGGATCTCGACCGTTAAAAA	60.067	20	247	93	339
Unigene0003994	1	p2	(GA)7	14	2627	2640
Unigene0004001	1	p3	(TTC)5	15	161	175	TTTGGCGAGCTTTCTTTGAT	59.96	20	AAAACGCAGGAAAAAGCAGA	59.996	20	134	95	228	TTTGGCGAGCTTTCTTTGAT	59.96	20	AAAACGCAGGAAAAAGCAGA	59.996	20	194	95	288	TTTGGCGAGCTTTCTTTGAT	59.96	20	AGCAGTCCGACACAGGAGTT	59.907	20	250	95	344
Unigene0004006	1	c	(TC)8taacctgatgttcaaacgaaacgaagaatcaaataagaggacgacgaataccttagtcgggttgcct(TC)7tagcctgatgttcaaacgaaacgaagaatcaaataagaggacgacgaataccttagtcgggttgcct(TC)7	178	3602	3779
Unigene0004011	1	p2	(CT)8	16	1	16
Unigene0004024	1	p2	(AG)7	14	1	14
Unigene0004025	1	p2	(CT)7	14	1	14
Unigene0004033	1	p2	(GA)8	16	1	16
Unigene0004038	1	p2	(AG)10	20	1	20
Unigene0004051	1	p2	(CT)7	14	1	14
Unigene0004052	1	p3	(AGC)6	18	1258	1275	TGCTAAGCCAGCGGAATAGT	60.003	20	CTGTCCTGGCTGTGATTGAA	59.831	20	248	1206	1453	TGCTAAGCCAGCGGAATAGT	60.003	20	TTGAAGCTGCAACTGTCCTG	60.175	20	260	1206	1465	TGCTAAGCCAGCGGAATAGT	60.003	20	TGCATGTGTTCAGAGTGCTG	59.595	20	133	1206	1338
Unigene0004052	2	p2	(GT)7	14	4026	4039	GCTTGACCATAAGGCAGGTG	60.657	20	AATTAGGAAAACCGTTGGGG	60.048	20	187	3944	4130	GCTTGACCATAAGGCAGGTG	60.657	20	AGGAAAACCGTTGGGGATAC	60.053	20	183	3944	4126	TATGGAATGCAGGAGGAACG	60.992	20	AATTAGGAAAACCGTTGGGG	60.048	20	262	3869	4130
Unigene0004065	1	p2	(GA)6	12	11	22
Unigene0004074	1	p2	(TC)8	16	1236	1251
Unigene0004079	1	p2	(GA)7	14	1477	1490
Unigene0004080	1	p2	(AG)7	14	529	542
Unigene0004081	1	p3	(GGA)6	18	1382	1399	TGCAAAGTTCTGTTGTTCCG	59.881	20	AGCCACAAACTACCCACCTG	60.028	20	229	1341	1569	GTGGAGCAGGTGGGTTAGAA	60.111	20	TGGAAACACATTGACAGGGA	59.935	20	185	1307	1491	TGCAAAGTTCTGTTGTTCCG	59.881	20	TGGAAACACATTGACAGGGA	59.935	20	151	1341	1491
Unigene0004081	2	p3	(GGA)6	18	3407	3424	GTTTGGGGTAGTGGAGGGAT	60.052	20	ACTGCGTCACTACGTGCTTG	60.12	20	249	3313	3561	GTTTGGGGTAGTGGAGGGAT	60.052	20	CAGAACCAACAAACCACCCT	59.861	20	196	3313	3508	GGGTGTCATCTGCTGGATCT	60.08	20	ACTGCGTCACTACGTGCTTG	60.12	20	272	3290	3561
Unigene0004092	1	p2	(CT)7	14	52	65	TTGATCAATCGACGTTTCTCTC	59.316	22	TTCTTCTCCGGAATTGATCG	60.148	20	165	26	190	GGAAACCAGATCGAAGAAGAA	58.372	21	CTTCTCCGGAATTGATCGAC	59.629	20	189	0	188	GGAAACCAGATCGAAGAAGAAG	59.348	22	CTTCTCCGGAATTGATCGAC	59.629	20	189	0	188
Unigene0004099	1	p2	(CT)9	18	1884	1901
Unigene0004107	1	p3	(GAG)5	15	1155	1169	TCTCGCCACAGTGTTTGAAG	60.025	20	CCTCTTCGTCTTCCTCATCG	59.943	20	198	999	1196	AGTGCATGTTGGCTTCACTG	59.905	20	TCTTTGACCTCTTCTGGCGT	59.989	20	246	1101	1346	TCTCGCCACAGTGTTTGAAG	60.025	20	CTTCGTCTTCCTCATCGTCC	59.803	20	195	999	1193
Unigene0004109	1	p2	(CT)6	12	227	238	AAACGATCTGGTGGAAATCG	59.933	20	AGCACTCAGGCCTTAACGAA	60.015	20	203	190	392	CCGGCGATTGAAGGTATAAA	59.922	20	AGCACTCAGGCCTTAACGAA	60.015	20	223	170	392	AAACGATCTGGTGGAAATCG	59.933	20	CCACTCCACCATCCTCATCT	59.92	20	143	190	332
Unigene0004113	1	p2	(GA)6	12	1293	1304	TTGACGATGAGGTCGATGAG	59.787	20	CAGCACTAATATTCAAACATTCATCA	59.496	26	154	1180	1333	CGATGAGAGAGAAGGCGAAG	60.232	20	CAGCACTAATATTCAAACATTCATCA	59.496	26	141	1193	1333	TGACGATGAGGTCGATGAGA	60.363	20	CAGCACTAATATTCAAACATTCATCA	59.496	26	153	1181	1333
Unigene0004116	1	p6	(ATACAT)4	24	527	550	CCCGATGCTGACCAATAACT	59.955	20	TTATTGCACCAGTGTCTGCAT	59.213	21	206	369	574	ACCCGATGCTGACCAATAAC	59.82	20	TTATTGCACCAGTGTCTGCAT	59.213	21	207	368	574	AGTTATCGGGAGGTCGGATT	59.789	20	TTATTGCACCAGTGTCTGCAT	59.213	21	165	410	574
Unigene0004119	1	p2	(TC)8	16	7	22
Unigene0004132	1	p2	(TC)7	14	109	122	AGTCGCCATCAGTCGTCTTC	60.418	20	GTCCGGAGATGAGCAGTAGC	59.981	20	147	59	205	GAGTCGCCATCAGTCGTCTT	60.418	20	GTCCGGAGATGAGCAGTAGC	59.981	20	148	58	205	GCCATCAGTCGTCTTCGTCT	60.418	20	GTCCGGAGATGAGCAGTAGC	59.981	20	143	63	205
Unigene0004132	2	p2	(CT)9	18	279	296	CGCGTCTCTCTCTCTCTCGT	60.033	20	CAGGATTCCACCGACTATGG	60.331	20	259	104	362	TTGTCGTCGTCTGCTACTGG	60.049	20	CAGGATTCCACCGACTATGG	60.331	20	112	251	362	TGTCGTCGTTGCTACTGCTC	60.207	20	CAGGATTCCACCGACTATGG	60.331	20	187	176	362
Unigene0004139	1	p3	(CTT)5	15	1544	1558
Unigene0004144	1	p2	(TC)9	18	28	45	CCAACCGATCTAACCCCC	60.127	18	CATATGCAAAACAGCCCAAA	59.562	20	160	2	161	CCCAACCGATCTAACCCC	60.127	18	CATATGCAAAACAGCCCAAA	59.562	20	161	1	161	CCAACCGATCTAACCCCC	60.127	18	TTGCTGGGAAATGACTGGTT	60.495	20	259	2	260
Unigene0004148	1	p2	(AG)6	12	402	413
Unigene0004173	1	p2	(GA)8	16	2863	2878
Unigene0004176	1	c	(CGA)5cttcacactgaaaccactttacaaaaccgcgtgaaaaacgacctaatcgaaaaatc(GA)8	87	43	129	TGTCCGTTGCTATTTTCTCAA	58.426	21	TCTGTAATTCTCGCCGGAGT	59.836	20	178	19	196	TGTCCGTTGCTATTTTCTCAA	58.426	21	TCGAATTACGAAACGGAAGC	60.209	20	253	19	271	TGTCCGTTGCTATTTTCTCAA	58.426	21	AGCTTAAACAGGCCGAGGAT	60.228	20	236	19	254
Unigene0004177	1	p2	(CT)6	12	399	410
Unigene0004178	1	c	(TGG)5tgcggttgagattagagaaaggagaagggaagcggtggggtttggggaggagagagttggggaggggtggaattgtgctcgatatagccatcgtgtt(TC)8	128	1781	1908	GCGATTGCAGTGGATGATTT	61.014	20	CCAAATTTCCTCCAAGACGA	60.044	20	270	1746	2015	GCGATTGCAGTGGATGATTT	61.014	20	CACGGTCCCTTACATCCTTG	60.366	20	248	1746	1993	CGATTGCAGTGGATGATTTTT	59.952	21	CACGGTCCCTTACATCCTTG	60.366	20	247	1747	1993
Unigene0004179	1	p2	(AG)9	18	1	18
Unigene0004179	2	p2	(GA)10	20	195	214
Unigene0004184	1	p3	(TGG)6	18	1522	1539	AGGTGATTGTACAGGGGCAG	59.989	20	TAAAAGGGGGATTGTTGCTG	59.931	20	256	1452	1707	AGGTGATTGTACAGGGGCAG	59.989	20	GAATGCGAACTGGTGGAGAT	60.081	20	209	1452	1660	AGGTGATTGTACAGGGGCAG	59.989	20	GTACATGGCTCCACCACCTT	59.851	20	118	1452	1569
Unigene0004185	1	p3	(ACC)5	15	35	49
Unigene0004193	1	p3	(CAG)7	21	574	594	TGATTCGTGCCCTGTAACAA	60.111	20	CTCTCAACACCTGTCAGCCA	60.022	20	265	496	760	TGATTCGTGCCCTGTAACAA	60.111	20	TCTCAACACCTGTCAGCCAC	59.872	20	264	496	759	TGATTCGTGCCCTGTAACAA	60.111	20	CCACTGCATTGCTTCAAAAA	59.849	20	248	496	743
Unigene0004194	1	c	(GA)8gtaggtcgatctgtggtgggtgggttttgtgggtggttcagattttctgggttttgttcgtgagagagagaacaagagggtttcagattgagt(GA)9gtaggtcgactgaagatggtgggtgcattctcgagtgaagatggtgttagggttttgtccgt(GA)8	205	1	205
Unigene0004195	1	p2	(CG)6	12	2259	2270
Unigene0004196	1	p2	(AG)8	16	1979	1994
Unigene0004200	1	p2	(TC)8	16	1	16
Unigene0004204	1	p3	(TCC)5	15	264	278	ATAAACATGGGACTCGCCAA	60.331	20	GGAGGAGGGAGTTTCTGGAG	60.186	20	215	222	436	ACGCGTCTTGTCTACCGTCT	59.937	20	ACAGAGGGATGAAGTCTCCG	59.254	20	244	114	357	TCATAAACATGGGACTCGCC	60.864	20	GGAGGAGGGAGTTTCTGGAG	60.186	20	217	220	436
Unigene0004204	2	p3	(GGC)5	15	1076	1090	TCGGTCAAGGATGAGGAGTT	59.655	20	CACTCCTCCCACACTCCACT	60.153	20	262	996	1257	TCGGTCAAGGATGAGGAGTT	59.655	20	CTACTCCCGCCTCATCTCAC	59.827	20	153	996	1148	TCGGTCAAGGATGAGGAGTT	59.655	20	ATCGCCATGGTCGTCATAAT	60.185	20	197	996	1192
Unigene0004210	1	p2	(TG)6	12	290	301
Unigene0004219	1	c	(GGT)7ttgaagacaatgcggccgcggaggaggaagtgaagatgaggaggaggaataagaggccatagatctgtgaatccatggca(CT)6	113	77	189	GAGTTGGAGTTGATTGCCGT	60.119	20	ACAAACCCAGGAGGGAGAAT	59.795	20	195	30	224	AGTTGGAGTTGATTGCCGTC	60.119	20	ACAAACCCAGGAGGGAGAAT	59.795	20	194	31	224	GAGTTGGAGTTGATTGCCGT	60.119	20	TTCGTCTCACACAAACCCAG	59.72	20	205	30	234
Unigene0004237	1	p3	(GAG)5	15	173	187	TGGCCAACATTTGGTTGATA	59.786	20	ACCAGGTCTCCCATTCCAC	59.758	19	193	17	209	CATTTGGTTGATAGGGCTGG	60.323	20	ACCAGGTCTCCCATTCCAC	59.758	19	186	24	209	ACTGGTGGTGGTCAAGGTGT	60.33	20	ACCAGGTCTCCCATTCCAC	59.758	19	117	93	209
Unigene0004238	1	p3	(GAG)5	15	178	192	GTCAGTACGGTCAGGGTGGT	59.883	20	TGTTGTGGCTGAGACTGAGG	60.022	20	199	51	249	GTGGTCAGTACGGTCAGGGT	59.883	20	TGTTGTGGCTGAGACTGAGG	60.022	20	202	48	249	GTGGTCAGTACGGTCAGGGT	59.883	20	CCACCAGTCTGTTGTTGTGG	60.039	20	214	48	261
Unigene0004239	1	p3	(GAG)6	18	178	195	AGGGTGGAGTCTTTCGGAGT	60.111	20	ACTTGACTGTCCCCTTGTGG	60.002	20	168	128	295	AGGGTGGAGTCTTTCGGAGT	60.111	20	GTTTGCTGTTGTGGCTGAGA	60.032	20	128	128	255	AGGGTGGAGTCTTTCGGAGT	60.111	20	TTTGCTGTTGTGGCTGAGAC	60.032	20	127	128	254
Unigene0004240	1	p2	(TC)9	18	3795	3812	GGATCTGGGCGAAGAGTATG	59.653	20	TGGTCGACTTCTCTCTCTCCA	60.12	21	139	3711	3849	TGGATCTGGGCGAAGAGTAT	59.653	20	TGGTCGACTTCTCTCTCTCCA	60.12	21	140	3710	3849	TCTGGGCGAAGAGTATGTCC	60.218	20	TCCACTGGTCGACTTCTCTCT	59.038	21	141	3714	3854
Unigene0004247	1	p2	(AG)7	14	1061	1074
Unigene0004255	1	p3	(TTC)7	21	200	220
Unigene0004259	1	p2	(CT)6	12	1	12
Unigene0004263	1	p3	(CCA)5	15	307	321	AAACCCTAATCTCCACCGCT	59.962	20	TAAGGCATTTGGTGAAAGGG	59.931	20	189	282	470	AAACCCTAATCTCCACCGCT	59.962	20	CAGTGGACCCGAAATAAGGA	59.926	20	263	282	544	AAACCCTAATCTCCACCGCT	59.962	20	TGGTGGATAAGGCATTTGGT	60.192	20	196	282	477
Unigene0004264	1	c	(AG)8aagatcc(ATCG)4	39	1	39
Unigene0004264	2	p2	(AG)6	12	653	664	GGCACTTCATTTCTCGGGTA	60.074	20	TCGCTTGGCTTCAAGAAGTT	60.132	20	271	438	708	GGCTGTTGAACATGACGATG	60.12	20	TCGCTTGGCTTCAAGAAGTT	60.132	20	223	486	708	CTGTGAATTGGGCTGTTGAA	59.691	20	TCGCTTGGCTTCAAGAAGTT	60.132	20	233	476	708
Unigene0004274	1	p3	(GAG)5	15	2809	2823	CGTTCTCGCTCAAGGAACTC	60.134	20	CCTTCGCCTCCTACTCTCCT	59.972	20	212	2651	2862	TCGTTCTCGCTCAAGGAACT	60.134	20	CCTTCGCCTCCTACTCTCCT	59.972	20	213	2650	2862	CGTTCTCGCTCAAGGAACTC	60.134	20	ACCTTCGCCTCCTACTCTCC	59.84	20	213	2651	2863
Unigene0004277	1	p3	(CTC)5	15	138	152	CCTCAATCACAGCAGCAAAA	59.988	20	ATGAAAGGGAGGCCGTAGTT	59.962	20	263	12	274	ACTTCATCAATGGCCTCCAC	59.934	20	GTCTCGGCCTTGGTTGTAAA	60.11	20	279	45	323	CATCAATGGCCTCCACTTCT	60.073	20	GTCTCGGCCTTGGTTGTAAA	60.11	20	275	49	323
Unigene0004284	1	p3	(ACG)5	15	176	190	ATCTTCATGGGAACTCGTCG	60.073	20	ATTTTGCATTCAAAGGTGCC	59.945	20	248	119	366	ATGCTTGGATCGTGGAAGAC	60.081	20	ATTTTGCATTCAAAGGTGCC	59.945	20	270	97	366	ATCTTCATGGGAACTCGTCG	60.073	20	TTCAAAGGTGCCTCGGTAAC	60.11	20	240	119	358
Unigene0004284	2	p3	(GAG)6	18	418	435	GTTACCGAGGCACCTTTGAA	60.11	20	ATTGTAGGCATGAGGCAACC	59.962	20	249	339	587	GTTACCGAGGCACCTTTGAA	60.11	20	ACATTCTTCGGCACCAATTC	59.939	20	155	339	493	TATACGGTTACCGAGGCACC	59.845	20	ATTGTAGGCATGAGGCAACC	59.962	20	255	333	587
Unigene0004285	1	p2	(TC)8	16	269	284	GGGGTGTTCCTCTGTTCCTT	60.349	20	AGCCAATGAGCCAACTAAGC	59.481	20	212	185	396	GGGGTGTTCCTCTGTTCCTT	60.349	20	CACATAGCCAATGAGCCAAC	59.152	20	217	185	401	GGGGTGTTCCTCTGTTCCTT	60.349	20	ACACATAGCCAATGAGCCAA	59.152	20	218	185	402
Unigene0004287	1	c	(GA)7agggcgcaaaggaggtgagaccgcgagtgtatcagctt(AG)6	64	2186	2249
Unigene0004304	1	p2	(CT)9	18	1	18
Unigene0004308	1	p3	(TTC)6	18	3897	3914	CCCGAATCTCCAAGATAGCA	60.17	20	GATGGACACATGCACACACA	60.008	20	207	3848	4054	CCCGAATCTCCAAGATAGCA	60.17	20	TGATGGACACATGCACACAC	60.008	20	208	3848	4055	CCCGAATCTCCAAGATAGCA	60.17	20	GCACACACACACATGATGGA	60.008	20	221	3848	4068
Unigene0004308	2	p2	(TG)6	12	4057	4068	GAAGACCAGATGGGTGAGGA	60.048	20	TTTGGAGGGCCAAACTTCTA	59.679	20	228	3966	4193	GACCAGATGGGTGAGGAAAA	59.903	20	TTTGGAGGGCCAAACTTCTA	59.679	20	225	3969	4193	GAAGACCAGATGGGTGAGGA	60.048	20	GTTTGGAGGGCCAAACTTCT	60.476	20	229	3966	4194
Unigene0004318	1	p3	(TTG)5	15	13	27
Unigene0004326	1	p3	(CTC)5	15	32	46	AGGCTGCTACCCCTTTCTTC	59.848	20	CGACTTCGGGATGGTAGGTA	59.948	20	216	9	224	GAAGGCTGCTACCCCTTTCT	59.848	20	CGACTTCGGGATGGTAGGTA	59.948	20	218	7	224	AAGGCTGCTACCCCTTTCTT	59.371	20	CGACTTCGGGATGGTAGGTA	59.948	20	217	8	224
Unigene0004360	1	p2	(TC)6	12	13	24
Unigene0004360	2	p3	(CAA)5	15	387	401	CTTCACCCGCGTTTGTTTAT	59.996	20	CTAAGCCTTGCGCTTGAAAC	60.152	20	165	274	438	CCTACACCGAGGTTTTCCAA	59.964	20	CTAAGCCTTGCGCTTGAAAC	60.152	20	130	309	438	GCGCCAATCTCTTCCTACAC	59.843	20	CTAAGCCTTGCGCTTGAAAC	60.152	20	143	296	438
Unigene0004361	1	p3	(TTC)5	15	946	960
Unigene0004364	1	p2	(GA)6	12	1	12
Unigene0004368	1	p2	(GA)9	18	1	18
Unigene0004371	1	p2	(TC)7	14	12	25
Unigene0004382	1	p2	(TC)8	16	247	262
Unigene0004385	1	p2	(GA)10	20	1	20
Unigene0004396	1	p2	(GA)6	12	40	51	TCCTTTCGGATAACACAAATCC	60.184	22	CCGATTTTGCTGCTTTTCTC	59.96	20	220	10	229	TCCTTTCGGATAACACAAATCC	60.184	22	TCACTCTCTCCTACACCGCC	60.408	20	244	10	253	CCTTTCGGATAACACAAATCC	58.43	21	CCGATTTTGCTGCTTTTCTC	59.96	20	219	11	229
Unigene0004401	1	p3	(TGG)5	15	110	124	AATGGTGGTGGTTGTGGTGT	61.009	20	ACTGCCGTCATGCTGCTAC	60.032	19	193	36	228	AATGGTGGTGGTTGTGGTG	60.121	19	ACTGCCGTCATGCTGCTAC	60.032	19	193	36	228	CAATGGTGGTGGTTGTGGT	60.121	19	ACTGCCGTCATGCTGCTAC	60.032	19	194	35	228
Unigene0004401	2	c	(GTG)5cttgtggttgtgatggtggtggcggtgtggcagtggtggtggtagcggcatggcggcagtgcaa(TGG)5ttctagtggtagccaccggtgcaatggtggtggttgtggt(GTG)5	149	289	437	TGTGGTGGTAGCAGCATGAC	60.756	20	CCACCACCATCACAACCA	59.749	18	256	203	458	GTGTGGTGGTAGCAGCATGA	60.756	20	CCACCACCATCACAACCA	59.749	18	257	202	458	GTAGCAGCATGACGGCAG	59.089	18	CACAACTACCACCACCACCA	60.324	20	280	210	489
Unigene0004401	3	p3	(GTG)6	18	603	620	TAATGGTGGTGGTTGTGGTG	60.128	20	TCTGGCTGAATTCCTATGTGC	60.228	21	173	519	691	TGTAATGGTGGTGGTTGTGG	60.128	20	TCTGGCTGAATTCCTATGTGC	60.228	21	175	517	691	GTAGTTGTGGTGGTAGCGGC	60.581	20	AATCAACCATCACACCTCCG	60.78	20	186	481	666
Unigene0004402	1	p2	(TC)7	14	39	52	TAACCTTTGTGCATCCCTGC	61.032	20	GCGTATGGTCTCGGCATACT	60.125	20	190	14	203	TAACCTTTGTGCATCCCTGC	61.032	20	GAGGATGGGGATTTCTGGTT	60.133	20	145	14	158	TAACCTTTGTGCATCCCTGC	61.032	20	GAGTGGGTGAAGTAGCGGAG	59.867	20	105	14	118
Unigene0004414	1	p2	(GA)10	20	1997	2016
Unigene0004415	1	p2	(AG)7	14	247	260
Unigene0004422	1	p3	(AGG)5	15	1182	1196
Unigene0004423	1	p2	(TC)6	12	1830	1841	TGAGAGGTGATGAGGCACTG	59.98	20	ACACGTACACGGAGAGGGAC	60.033	20	276	1602	1877	TGGTCCTAGACCGAAGATGG	60.065	20	ACACGTACACGGAGAGGGAC	60.033	20	151	1727	1877	AAGATGGGTCTGCGAAAATG	60.074	20	ACACGTACACGGAGAGGGAC	60.033	20	138	1740	1877
Unigene0004430	1	p3	(GAA)5	15	908	922
Unigene0004436	1	p6	(CCTCAA)4	24	2378	2401	TACCTGAATCCCAATCCCAA	60.126	20	CATAGCAAATCCGTTGCCTT	60.096	20	263	2348	2610	TACCTGAATCCCAATCCCAA	60.126	20	TAGCAAATCCGTTGCCTTCT	59.845	20	261	2348	2608	TACCTGAATCCCAATCCCAA	60.126	20	TGGATGCATAAGATGCAGGA	60.182	20	195	2348	2542
Unigene0004439	1	p2	(TC)9	18	916	933	GCTTGCTGGATCTTCTCCTG	60.096	20	TGAGCGATCAATTTTGAAGGA	60.706	21	235	728	962	GCTTGCTGGATCTTCTCCTG	60.096	20	GAGCGATCAATTTTGAAGGAA	59.287	21	234	728	961	TGCTTGCTGGATCTTCTCCT	60.096	20	GAGCGATCAATTTTGAAGGAA	59.287	21	235	727	961
Unigene0004446	1	p2	(GA)7	14	2	15
Unigene0004463	1	p2	(TC)6	12	2837	2848	ACCAGTTTCATCAGTTCGGG	59.966	20	CGCGATCCATCAATCTTCTT	60.177	20	268	2654	2921	ACCAGTTTCATCAGTTCGGG	59.966	20	TGCAACTGCGGTTGATTCTA	60.401	20	222	2654	2875	GGATGCTCGTGACGTTTCTT	60.263	20	CGCGATCCATCAATCTTCTT	60.177	20	250	2672	2921
Unigene0004467	1	p2	(TC)6	12	902	913
Unigene0004472	1	p2	(GA)9	18	58	75	TTGAAGTCTGAACCATCAGCA	59.43	21	ATTCTCTGCTTCGGCTACCA	59.978	20	271	28	298	TTGAAGTCTGAACCATCAGCA	59.43	21	CTTCGGCTACCAGCTCTCTG	60.291	20	263	28	290	TTGAAGTCTGAACCATCAGCA	59.43	21	TGCTTCACCAGGTTCATCAC	59.682	20	240	28	267
Unigene0004473	1	p2	(AG)7	14	279	292
Unigene0004476	1	p2	(AC)7	14	188	201	AAAATACAGAGCCAGCAGCG	60.543	20	GCGGGTATAGTTCACGTGGT	59.882	20	280	147	426	AAAATACAGAGCCAGCAGCG	60.543	20	TATAGTTCACGTGGTGCCGA	60.134	20	275	147	421	AAAATACAGAGCCAGCAGCG	60.543	20	TTGGACGGCTCAAATTTCTC	60.192	20	228	147	374
Unigene0004476	2	p2	(GA)9	18	330	347	ACTTGGGTGTTGGATGGGTA	60.088	20	GCGGGTATAGTTCACGTGGT	59.882	20	207	220	426	GGGTGTTGGATGGGTATCAC	59.91	20	GCGGGTATAGTTCACGTGGT	59.882	20	203	224	426	ACTTGGGTGTTGGATGGGTA	60.088	20	TATAGTTCACGTGGTGCCGA	60.134	20	202	220	421
Unigene0004480	1	p3	(GCG)5	15	648	662
Unigene0004483	1	p2	(GA)10	20	1	20
Unigene0004484	1	p3	(TTC)6	18	1099	1116	CAAAGGCAAAATACCGTCGT	59.996	20	TAATGGATTATGTTCCGGGC	59.621	20	275	873	1147	ACAAAGGCAAAATACCGTCG	59.996	20	TAATGGATTATGTTCCGGGC	59.621	20	276	872	1147	GAAAACAGCTGGGACGTCAT	60.119	20	TAATGGATTATGTTCCGGGC	59.621	20	212	936	1147
Unigene0004486	1	p3	(GGT)5	15	363	377	CTTCTACAAGCAGCTTCCCG	60.147	20	CCGGTGGATATAATCCGATG	59.994	20	262	210	471	GCTTCCCGACGAATACAAGA	60.214	20	CCGGTGGATATAATCCGATG	59.994	20	250	222	471	GCTTTCAACACCAATCGTCC	60.504	20	CCGGTGGATATAATCCGATG	59.994	20	222	250	471
Unigene0004486	2	p6	(AGGAGC)5	30	1902	1931	ACCATTGGAACTAACTGGCG	59.993	20	TTCTCAGTGAAAGGGATGGG	60.042	20	245	1802	2046	GAGTCCGACAAAGAGCCAAG	59.989	20	TTCTCAGTGAAAGGGATGGG	60.042	20	280	1767	2046	ACCATTGGAACTAACTGGCG	59.993	20	CATCTGCTCCCAAACCATCT	60.073	20	215	1802	2016
Unigene0004486	3	p2	(GA)6	12	3267	3278
Unigene0004487	1	p2	(CT)7	14	1	14
Unigene0004488	1	p5	(AAATC)4	20	2987	3006	ACATGAAGAGATGGAACGGG	59.927	20	AAGATGGCTAGCTGCCTTGA	60.118	20	212	2894	3105	ACATTTGGCGACCCATGTAT	60.081	20	AAGATGGCTAGCTGCCTTGA	60.118	20	269	2837	3105	TCCATTGATACATTTGGCGA	59.891	20	AAGATGGCTAGCTGCCTTGA	60.118	20	278	2828	3105
Unigene0004494	1	p6	(AGAGAA)4	24	555	578	TCCACTCCTCCAATGGACTC	60.048	20	TCGTCGTTTTCGTCTAACCC	60.11	20	188	437	624	ACTCGTCCACTCCTCCAATG	60.112	20	TCGTCGTTTTCGTCTAACCC	60.11	20	193	432	624	AGACTCGTCCACTCCTCCAA	59.835	20	TCGTCGTTTTCGTCTAACCC	60.11	20	195	430	624
Unigene0004494	2	p3	(GAT)5	15	3552	3566	TGAAGCCTGTAAATGGGGAC	59.933	20	AACCAGAAGCTGGATTGGTG	60.111	20	258	3450	3707	GCCTGTAAATGGGGACTCAA	59.933	20	AACCAGAAGCTGGATTGGTG	60.111	20	254	3454	3707	GCCTGTAAATGGGGACTCAA	59.933	20	CGGGAAGAGAATCATCTCCA	60.15	20	149	3454	3602
Unigene0004501	1	c	(ACTC)4acagtctcacatagagt(GA)6	45	1124	1168	CGACCACTGTCACTTACCAGA	58.79	21	TGGTGACTGGTGAGTCTCTCTC	59.476	22	187	1010	1196	CTCGACCACTGTCACTTACCA	58.79	21	TGGTGACTGGTGAGTCTCTCTC	59.476	22	189	1008	1196	TCGACCACTGTCACTTACCA	57.642	20	TGGTGACTGGTGAGTCTCTCTC	59.476	22	188	1009	1196
Unigene0004503	1	p2	(CT)9	18	1	18
Unigene0004509	1	c*	(TCTCTG)4(TG)7*	36	88	123	CGACCACCACAGATCGTAAA	59.566	20	CAACCCGGACTTGATTCACT	59.966	20	227	51	277	CGACCACCACAGATCGTAAA	59.566	20	CCCGGACTTGATTCACTGTT	59.966	20	224	51	274	CGACCACCACAGATCGTAAA	59.566	20	AACCCGGACTTGATTCACTG	59.966	20	226	51	276
Unigene0004510	1	p2	(AG)7	14	1	14
Unigene0004516	1	p2	(AG)8	16	574	589	TTGACGTGATTTTGCCTGAA	60.234	20	AACTCTTTCGCACATCCAGC	60.406	20	223	466	688	TGACGTGATTTTGCCTGAAA	60.234	20	AACTCTTTCGCACATCCAGC	60.406	20	222	467	688	TCATAGTATGGCGGCACTGA	60.243	20	AACTCTTTCGCACATCCAGC	60.406	20	196	493	688
Unigene0004517	1	p3	(GAG)5	15	427	441	GGAGCAGTTGAGGATTCAGC	59.957	20	TTTTATCCTTGCGTCCAACC	59.938	20	203	302	504	GAGAGAGAGCGGAGGGAGTT	60.096	20	TTTTATCCTTGCGTCCAACC	59.938	20	154	351	504	CAGCTGGAGGAGGAGAGAGA	59.81	20	TTTTATCCTTGCGTCCAACC	59.938	20	187	318	504
Unigene0004518	1	p3	(CAG)6	18	255	272	GAACCATCATTTTCCCCCTT	59.996	20	ATTTGACCGGTGAGATCTGG	59.927	20	148	197	344	GAACCATCATTTTCCCCCTT	59.996	20	GCCGTCTGTTCTTCCAACTC	59.851	20	257	197	453	GAACCATCATTTTCCCCCTT	59.996	20	TCTGGATCTCAAGAGCAGCA	59.812	20	133	197	329
Unigene0004519	1	p2	(AG)11	22	1	22
Unigene0004529	1	p2	(GA)7	14	1	14
Unigene0004558	1	p2	(TC)7	14	66	79	CTGTACATGAATCAACGCCG	60.134	20	TGATTTCCGTGTTGACCAAA	59.941	20	205	22	226	CTGTACATGAATCAACGCCG	60.134	20	TGACCAAATGTGGGTCTTGA	59.935	20	193	22	214	CTGTACATGAATCAACGCCG	60.134	20	TTTGGTAATGAAGGCGAAGG	60.067	20	255	22	276
Unigene0004560	1	p6	(GGGTTA)4	24	614	637	TTACCGGAGAACCGTACGAC	59.993	20	AGACCCCTATTTTCTCCCCA	59.761	20	154	515	668	TTACCGGAGAACCGTACGAC	59.993	20	CAGACCCCTATTTTCTCCCC	59.761	20	155	515	669	TTACCGGAGAACCGTACGAC	59.993	20	GACCCCTATTTTCTCCCCAG	59.761	20	153	515	667
Unigene0004563	1	p2	(TC)10	20	1	20
Unigene0004569	1	p2	(GA)6	12	399	410	ACCCAGATCATGCTTCCAAC	59.934	20	GCCCACGAAATCAAATCAAT	59.768	20	278	212	489	GATTCGACGGTTTGAGGTTC	59.532	20	ATTCAAGCACAGATACGGGG	59.955	20	229	347	575	GATTCGACGGTTTGAGGTTC	59.532	20	CAAGCACAGATACGGGGATT	59.955	20	226	347	572
Unigene0004577	1	p2	(TC)8	16	1	16
Unigene0004578	1	p2	(CT)6	12	1	12
Unigene0004587	1	p3	(GGA)5	15	1389	1403
Unigene0004594	1	p2	(AG)16	32	3	34
Unigene0004599	1	p2	(TC)7	14	11	24
Unigene0004604	1	p2	(AG)9	18	1038	1055
Unigene0004606	1	p2	(AG)11	22	196	217
Unigene0004616	1	p2	(TC)8	16	1	16
Unigene0004616	2	p3	(AAG)10	30	651	680
Unigene0004619	1	p2	(TC)8	16	1	16
Unigene0004620	1	p2	(CT)9	18	1	18
Unigene0004637	1	p2	(CT)8	16	1	16
Unigene0004645	1	p2	(GA)9	18	1	18
Unigene0004645	2	p2	(AG)6	12	1257	1268	TAGGCAAAGAGAGTGCGTCA	59.74	20	GGATCGTTCGTGAACTCCAT	59.934	20	182	1171	1352	GTTGATTGATTTCTTGGCGG	60.448	20	GGATCGTTCGTGAACTCCAT	59.934	20	274	1079	1352	GGTAGGCAAAGAGAGTGCGT	59.501	20	GGATCGTTCGTGAACTCCAT	59.934	20	184	1169	1352
Unigene0004646	1	p2	(CT)23	46	1	46
Unigene0004648	1	p3	(TTC)5	15	345	359	TTGCTTCATTTCCAGTTCCC	60.051	20	TTTGTGGAAAGCCTTGTTCC	60.088	20	179	248	426	TTGCTTCATTTCCAGTTCCC	60.051	20	TATGGGAAGAATCAGGACGG	59.887	20	137	248	384	TTGCTTCATTTCCAGTTCCC	60.051	20	GAAAGCCTTGTTCCACTTCG	59.853	20	173	248	420
Unigene0004650	1	p5	(AGAAA)4	20	929	948	AGGCAACAACAGGAACATCA	59.139	20	CATTGCCCAAACTTCTCCAT	59.933	20	275	871	1145	AGAAAGGCAACAACAGGAACA	59.766	21	CATTGCCCAAACTTCTCCAT	59.933	20	279	867	1145	GAAAGGCAACAACAGGAACA	58.749	20	CATTGCCCAAACTTCTCCAT	59.933	20	278	868	1145
Unigene0004656	1	p3	(TTC)5	15	2224	2238	ACCTCAACCACCTTCCTCCT	59.968	20	AGAAGAGATTCTTGGCGGGT	60.212	20	252	2014	2265	AAGCAAGTCCTCAATCCCCT	60.074	20	AGAAGAGATTCTTGGCGGGT	60.212	20	274	1992	2265	TCGACCTCTTATCGAAACGG	60.206	20	AACCCTCACCTAAACACCCC	60.088	20	264	2141	2404
Unigene0004657	1	p2	(AG)8	16	993	1008
Unigene0004661	1	p2	(CT)6	12	1	12
Unigene0004662	1	p2	(AG)8	16	258	273	CGGCACACCCTAACCTTTTA	59.99	20	TTGTACGTTTTCATGCCCAA	59.969	20	210	91	300	CGGCACACCCTAACCTTTTA	59.99	20	TTTGTACGTTTTCATGCCCA	59.969	20	211	91	301	AACCCAGTCTTCAATTTGCG	60.11	20	TTGTACGTTTTCATGCCCAA	59.969	20	159	142	300
Unigene0004663	1	p2	(GA)10	20	245	264	CGTGCTACGGGTTCATTTTT	59.996	20	GCCGCATCATTACCTATCGT	59.951	20	110	179	288	TATTAATGCCCGCCTAGCAC	60.082	20	GCCGCATCATTACCTATCGT	59.951	20	134	155	288	CGTGCTACGGGTTCATTTTT	59.996	20	TGTCGATATTGAGCACTGCC	59.83	20	226	179	404
Unigene0004663	2	p2	(AG)6	12	3155	3166
Unigene0004664	1	p2	(GA)10	20	767	786
Unigene0004666	1	p2	(AG)7	14	960	973	AAGATGATCGCCAAGACACC	60.081	20	AAATTCAAAAATAAACGTTGGC	57.364	22	248	752	999	ACGATCTGGAGACAACGGAC	60.12	20	AAATTCAAAAATAAACGTTGGC	57.364	22	218	782	999	TCGAAGCATCAACCAACATC	59.654	20	AAATTCAAAAATAAACGTTGGC	57.364	22	170	830	999
Unigene0004684	1	p3	(CGG)6	18	49	66	CCGGAACGGAGATTTCCTC	61.884	19	ATGCGAAAGGAATTGACGAC	60.081	20	106	24	129	CCGGAACGGAGATTTCCTC	61.884	19	AAGGAATTGACGACTGACGG	60.111	20	100	24	123	CCGGAACGGAGATTTCCTC	61.884	19	GAAAGGGAGAGGCAGAGGTT	59.817	20	196	24	219
Unigene0004685	1	p3	(GAA)6	18	877	894	CGATGATGGAGTGGATGATG	59.875	20	CATCCGTATCTTCACGCTCA	59.823	20	161	774	934	CGATGATGGAGTGGATGATG	59.875	20	CAACCCCAAGGTCTCATTGT	59.82	20	197	774	970	GCAGTGACAGTTGATCGGAA	59.837	20	CAACCCCAAGGTCTCATTGT	59.82	20	166	805	970
Unigene0004692	1	p2	(GA)8	16	640	655
Unigene0004694	1	c	(GA)8ggtacctgttcttatttttgccggagctggaaggtttaggatctccggtgggcagcgatcggttgcctccgatttgcttcgcacacactgc(GA)7	121	581	701
Unigene0004695	1	p2	(AG)10	20	228	247
Unigene0004699	1	p4	(TTTA)4	16	244	259
Unigene0004703	1	p2	(GA)9	18	793	810	ATTAGTCCGACGCTCTGGAA	59.836	20	AGAGACTCTTCAATTTCACCCA	57.909	22	148	696	843	ATTAGTCCGACGCTCTGGAA	59.836	20	GAGACTCTTCAATTTCACCCAG	57.909	22	147	696	842	ATTAGTCCGACGCTCTGGAA	59.836	20	AGAGACTCTTCAATTTCACCCAG	58.909	23	148	696	843
Unigene0004716	1	p3	(TTC)11	33	1007	1039
Unigene0004719	1	p2	(GA)9	18	1	18
Unigene0004723	1	p2	(TG)6	12	4511	4522
Unigene0004733	1	p2	(GT)10	20	1	20
Unigene0004733	2	p2	(GA)9	18	199	216
Unigene0004736	1	p2	(AG)7	14	1688	1701
Unigene0004746	1	p3	(GGC)5	15	491	505	CCCTTCCCACGATAATTCCT	60.145	20	TCCCAGTACGTGTCCACAAA	60.001	20	208	347	554	AGGCTTTAAGGACTGCGTGA	60.015	20	CCAAAGCTCCCAGTACGTGT	60.171	20	147	415	561	CTGACCATCCTCAGCCATCT	60.223	20	TCCCAGTACGTGTCCACAAA	60.001	20	119	436	554
Unigene0004746	2	p2	(TC)6	12	688	699
Unigene0004750	1	p3	(AAG)17	51	1	51
Unigene0004752	1	c	(AG)6aaagaggcgggtgcgcctgcttctagtagagactgggtctca(AG)9	72	18	89
Unigene0004760	1	p2	(AG)6	12	1	12
Unigene0004765	1	p2	(GA)9	18	1141	1158
Unigene0004769	1	p3	(TCT)6	18	27	44
Unigene0004776	1	p2	(TC)9	18	57	74	GCGATCGTTTTCTGTCCAAT	60.081	20	GTCCGCCATTGATGAATCTT	59.9	20	117	3	119	GCGATCGTTTTCTGTCCAAT	60.081	20	CTGGAAAGCGAAGGTCTCAG	60.126	20	153	3	155	GCGATCGTTTTCTGTCCAAT	60.081	20	TGATGAGTTCCCGAAGGAAG	60.187	20	232	3	234
Unigene0004783	1	c	(GGA)7agagggtggggtggggccgaatacttcagagaaatcgaagtcgtcggtttg(GGA)5	87	1662	1748	ATCAAAAGGAAAGGGGTTGG	60.159	20	ACCAAAATTAGCCATGCCAC	59.829	20	268	1568	1835	ATCAAAAGGAAAGGGGTTGG	60.159	20	CAAGCTCAGCAAACTCACCA	60.175	20	208	1568	1775	ATCAAAAGGAAAGGGGTTGG	60.159	20	AAGCTCGCTCTCAAGCTCAG	60.179	20	219	1568	1786
Unigene0004783	2	p2	(GA)8	16	1896	1911	GTGGCATGGCTAATTTTGGT	59.829	20	GTGTTGGGACTTGGGAGAGA	60.088	20	216	1816	2031	GTTGGTGGCATGGCTAATTT	59.829	20	GTGTTGGGACTTGGGAGAGA	60.088	20	220	1812	2031	TGGTGAGTTTGCTGAGCTTG	60.175	20	GTGTTGGGACTTGGGAGAGA	60.088	20	276	1756	2031
Unigene0004783	3	p2	(GA)6	12	2055	2066
Unigene0004786	1	p3	(GCA)5	15	1	15
Unigene0004790	1	p2	(AG)8	16	1	16
Unigene0004792	1	p2	(AG)11	22	1	22
Unigene0004798	1	p3	(TCC)5	15	651	665
Unigene0004799	1	p3	(GCT)5	15	205	219	AGAAGGTGGGAGAGGACGAT	60.073	20	TTGAATACCCCACAGCAACA	59.964	20	248	1	248	AGAAGGTGGGAGAGGACGAT	60.073	20	TGTTGAATACCCCACAGCAA	59.964	20	250	1	250	GATGGCGAAGATTGGATCAT	59.861	20	TTGAATACCCCACAGCAACA	59.964	20	139	110	248
Unigene0004800	1	p2	(GA)6	12	1	12
Unigene0004812	1	p3	(CCT)5	15	28	42
Unigene0004820	1	p2	(TC)7	14	1	14
Unigene0004841	1	c	(CT)8cacagatgatcagatctactctctctcccccc(CT)10	68	7	74
Unigene0004849	1	p5	(AGAGG)5	25	389	413	AACCTCTCGCAACCATGAAC	60.119	20	CTTCCTCTTTCCCTCTCCGT	59.811	20	101	354	454	AACCTCTCGCAACCATGAAC	60.119	20	TCCTTCCTCTTTCCCTCTCC	59.749	20	103	354	456	GAGGTCTCAACCTCTCGCAA	60.533	20	CTTCCTCTTTCCCTCTCCGT	59.811	20	109	346	454
Unigene0004853	1	p2	(GA)8	16	204	219
Unigene0004854	1	p2	(AG)10	20	3379	3398
Unigene0004862	1	p2	(TC)9	18	1	18
Unigene0004864	1	p2	(AG)8	16	1	16
Unigene0004876	1	p2	(AG)14	28	1	28
Unigene0004876	2	c	(GA)6gggggga(AG)6	31	945	975	AGCTTCCATGTGAGGGAATG	60.073	20	TCAGTCTGTTTTGCTGTGCC	60.032	20	262	905	1166	TGTGAGGGAATGCACAAATG	60.517	20	TCAGTCTGTTTTGCTGTGCC	60.032	20	254	913	1166	AGCTTCCATGTGAGGGAATG	60.073	20	CCCCCTGCAGCCTACTACTT	60.641	20	168	905	1072
Unigene0004876	3	p3	(GGC)5	15	1372	1386	CAGTGGAGTTGATGGCAGAA	59.831	20	TTCCCAATATCCGGTTTACG	59.655	20	215	1232	1446	GTATCCCCCAGTGGAGTTGA	59.779	20	TTCCCAATATCCGGTTTACG	59.655	20	223	1224	1446	GAGCAGCAGCAGCATAATGA	60.274	20	TTCCCAATATCCGGTTTACG	59.655	20	248	1199	1446
Unigene0004876	4	p3	(TCC)6	18	1624	1641	CTGTTCCCCCAAGTACTCCA	59.959	20	GTGGATCCAGCTCCAGTGAT	60.08	20	208	1592	1799	GTTGGATGGCATAATGAGGG	60.155	20	AGGGAGGAGTATTAGGGCGA	60.053	20	140	1541	1680	GTTGGATGGCATAATGAGGG	60.155	20	GAGGGAGGAGTATTAGGGCG	60.053	20	141	1541	1681
Unigene0004876	5	p3	(GCT)6	18	2057	2074	TGATGACAACAGCCTCCAAG	59.831	20	GATCGGAGGCGACAATTAAG	59.668	20	257	1877	2133	GTGATGACAACAGCCTCCAA	59.682	20	GATCGGAGGCGACAATTAAG	59.668	20	258	1876	2133	ATGTTGATGTTGTTGCTGCC	59.577	20	TCCAGTTGGCTTCCATTTCT	59.67	20	218	2029	2246
Unigene0004876	6	p3	(GGT)5	15	2287	2301	AGAAATGGAAGCCAACTGGA	59.67	20	TTTCCCTCGCTGGATCTCT	59.895	19	117	2227	2343	AGAAATGGAAGCCAACTGGA	59.67	20	GTTTTCCCTCGCTGGATCTC	61.106	20	119	2227	2345	TTAATTGTCGCCTCCGATCT	59.668	20	TTTCCCTCGCTGGATCTCT	59.895	19	229	2115	2343
Unigene0004895	1	p2	(GA)9	18	10	27
Unigene0004900	1	p2	(GA)7	14	159	172	ATCCAGAAACCAAAACGACG	59.971	20	TTGGATTTCCATGGCTTCTC	60.014	20	189	12	200	ACCATCCAGAAACCAAAACG	59.83	20	TTGGATTTCCATGGCTTCTC	60.014	20	192	9	200	ATCCAGAAACCAAAACGACG	59.971	20	TTGTTGGATTTCCATGGCTT	60.309	20	192	12	203
Unigene0004902	1	p2	(CT)9	18	8926	8943	TTGATGCTTCCATGCTTCTG	59.948	20	GACAAAACAAGAGAGCAATTCTG	58.188	23	210	8760	8969	TTGATGCTTCCATGCTTCTG	59.948	20	AGACAAAACAAGAGAGCAATTCTG	59.132	24	211	8760	8970	TTGATGCTTCCATGCTTCTG	59.948	20	AAGACAAAACAAGAGAGCAATTCTG	60.323	25	212	8760	8971
Unigene0004903	1	c	(GA)7tcgcgattgaac(GAA)5	41	1	41
Unigene0004907	1	p2	(GT)7	14	712	725	CCAAACATGTCAAGTGTCCG	60.001	20	GGTGATCGATGCTCCTCTTC	59.768	20	228	549	776	AGAGGGCACTATTGGGGAGT	59.957	20	GGTGATCGATGCTCCTCTTC	59.768	20	264	513	776	GCTTGAGAGAGCATTGGAGG	60.096	20	GGTGATCGATGCTCCTCTTC	59.768	20	178	599	776
Unigene0004930	1	p2	(AG)9	18	1	18
Unigene0004931	1	p2	(CT)9	18	1	18
Unigene0004932	1	p2	(CT)21	42	1	42
Unigene0004948	1	p2	(GA)9	18	899	916
Unigene0004959	1	p2	(AG)10	20	1503	1522
Unigene0004963	1	p2	(AG)6	12	533	544
Unigene0004964	1	p2	(AG)6	12	1330	1341
Unigene0004965	1	p2	(GA)8	16	368	383
Unigene0004972	1	c	(CT)7cgccgaaa(TC)6cgtcgctgacttgtttctccctgaaaa(CT)6	73	1	73
Unigene0004977	1	p2	(CT)7	14	952	965
Unigene0004980	1	p3	(AGA)6	18	713	730	AACATCGCGCAGATTTCTCT	59.985	20	CTGTAGAAGCCACCCCACTC	59.721	20	252	604	855	CGCAGATTTCTCTCCATCGT	60.362	20	AAAGCAAAATCCTTCTGCGA	59.96	20	270	611	880	AACATCGCGCAGATTTCTCT	59.985	20	AAACTGTAGAAGCCACCCCA	59.592	20	255	604	858
Unigene0004981	1	p2	(AG)6	12	219	230
Unigene0004985	1	p3	(AAG)5	15	1	15
Unigene0004987	1	p2	(GA)8	16	76	91	TTGAGGAAGGGCAGAGAGAA	60.065	20	GGATTTCCATTGCCTTGAGA	60.014	20	177	30	206	TTTGAGGAAGGGCAGAGAGA	60.065	20	GGATTTCCATTGCCTTGAGA	60.014	20	178	29	206	TTTGAGGAAGGGCAGAGAGA	60.065	20	GAGGATTTCCATTGCCTTGA	60.014	20	180	29	208
Unigene0004990	1	p2	(AG)9	18	1108	1125
Unigene0004992	1	p2	(AG)6	12	132	143	TACCTGTCCATCTCCGATCC	59.886	20	GCATCCTTGCGTTCTTTCTC	59.962	20	198	44	241	TACCTGTCCATCTCCGATCC	59.886	20	ACAACACAACCACCTACGCA	60.072	20	215	44	258	TGTCCATCTCCGATCCTCTC	60.16	20	GCATCCTTGCGTTCTTTCTC	59.962	20	194	48	241
Unigene0004997	1	p2	(CT)11	22	1768	1789	CTTGTTCAGCTCCTCGTTCC	59.989	20	TCCCCCATTATCCTCCTTTC	60.089	20	214	1605	1818	GGTGACGACGGTAGTCCTGT	60.033	20	TCCCCCATTATCCTCCTTTC	60.089	20	181	1638	1818	CTGGTGACGACGGTAGTCCT	60.174	20	TCCCCCATTATCCTCCTTTC	60.089	20	183	1636	1818
Unigene0005002	1	p2	(AG)7	14	1695	1708	CTGGCTCACTGTGCTTCAAA	60.175	20	TGTCACCATTATCATCCTTCCTC	60.201	23	235	1528	1762	ACTGGCTCACTGTGCTTCAA	59.622	20	TGTCACCATTATCATCCTTCCTC	60.201	23	236	1527	1762	CTGGCTCACTGTGCTTCAAA	60.175	20	TGTCACCATTATCATCCTTCCT	58.386	22	235	1528	1762
Unigene0005003	1	p2	(TG)6	12	2961	2972	TGTACTACTGCTGCCGGTTG	59.928	20	CTCGCCCACCTAAATATGGA	59.916	20	236	2927	3162	CGGATGCGTTGTATCTTGTG	60.134	20	CTCGCCCACCTAAATATGGA	59.916	20	254	2909	3162	TGTACTACTGCTGCCGGTTG	59.928	20	AGAAAACACGAAAGGAGCCA	59.853	20	197	2927	3123
Unigene0005018	1	p2	(GA)8	16	1	16
Unigene0005020	1	p2	(TG)6	12	2319	2330
Unigene0005022	1	c	(TC)6tttgttttctgttttgacaaacccaaagcagaattaggggaagc(GA)6	68	875	942	AGCAGGTGATGAGAGCGAAT	59.981	20	CGTCTTGAAAACCCCAGAAC	59.569	20	201	793	993	GCTTCACACCCTGTTTCCAT	59.973	20	CGTCTTGAAAACCCCAGAAC	59.569	20	258	736	993	GGTCTATTTCCGCCTCTTCC	60.039	20	CGTCTTGAAAACCCCAGAAC	59.569	20	153	841	993
Unigene0005037	1	p2	(AG)8	16	336	351
Unigene0005053	1	p2	(GA)7	14	597	610	GCAGGATTGGGCTCTGATAC	59.658	20	GCCTAATCCTTGCGAGAGTG	59.978	20	208	429	636	GCAGGATTGGGCTCTGATAC	59.658	20	TTGAGCTGCAGTCCTTCCTT	60.134	20	237	429	665	GCAGGATTGGGCTCTGATAC	59.658	20	TTTGAGCTGCAGTCCTTCCT	60.134	20	238	429	666
Unigene0005072	1	p2	(TC)6	12	246	257	CCGAGTCGGCTTAGAATCAG	59.971	20	TGTTGCTGATCATCTTCATCG	59.814	21	225	72	296	GAAGGCACCTATTTCCGACA	60.074	20	TGTTGCTGATCATCTTCATCG	59.814	21	203	94	296	ATTCGAGTTGTTCCAAACGC	60.118	20	TGTTGCTGATCATCTTCATCG	59.814	21	172	125	296
Unigene0005075	1	p2	(GA)7	14	1	14
Unigene0005075	2	p2	(GA)6	12	584	595
Unigene0005081	1	p3	(TCT)5	15	149	163	TGGAAGAGGAGGTGGAGAGA	59.913	20	CGTCCGGTTAACTTCGTTGT	60.03	20	176	21	196	TGAAGGTGGAAGAGGAGGTG	60.229	20	CGTCCGGTTAACTTCGTTGT	60.03	20	182	15	196	TGGAAGAGGAGGTGGAGAGA	59.913	20	CTCGTCGTCCGGTTAACTTC	59.734	20	181	21	201
Unigene0005085	1	p3	(CTT)6	18	1006	1023
Unigene0005090	1	p3	(GCC)5	15	429	443	CGAGTCAACGAACTCAGACG	59.616	20	AGGATGAGGGAAAAGGAAGC	59.651	20	243	322	564	AGTCAACGAACTCAGACGCC	60.453	20	AGGATGAGGGAAAAGGAAGC	59.651	20	241	324	564	ACCTGATCCCTCCTCCTCC	60.418	19	ATTAGCAGAAAAGCGGCAGA	60.117	20	268	364	631
Unigene0005090	2	p3	(TGA)5	15	912	926	TAGCTGCTGCTGCTGATGAT	59.878	20	TCACCAATGGAGTAGGAGGC	60.073	20	212	787	998	CGGTGTGGTGTGAAGTTGAG	60.194	20	TCACCAATGGAGTAGGAGGC	60.073	20	122	877	998	TAGCTGCTGCTGCTGATGAT	59.878	20	ATCCACGCAAAAGAGGAAGA	59.813	20	188	787	974
Unigene0005090	3	p3	(TCC)6	18	1034	1051	GCCTCCTACTCCATTGGTGA	60.073	20	TTAAAAATGGCCGTTCAAGC	60.075	20	183	979	1161	TCTTCCTCTTTTGCGTGGAT	59.813	20	TTAAAAATGGCCGTTCAAGC	60.075	20	207	955	1161	GCCTCCTACTCCATTGGTGA	60.073	20	GGTTAAAAATGGCCGTTCAA	59.81	20	185	979	1163
Unigene0005090	4	p2	(AG)7	14	1238	1251
Unigene0005091	1	p2	(GA)9	18	1	18
Unigene0005091	2	p6	(GATTCC)4	24	507	530	CTGAAACGAATTAGGCGCTC	59.982	20	ATGCAATGGTGCCATAATCA	59.775	20	215	394	608	TCTGAAACGAATTAGGCGCT	59.982	20	ATGCAATGGTGCCATAATCA	59.775	20	216	393	608	TCTGAAACGAATTAGGCGCT	59.982	20	CACCGAATGAGGCAGCTTAT	60.235	20	187	393	579
Unigene0005093	1	p2	(GA)7	14	1887	1900
Unigene0005094	1	c	(TTC)6ctcctcctcctttgttcgttcgaaatcgaaaccgaaaccctagtttttccgaatccgggagaggaggaagacagagaaaac(GA)9	117	269	385
Unigene0005101	1	p2	(GA)8	16	1105	1120
Unigene0005106	1	c	(GGA)6ggggttgcca(TGG)5	43	694	736	CTGTTGCTGCAGCTGAACTC	59.929	20	AGACCGCAAATTACTGGTGG	59.993	20	222	595	816	TGCAGCTGAACTCGTACTCG	60.347	20	AGACCGCAAATTACTGGTGG	59.993	20	215	602	816	GTGGAAAGGGAATGTTGTCG	60.353	20	AGACCGCAAATTACTGGTGG	59.993	20	244	573	816
Unigene0005113	1	p2	(AG)7	14	1	14
Unigene0005119	1	p2	(AG)6	12	1584	1595
Unigene0005120	1	p2	(AG)6	12	197	208
Unigene0005132	1	p2	(AG)7	14	1	14
Unigene0005141	1	p3	(TGT)7	21	11	31
Unigene0005141	2	p2	(TC)10	20	422	441
Unigene0005143	1	p2	(AG)6	12	1820	1831
Unigene0005145	1	p2	(AG)9	18	590	607
Unigene0005146	1	p2	(AG)7	14	1321	1334
Unigene0005147	1	c	(GA)6ggtgggtaaagccaaagcatgaaactgttcgccgttggagcaactactaatccaactgtcgaa(TCT)7	96	1	96
Unigene0005160	1	p3	(TGC)13	39	2280	2318	TGCTTGAGATTGCTGTTGCT	59.746	20	GGAAAAAGTGCCAAATCGAA	60.053	20	223	2230	2452	TGCTTGAGATTGCTGTTGCT	59.746	20	CCGGCAGCGTAATCTGTTAT	60.117	20	274	2230	2503	GTGCTTGAGATTGCTGTTGC	59.602	20	GGAAAAAGTGCCAAATCGAA	60.053	20	224	2229	2452
Unigene0005170	1	p3	(TCA)5	15	4458	4472	TGTAGCTCCCACTGCCTTCT	60.012	20	GTAATGTATGGTCACCCCCG	59.933	20	159	4383	4541	CTGTAGCTCCCACTGCCTTC	60.012	20	GTAATGTATGGTCACCCCCG	59.933	20	160	4382	4541	TGTAGCTCCCACTGCCTTCT	60.012	20	ACCGAGAGGATGACATGGAG	60.072	20	129	4383	4511
Unigene0005174	1	c	(GA)6caaaatgggggaaatgatgatgtcatcaaaacagggaaacgaacaaggccagtgaaattttcccaagctgttttaccagcatgttaa(AC)6	111	19	129
Unigene0005176	1	p6	(GGAACA)4	24	494	517	CGATGGTGAGTGGTTGAATG	59.96	20	CACTGTCGTTTCTTGTCCCA	59.72	20	142	413	554	GTTGGGATCAAACCCAAGAA	59.767	20	CACTGTCGTTTCTTGTCCCA	59.72	20	259	296	554	CGATGGTGAGTGGTTGAATG	59.96	20	CAAGCCCAGATATCACCTCC	59.508	20	216	413	628
Unigene0005177	1	p3	(GGT)5	15	155	169	AAATCCTGGTGGTTTTTCCC	60.032	20	ACTGTTCTTGCCTTTCCCCT	60.11	20	169	36	204	AAATCCTGGTGGTTTTTCCC	60.032	20	CATTCGTCGAAACGGTCTTT	60.11	20	230	36	265	AAATCCTGGTGGTTTTTCCC	60.032	20	TTCTTGCCTTTCCCCTTCTT	60.18	20	165	36	200
Unigene0005184	1	p3	(CTC)6	18	619	636	TTCCCATTTCTCTTTGCACC	60.051	20	AAGGGATGAAGTGTTGGCAC	59.973	20	184	526	709	CCAATTCCAGCATCCTTTGT	59.933	20	AAGGGATGAAGTGTTGGCAC	59.973	20	143	567	709	TTGGTGGAAATAAGGGCAAG	59.931	20	AAGGGATGAAGTGTTGGCAC	59.973	20	268	442	709
Unigene0005184	2	p3	(TCT)6	18	1416	1433	CTGCTGCCCAACATTGTCTA	59.864	20	TGCCATGGAGAAAACTCCTC	60.195	20	114	1393	1506	CTTGCTTTCCAATTTCTGGC	59.823	20	TGCCATGGAGAAAACTCCTC	60.195	20	186	1321	1506	CTGCTGCCCAACATTGTCTA	59.864	20	TGCAAGCAGAAGTTTGAGGA	59.716	20	225	1393	1617
Unigene0005184	3	c	(AGC)6aggaggaggagtaattgggaaggtttgtgttgaggagggagaaggaatatgaagagggaatgacagagcaagtgatgatggtgttggt(GAA)5	121	1937	2057	TTCTCGTCGTCCACTTTGTG	59.873	20	ATGTTTGAGGGAGGGTTCCT	59.795	20	275	1844	2118	TTCTCGTCGTCCACTTTGTG	59.873	20	GGGAGGGTTCCTAGAGCAAT	59.536	20	267	1844	2110	TTCTCGTCGTCCACTTTGTG	59.873	20	TGTTTGAGGGAGGGTTCCTA	59.521	20	274	1844	2117
Unigene0005188	1	c	(AG)6gagacgatgat(GA)8	39	3860	3898
Unigene0005195	1	c	(TGC)5tgttgttgt(TGC)5	39	956	994
Unigene0005198	1	p2	(AG)7	14	2208	2221	TGGTGGGAAGAGGAAGAGAA	59.773	20	GTCTCTTGCTGGGAGCATTC	59.957	20	273	2175	2447	GCAGCCAGGAGAAAAATGAG	59.955	20	AGATAATCATCTCTCGCCGC	59.396	20	257	2142	2398	GATAAACGGTGGTGGGAAGA	59.79	20	TAATCATCTCTCGCCGCTTC	60.457	20	230	2166	2395
Unigene0005198	2	p2	(AG)7	14	3520	3533	GATTGTCTGCCTTGTGGGAT	59.934	20	AACCCAAGGGTTTCAGCAGT	60.912	20	229	3363	3591	CTGCCTTGTGGGATTTGATT	59.933	20	AACCCAAGGGTTTCAGCAGT	60.912	20	223	3369	3591	GATTGTCTGCCTTGTGGGAT	59.934	20	AACCCAAGGGTTTCAGCAG	60.096	19	229	3363	3591
Unigene0005237	1	p2	(TC)7	14	251	264	GGTACTGTTGGGTGCCATTT	59.717	20	CCCAAAAAGCACATTTCAGA	58.745	20	120	200	319	CTGCCTTTCTGGGTTGTTTC	59.711	20	CCCAAAAAGCACATTTCAGA	58.745	20	188	132	319	TGCCATTTGGGTTTTCTTGT	60.344	20	CCCAAAAAGCACATTTCAGA	58.745	20	108	212	319
Unigene0005240	1	p2	(GA)8	16	1398	1413
Unigene0005243	1	p3	(GAA)5	15	258	272	ATCACGTGTATAACCGGCGT	60.278	20	GTGTCAATCGATGGCCTGTA	59.527	20	211	85	295	TAACCGGCGTCTATCGATCT	59.691	20	GTGTCAATCGATGGCCTGTA	59.527	20	201	95	295	GTGGGGATGAACAAACCCTA	59.647	20	GTGTCAATCGATGGCCTGTA	59.527	20	176	120	295
Unigene0005260	1	p4	(GGAG)4	16	2511	2526	CGAAGTGCATCTTGGAGACA	59.984	20	AAAACCACCACTTCCACCAC	59.721	20	267	2440	2706	CGAAGTGCATCTTGGAGACA	59.984	20	AACCACCAAACTCATCACCC	59.679	20	241	2440	2680	CGAAGTGCATCTTGGAGACA	59.984	20	ACCAAACTCATCACCCCAAC	59.679	20	237	2440	2676
Unigene0005260	2	c	(AG)6aaagagagtttgcgggttgaagataagactgtgaagtctatca(CG)6	67	2784	2850	TTAAGGGAGGTCCATTGGTG	59.784	20	CCTCGGGAGAGAGACAGAGA	59.657	20	259	2616	2874	TTAAGGGAGGTCCATTGGTG	59.784	20	TCCTCGGGAGAGAGACAGAG	59.657	20	260	2616	2875	GTGGTGGAAGTGGTGGTTTT	59.721	20	TCCTCGGGAGAGAGACAGAG	59.657	20	189	2687	2875
Unigene0005265	1	p2	(AG)7	14	330	343
Unigene0005267	1	p2	(TC)10	20	16	35
Unigene0005269	1	p2	(TC)8	16	8	23
Unigene0005285	1	p3	(TGC)5	15	769	783	TTCCCTGATGATGGAAGGAC	59.862	20	GTAAAAAGGGATGTGGCGAA	59.938	20	277	535	811	TTCCCTGATGATGGAAGGAC	59.862	20	TAAAAAGGGATGTGGCGAAG	60.067	20	276	535	810	GAACTTGAAGCCAGGGATGA	60.195	20	GTAAAAAGGGATGTGGCGAA	59.938	20	226	586	811
Unigene0005286	1	p2	(CT)6	12	51	62	TGGAACACCACCTCGGTATC	60.78	20	CTCCTTGGATTTGCCCATTA	59.894	20	269	0	268	TGGAACACCACCTCGGTATC	60.78	20	CCTGTCCATCCGCTTTAAGA	60.206	20	145	0	144	TGGAACACCACCTCGGTATC	60.78	20	TCCGCTTTAAGATTTTCGGA	59.789	20	137	0	136
Unigene0005296	1	p2	(TC)8	16	1	16
Unigene0005298	1	p2	(AG)7	14	1865	1878
Unigene0005299	1	p3	(CAT)10	30	1091	1120	GAGGGTTTCTCCCGAACAGT	60.489	20	AACACAAGGATCACCCGAAC	59.827	20	269	966	1234	GAGGGTTTCTCCCGAACAGT	60.489	20	ACCCGAACCATTTTCCTCTC	60.306	20	257	966	1222	GAGGGTTTCTCCCGAACAGT	60.489	20	AAACACAAGGATCACCCGAA	60.353	20	270	966	1235
Unigene0005299	2	p2	(GA)9	18	1356	1373
Unigene0005301	1	p2	(GA)9	18	666	683
Unigene0005304	1	p2	(AG)8	16	1	16
Unigene0005314	1	p6	(CTAACC)5	30	167	196	GACGTCCAACGTAAATGGCT	60	20	GCTGGATATTGTTTTCGGGA	59.901	20	220	51	270	TAAATGGCTTGTCCCCACTC	59.933	20	GCTGGATATTGTTTTCGGGA	59.901	20	209	62	270	GACGTCCAACGTAAATGGCT	60	20	TGGATATTGTTTTCGGGAGG	59.756	20	218	51	268
Unigene0005325	1	p2	(AG)7	14	52	65	TGGAGGATGATTCTGGAAAAA	59.49	21	CATGCCTCCCAACAAAAGTT	59.971	20	123	5	127	TGGAGGATGATTCTGGAAAAA	59.49	21	TACGTCCATAAAACCGCTCC	59.96	20	180	5	184	TGGAGGATGATTCTGGAAAAA	59.49	21	ATCATGCCTCCCAACAAAAG	59.933	20	125	5	129
Unigene0005328	1	p2	(CA)6	12	997	1008	CAAAATCAAGAGCAACGCAA	59.992	20	TCTTGTTCCTCCCTCACTCC	59.228	20	250	828	1077	CAAAATCAAGAGCAACGCAA	59.992	20	GACCTCTTGTTCCTCCCTCA	59.228	20	254	828	1081	CAAAATCAAGAGCAACGCAA	59.992	20	TGACCTCTTGTTCCTCCCTC	59.228	20	255	828	1082
Unigene0005335	1	p2	(GA)8	16	2	17
Unigene0005348	1	p3	(TCT)5	15	293	307	AACAGGCAAAACCCACATTC	59.836	20	GATCCTCCTCCAGTTGGTGA	60.048	20	116	265	380	GAACAGGCAAAACCCACATT	59.836	20	GATCCTCCTCCAGTTGGTGA	60.048	20	117	264	380	AACAGGCAAAACCCACATTC	59.836	20	CCCGAAAAACAACCTGAAAA	59.947	20	212	265	476
Unigene0005355	1	c*	(AG)8(GAG)5*	28	1099	1126
Unigene0005358	1	p2	(CA)8	16	1	16
Unigene0005360	1	p2	(CT)12	24	1	24
Unigene0005368	1	p2	(CT)7	14	1	14
Unigene0005376	1	c	(AGGGTT)4ttgaaccaccaacagtgggtaagtaaagaatgagcgttactactgcccatcaaattacgaattagaggttttagagagagaaaggagtaacaga(AG)9	136	3499	3634
Unigene0005381	1	p3	(CCG)5	15	211	225	TGCCCCGATAGACTAGGATG	60.051	20	AAAGCCCTTGTACAGAGCCA	59.875	20	220	143	362	TGCCCCGATAGACTAGGATG	60.051	20	GGCATTGGGATATCTTGCAT	59.751	20	190	143	332	GAGGTGGATTCAGACGGGTA	59.927	20	GGCATTGGGATATCTTGCAT	59.751	20	255	78	332
Unigene0005383	1	p2	(AG)10	20	1	20
Unigene0005397	1	p2	(AG)6	12	931	942	CCTGGTTTTGGTTCGAGAAA	60.081	20	GGCTCAATTCCCTTCATTCA	60.014	20	202	778	979	TTGTAAATGGGTCCTCGGTC	59.79	20	GGCTCAATTCCCTTCATTCA	60.014	20	160	820	979	TCTTTCCCCTGCAACAACTC	60.232	20	GGCTCAATTCCCTTCATTCA	60.014	20	105	875	979
Unigene0005407	1	p6	(CCTCGT)4	24	28	51	TTGCAGATTCAAATTCCACG	59.664	20	ATCAAGATCCATACCGCGAC	59.923	20	234	3	236	TTGCAGATTCAAATTCCACG	59.664	20	CGAAGAACCCAAGAGTGGAG	59.837	20	275	3	277	TTGCAGATTCAAATTCCACG	59.664	20	AGAACCCAAGAGTGGAGCCT	60.252	20	272	3	274
Unigene0005426	1	p2	(GA)8	16	1	16
Unigene0005437	1	p2	(CT)6	12	1940	1951	CATACGTCGGCATCCTTTTT	59.96	20	GCTTTACTGCTGTTTCGGCT	59.66	20	190	1871	2060	TTATTATTGCCTGCTTCGCC	60.192	20	GCTTTACTGCTGTTTCGGCT	59.66	20	278	1783	2060	CATACGTCGGCATCCTTTTT	59.96	20	ACTGCTGTTTCGGCTTTTTC	59.499	20	185	1871	2055
Unigene0005437	2	p2	(CT)8	16	2299	2314
Unigene0005438	1	p5	(GCGAG)4	20	16	35
Unigene0005438	2	p3	(TTC)5	15	397	411
Unigene0005443	1	p2	(AG)7	14	1	14
Unigene0005451	1	p3	(ATC)6	18	1	18
Unigene0005452	1	p2	(GA)7	14	9	22
Unigene0005452	2	p2	(GA)8	16	364	379
Unigene0005455	1	p3	(CGA)5	15	3	17
Unigene0005478	1	p3	(CTT)5	15	768	782	GACGGTCTTGAAAACGTGGT	60.012	20	CGATTCCTTCTGATCACCATC	59.498	21	233	678	910	CGGTCTTGAAAACGTGGTCT	60.149	20	CGATTCCTTCTGATCACCATC	59.498	21	231	680	910	GGAAAGAGAGGGTCTTTGGC	60.19	20	CGATTCCTTCTGATCACCATC	59.498	21	204	707	910
Unigene0005485	1	p2	(GA)9	18	405	422
Unigene0005486	1	p3	(TTC)6	18	922	939	CCTCCTTACTCGATTCGCTG	59.971	20	GCTTCAGCATTTGGGATTGT	60.081	20	271	884	1154	CTCCTTACTCGATTCGCTGC	60.118	20	GCTTCAGCATTTGGGATTGT	60.081	20	270	885	1154	CCTCCTTACTCGATTCGCTG	59.971	20	CCCAGACATTTCAGGTTGGT	59.82	20	189	884	1072
Unigene0005506	1	p3	(CCA)5	15	258	272	TCAAATCACAGTGGGGATCA	59.893	20	TCGTTTGAGGTGACGAGTTG	59.873	20	275	91	365	TCAAATCACAGTGGGGATCA	59.893	20	GTGACGAGTTGGGAGAGGAG	59.835	20	266	91	356	TCAAATCACAGTGGGGATCA	59.893	20	GAGGTGACGAGTTGGGAGAG	59.835	20	269	91	359
Unigene0005515	1	p3	(GGC)5	15	337	351	CAAGTGGTTCAACGAGCAGA	60.025	20	ACCACCACCACTGCTAAACC	59.891	20	280	116	395	GTTCAACGAGCAGAAAGGCT	59.621	20	ACCACCACCACTGCTAAACC	59.891	20	274	122	395	TGACGATCTGTTTGTCCACC	59.525	20	ACCACCACCACTGCTAAACC	59.891	20	226	170	395
Unigene0005523	1	p3	(AGA)5	15	1	15
Unigene0005524	1	c	(AGA)5aaaagaagaagagggagtgtagaatttgtcatatgaaattggtg(GGT)6cggagtgctggtagggatttggaatc(TGG)6	121	568	688	TGATTTGGAGAGTGGGGAAG	60.042	20	GCCCTTACAAGAACAACCCA	59.971	20	214	511	724	TGATTTGGAGAGTGGGGAAG	60.042	20	CCAAATCGCCCTTACAAGAA	60.067	20	221	511	731	GTGATTTGGAGAGTGGGGAA	59.903	20	GCCCTTACAAGAACAACCCA	59.971	20	215	510	724
Unigene0005525	1	p2	(GA)9	18	1	18
Unigene0005534	1	p3	(AGA)9	27	559	585
Unigene0005549	1	p3	(GAA)5	15	2272	2286	TACTCCGAGTTCGGGATTTG	60.066	20	GAACCAAAATTTTCAGCCCA	59.916	20	124	2223	2346	TACTCCGAGTTCGGGATTTG	60.066	20	TGAACCAAAATTTTCAGCCC	59.916	20	125	2223	2347	AGTTCGGGATTTGCACAGAC	60.119	20	GAACCAAAATTTTCAGCCCA	59.916	20	117	2230	2346
Unigene0005553	1	p2	(AC)7	14	597	610
Unigene0005566	1	p2	(CT)9	18	58	75	CAATCGGGACTTGTTTCTCC	59.526	20	TTTCCGTCCATCTTCGAAAC	60.051	20	137	24	160	CCAATCGGGACTTGTTTCTC	59.526	20	TTTCCGTCCATCTTCGAAAC	60.051	20	138	23	160	CAATCGGGACTTGTTTCTCC	59.526	20	ATCGCATCTTGAGCGATCTT	59.946	20	182	24	205
Unigene0005569	1	p2	(GA)10	20	970	989
Unigene0005584	1	p2	(CT)7	14	1138	1151
Unigene0005586	1	p2	(AC)10	20	730	749	AGCATGAGTATCGACCCACC	59.957	20	GGCAATGATGACAAAGCTGA	59.805	20	278	631	908	GCATGAGTATCGACCCACCT	59.957	20	GGCAATGATGACAAAGCTGA	59.805	20	277	632	908	AGCATGAGTATCGACCCACC	59.957	20	GGCATTTCTTGGATTTGTGG	60.309	20	145	631	775
Unigene0005604	1	p3	(AGC)6	18	39	56	AAAACAGTCCAAGGGAAGGC	60.476	20	GTCGTCGGACTTCTTGCTTC	59.997	20	131	3	133	AAAACAGTCCAAGGGAAGGC	60.476	20	TCGTCGGACTTCTTGCTTCT	60.134	20	130	3	132	AAAACAGTCCAAGGGAAGGC	60.476	20	GAAATGATAGGGGCTTGGGT	60.152	20	159	3	161
Unigene0005612	1	p3	(GGT)5	15	1094	1108	TGGAGAGCTCTGAAGTCCGT	60.135	20	TCCAGTCAAAAGACAAGAATGAA	58.869	23	207	961	1167	GGAGAGCTCTGAAGTCCGTG	60.135	20	TCCAGTCAAAAGACAAGAATGAA	58.869	23	206	962	1167	TGGAGAGCTCTGAAGTCCGT	60.135	20	TTCCAGTCAAAAGACAAGAATGA	58.869	23	208	961	1168
Unigene0005613	1	p2	(AG)9	18	1	18
Unigene0005620	1	p2	(GA)7	14	190	203	TGATCGAATCGGACATTGAA	60.009	20	GTCGCAGAGTGTTCGCATAA	60.019	20	110	139	248	TGATCGAATCGGACATTGAA	60.009	20	TCGCAGAGTGTTCGCATAAC	60.019	20	109	139	247	CCAGGGGGTCTTTTCTTCTC	60.045	20	TCGCAGAGTGTTCGCATAAC	60.019	20	245	3	247
Unigene0005635	1	p2	(CT)7	14	512	525	ACTTGCTGGATTTCACGGAC	60.119	20	TGCTGCCTCAAAATAACGAA	59.443	20	166	388	553	GACGTGCGGAACAGTACCTT	60.179	20	TGCTGCCTCAAAATAACGAA	59.443	20	149	405	553	AATTCAAGGCGATGACAAGG	60.074	20	AAAACCCTTCATTCTGCTGC	59.316	20	111	457	567
Unigene0005643	1	p3	(GAG)6	18	1149	1166	CATAGAAGGGGGAGGGAGAC	59.89	20	AATGGGGAGATGGAGAGCTT	60.037	20	209	1035	1243	CATAGAAGGGGGAGGGAGAC	59.89	20	GTGGAGCAAAAAGGATTCCA	60.051	20	232	1035	1266	CAAAATCATTGGCCCCATAG	60.146	20	AATGGGGAGATGGAGAGCTT	60.037	20	242	1002	1243
Unigene0005644	1	p2	(AG)6	12	1	12
Unigene0005648	1	p3	(TTC)5	15	813	827	CATCCGTGCTTCTTCTCCTC	59.95	20	ACGATCCTCCTTCAGCTTCA	59.95	20	154	723	876	GCCAATTTCCGAATAAGGGT	60.15	20	ACGATCCTCCTTCAGCTTCA	59.95	20	260	617	876	CATCCGTGCTTCTTCTCCTC	59.95	20	ATTCCCACTCCAAAACCCTC	60.169	20	224	723	946
Unigene0005667	1	p2	(CT)7	14	1	14
Unigene0005668	1	p5	(AGAAG)5	25	596	620	ACCATGGAAATGGCAAGAAG	59.933	20	ATTGGATCTTTCTTTGGCCC	60.265	20	194	452	645	TGCCAAAACAGTGGTCTGAA	60.278	20	ATTGGATCTTTCTTTGGCCC	60.265	20	213	433	645	CGTGAGATGCCAAAACAGTG	60.301	20	ATTGGATCTTTCTTTGGCCC	60.265	20	220	426	645
Unigene0005692	1	c	(TCT)6ccttcttcttcgttcttagatggaccttcgttggtgatttcgtcttcaatc(TCT)5	84	598	681
Unigene0005695	1	p2	(TC)8	16	1249	1264
Unigene0005702	1	p2	(GA)9	18	1190	1207
Unigene0005703	1	p2	(GA)6	12	2400	2411
Unigene0005704	1	c	(TC)7tagcctccatcagtatatgcttggggaatctcgtcttatcctccctttctccctcccgtcttcgtcttcttcctctctctcctca(CT)8	115	1	115
Unigene0005707	1	p3	(CCG)8	24	549	572
Unigene0005724	1	p5	(ATTTT)4	20	459	478	GAACAATGCTCTCCAGCTCC	59.957	20	TGCCAATGAAATTCAAATGCT	60.45	21	206	417	622	GGAACAATGCTCTCCAGCTC	59.957	20	TGCCAATGAAATTCAAATGCT	60.45	21	207	416	622	CCCAAATCTGGAACAATGCT	59.933	20	TGCCAATGAAATTCAAATGCT	60.45	21	216	407	622
Unigene0005728	1	p3	(AGC)6	18	1	18
Unigene0005729	1	p2	(AG)9	18	1	18
Unigene0005732	1	p5	(CGTGC)4	20	1642	1661	TACTTCATCGCTTTCGGCTT	59.982	20	AATTAAAAACGGCATGGCAC	59.838	20	122	1599	1720	TACTTCATCGCTTTCGGCTT	59.982	20	ACGGCATGAATTAAAAACGG	59.832	20	130	1599	1728	TACTTCATCGCTTTCGGCTT	59.982	20	AAAAAGGCACGGTACAGCAC	60.176	20	215	1599	1813
Unigene0005732	2	p5	(TGTCG)4	20	1845	1864	GTGCTGTACCGTGCCTTTTT	60.176	20	GCGAGCTGCTGCTCTTTAAT	59.895	20	196	1794	1989	ATTATGTTATGCCGTGCCGT	60.238	20	GCGAGCTGCTGCTCTTTAAT	59.895	20	176	1814	1989	GTGCTGTACCGTGCCTTTTT	60.176	20	GGACGTTGTATTTGGAGGGA	59.79	20	260	1794	2053
Unigene0005735	1	p2	(TC)7	14	72	85	TGCCAACTCACTCCCTCTCT	59.986	20	AGGTAACCCGAACCCAAATC	60.053	20	266	4	269	CTGCCAACTCACTCCCTCTC	59.986	20	AGGTAACCCGAACCCAAATC	60.053	20	267	3	269	TCTGCCAACTCACTCCCTCT	59.986	20	AGGTAACCCGAACCCAAATC	60.053	20	268	2	269
Unigene0005736	1	p2	(TC)8	16	1	16
Unigene0005736	2	p3	(CAC)5	15	187	201	GTACCGACAGCGGAAACCTA	60.132	20	TAACCCGTACGGCAAGGTAG	60.011	20	215	112	326	GTACCGACAGCGGAAACCTA	60.132	20	GAGCGGGTTGATTTTGTTGT	59.978	20	135	112	246	CTAATGGCAATCGCTCAACA	59.833	20	TAACCCGTACGGCAAGGTAG	60.011	20	198	129	326
Unigene0005736	3	p3	(AAG)6	18	851	868	GAATCGACAAGGAGATCCGA	60.158	20	TTCTTGTGAAGCTGTGGTGG	59.873	20	136	779	914	GTCGACTTAATCGCCTCCTG	59.836	20	TTCTTGTGAAGCTGTGGTGG	59.873	20	273	642	914	CAAACCCAGAAAAAGCTTCG	59.855	20	TGAGCGAATTTGGAGTAGGG	60.206	20	244	730	973
Unigene0005738	1	c	(TC)9ctatcagtctttctctctctataatggcagcagaaccgcgtacgtgtccgcacaccaactgaaacatctccccccttt(TC)6tatatataattatatacagatacacattccgtattcgtaattttctctctctacgaacaccggaaaaccatcccattttca(AATC)4	205	1	205
Unigene0005752	1	p2	(GA)6	12	5647	5658
Unigene0005756	1	p2	(CT)6	12	5	16
Unigene0005767	1	p2	(CT)6	12	508	519
Unigene0005781	1	p2	(TC)9	18	1	18
Unigene0005782	1	c	(GA)8cctctagttcaccc(CT)6	42	1666	1707	CTCAACTGGCCTCTCTTTGG	59.982	20	AGACGAGGTAAAGGCAAGCA	60.015	20	276	1514	1789	CTGGCCTCTCTTTGGAGTTG	59.982	20	AGACGAGGTAAAGGCAAGCA	60.015	20	271	1519	1789	CAACTGGCCTCTCTTTGGAG	59.982	20	AGACGAGGTAAAGGCAAGCA	60.015	20	274	1516	1789
Unigene0005782	2	p2	(GA)7	14	1907	1920	TGCTTGCCTTTACCTCGTCT	60.015	20	AATTGGCCAACCTCCCAT	60.135	18	179	1770	1948	CTGGAGTTTGCGTTCAGACA	60.025	20	AATTGGCCAACCTCCCAT	60.135	18	200	1749	1948	CCTTTCTGGAGTTTGCGTTC	59.853	20	AATTGGCCAACCTCCCAT	60.135	18	205	1744	1948
Unigene0005787	1	p2	(CT)7	14	45	58	GAATTCCCCGCCATCTTC	60.368	18	CTTCTTCAAACCGCCATTGT	60.11	20	252	21	272	GAATTCCCCGCCATCTTC	60.368	18	ACTTTCTTCCACTTTCGCCA	59.853	20	144	21	164	GAATTCCCCGCCATCTTC	60.368	18	CCAATGGAGTTGGTGGACTT	59.82	20	160	21	180
Unigene0005787	2	p3	(GGT)5	15	2497	2511	TCCACGGAGAGAACGAGTCT	59.986	20	AACAATCCCAATCATCTCGC	59.9	20	188	2434	2621	GAAGATACAGAAGCTGGCGG	59.978	20	AACAATCCCAATCATCTCGC	59.9	20	279	2343	2621	TCCACGGAGAGAACGAGTCT	59.986	20	AGAGCTTGCCGTTCATGATT	59.843	20	166	2434	2599
Unigene0005788	1	p3	(TGC)5	15	3	17
Unigene0005789	1	p2	(TC)9	18	2034	2051
Unigene0005798	1	p2	(AG)8	16	1	16
Unigene0005810	1	p3	(GAC)6	18	51	68	GCGGCTTCGATACTCTTCAA	60.49	20	GTTGATTTGGCGAGTGGTCT	60.119	20	170	16	185	GCGGCTTCGATACTCTTCAA	60.49	20	GATTGATGAGTGGGGTTTGG	60.173	20	148	16	163	GCGGCTTCGATACTCTTCAA	60.49	20	ATTGATGAGTGGGGTTTGGA	60.173	20	147	16	162
Unigene0005812	1	p2	(GA)9	18	1	18
Unigene0005818	1	p2	(AG)10	20	2	21
Unigene0005824	1	p2	(TA)6	12	88	99	CATTACGCCCATCTTTTGGT	59.823	20	TACCTGTAATCCCCTTCCCC	60.011	20	268	4	271	ATTACGCCCATCTTTTGGTG	59.823	20	TACCTGTAATCCCCTTCCCC	60.011	20	267	5	271	ACATTACGCCCATCTTTTGG	59.823	20	TACCTGTAATCCCCTTCCCC	60.011	20	269	3	271
Unigene0005831	1	p3	(CCA)7	21	63	83	GCTTCGTTTCTCCCAAAGC	59.947	19	TGGCAGAGGATACGGAAAAC	60.074	20	122	39	160	GCTTCGTTTCTCCCAAAGC	59.947	19	GTTTGGCAGAGGATACGGAA	60.074	20	125	39	163	GCTTCGTTTCTCCCAAAGC	59.947	19	CGCTCTTTACATCCGGGTAA	60.089	20	236	39	274
Unigene0005833	1	p2	(AG)7	14	1734	1747	TAACTCGCTCGATACCGGAC	60.235	20	CCCCGACTATCCAGGTAAGG	60.694	20	265	1509	1773	ACGAATCGAAGCCCTAATCA	59.668	20	CCCCGACTATCCAGGTAAGG	60.694	20	247	1527	1773	TAACTCGCTCGATACCGGAC	60.235	20	CCCGACTATCCAGGTAAGGC	60.836	20	264	1509	1772
Unigene0005854	1	p2	(AG)7	14	411	424
Unigene0005858	1	p2	(CT)6	12	49	60	AACCAGCGATACCCACAGAC	59.997	20	GTTTGGAATTTGGATGGTGG	60.029	20	162	10	171	AACCAGCGATACCCACAGAC	59.997	20	GGTTTGGAATTTGGATGGTG	60.029	20	163	10	172	AACCAGCGATACCCACAGAC	59.997	20	GGCGAAATAGGGTTTGGAAT	60.15	20	173	10	182
Unigene0005867	1	c	(TC)8aaacggttaatagatacagaaagtttcagt(GA)6	58	289	346	CAGCTTCGTCATTGCAGGTA	60.011	20	CCTCCTCCACCAATCACATT	59.779	20	155	219	373	CATTCTGTGTGCCGTGAATC	60.12	20	CCTCCTCCACCAATCACATT	59.779	20	272	102	373	CCTTCCGATTCACAGAGGAA	60.187	20	CCTCCTCCACCAATCACATT	59.779	20	206	168	373
Unigene0005868	1	p2	(AG)8	16	3124	3139
Unigene0005882	1	p3	(CGG)5	15	826	840
Unigene0005892	1	p3	(GAA)6	18	318	335	TTGATGACACACCAAGCCAT	59.967	20	CAACATCCTCCAATTCTTGTTC	58.554	22	187	176	362	TTGATGACACACCAAGCCAT	59.967	20	CAACATCCTCCAATTCTTGTTCT	59.513	23	187	176	362	AACCGACTTTGCATGGTAGC	60.14	20	CAACATCCTCCAATTCTTGTTC	58.554	22	207	156	362
Unigene0005899	1	p2	(CT)10	20	1	20
Unigene0005911	1	p2	(CA)8	16	5	20
Unigene0005911	2	p2	(TC)10	20	1717	1736
Unigene0005923	1	c	(CT)8ttaattgctagtgccccgtccc(CT)6	50	114	163	GTCACTGTCATTGGGTCACG	60.005	20	CAAAGAGCCTAACCCGCATA	60.223	20	207	61	267	CGTCACTGTCATTGGGTCAC	60.005	20	CAAAGAGCCTAACCCGCATA	60.223	20	208	60	267	CACTGTCATTGGGTCACGAG	60.154	20	CAAAGAGCCTAACCCGCATA	60.223	20	205	63	267
Unigene0005928	1	p3	(GTC)6	18	1404	1421	GAGCTGAGCTAGGCGAGAAA	60	20	TCAACAGCCCTATCTGGTCC	60.073	20	227	1241	1467	ACCGGATCCCTAATTTCCAC	60.017	20	TCAACAGCCCTATCTGGTCC	60.073	20	166	1302	1467	GAGCTGAGCTAGGCGAGAAA	60	20	TTGGCTCAACAGCCCTATCT	59.836	20	232	1241	1472
Unigene0005941	1	p2	(AG)7	14	1037	1050
Unigene0005943	1	p2	(TC)11	22	20	41
Unigene0005947	1	p2	(GA)7	14	1	14
Unigene0005947	2	p3	(AGC)6	18	126	143	CGAAGCTTGAACCTTTGGAG	59.986	20	AAGCAGAGGAAACCGACAAA	59.853	20	154	89	242	CGCAATTGTCTGCTCTGAAA	60.134	20	AAGCAGAGGAAACCGACAAA	59.853	20	222	21	242	TGATAAGGAAATGGCGAAGC	60.175	20	AAGCAGAGGAAACCGACAAA	59.853	20	168	75	242
Unigene0005948	1	p2	(GA)8	16	235	250	GACTTCCGAAAACATCCCAA	59.91	20	CGCTCTCTTCTTCTTCTCCG	59.449	20	266	67	332	GAATCCTCATTTTCAGGCGA	60.155	20	CGCTCTCTTCTTCTTCTCCG	59.449	20	230	103	332	GAATCCTCATTTTCAGGCGA	60.155	20	CGAGAACAACTAAGCTGCGA	59.366	20	274	103	376
Unigene0005953	1	p2	(AT)7	14	1632	1645
Unigene0005958	1	p2	(AG)6	12	2328	2339	TAGGCAGAACCCATTTCAGG	60.066	20	CAGGTTGACATGTACGTGCG	61.201	20	118	2294	2411	TAGGCAGAACCCATTTCAGG	60.066	20	CGGGTTCACATTAACAGGTTG	60.269	21	132	2294	2425	TAGGCAGAACCCATTTCAGG	60.066	20	TAATGCCGCGGTTGAAATTA	61.296	20	168	2294	2461
Unigene0005969	1	p2	(AG)6	12	2533	2544	GGGCAGATGTTTTTGCATTT	59.945	20	TTTCCGTGTTCCCAGCTAAC	60.11	20	188	2503	2690	AAATGGGCAGATGTTTTTGC	59.945	20	TTTCCGTGTTCCCAGCTAAC	60.11	20	192	2499	2690	GGGCAGATGTTTTTGCATTT	59.945	20	CAGTCCACACCGGTATTCCT	59.844	20	230	2503	2732
Unigene0005978	1	p4	(TCTT)4	16	1078	1093	AACTTGACCCATGAAGTCGG	59.966	20	CTAAACCAAAGCCAGGCAAG	59.876	20	241	893	1133	AACTTGACCCATGAAGTCGG	59.966	20	CAACCCCAACTGAAACCCTA	59.824	20	258	893	1150	GAAGATACCCTCCTCCCTGC	60.037	20	CAACCCCAACTGAAACCCTA	59.824	20	116	1035	1150
Unigene0005984	1	p2	(AG)6	12	805	816
Unigene0005991	1	p4	(GTAT)4	16	6	21
Unigene0005991	2	p2	(TC)6	12	597	608	TTCCTGGTCTCTCAAGCCAC	60.386	20	CTCTTTGCCCATGTATGCCT	60.096	20	275	538	812	GAGGCTTCCTGGTCTCTCAA	59.53	20	CTCTTTGCCCATGTATGCCT	60.096	20	280	533	812	CTTCCTGGTCTCTCAAGCCA	60.523	20	CTCTTTGCCCATGTATGCCT	60.096	20	276	537	812
Unigene0006001	1	p2	(TC)10	20	1	20
Unigene0006001	2	p3	(CCA)6	18	393	410	CACTTAAAGCCATCTTCCGC	59.845	20	TGAAGAGTGACCAGAGCGTG	60.178	20	258	368	625	GCACTTAAAGCCATCTTCCG	59.845	20	TGAAGAGTGACCAGAGCGTG	60.178	20	259	367	625	CACTTAAAGCCATCTTCCGC	59.845	20	GCTCCGGAAACAGAGAAGAA	59.55	20	141	368	508
Unigene0006001	3	p3	(GAA)5	15	740	754	TTACCGGTCCCGTCATAGAG	59.948	20	TCTTCAACAGCATTTGCGTC	59.995	20	190	701	890	TTACCGGTCCCGTCATAGAG	59.948	20	TTCAACAGCATTTGCGTCTC	59.995	20	188	701	888	GGTCCCGTCATAGAGTCCAA	59.927	20	TCTTCAACAGCATTTGCGTC	59.995	20	185	706	890
Unigene0006016	1	c	(TTC)6agcgatttttggcgtgcggcagggttggcgactaacagcccattaatttgggttcacgacgctttttccatggaactgtg(CT)6	110	89	198	GCTGGTTCAGGGTTTTGTTT	59.077	20	GATTGCAACTTCGAGCCTTC	59.962	20	247	61	307	GGCTGGTTCAGGGTTTTGT	59.958	19	GCAACTTCGAGCCTTCAAAC	60	20	244	60	303	GGCTGGTTCAGGGTTTTGT	59.958	19	GATTGCAACTTCGAGCCTTC	59.962	20	248	60	307
Unigene0006027	1	p3	(GGT)5	15	1257	1271	CGAGATGGTGGTGTTTGTTG	60.001	20	TGGCTTCCTCTGACCGTTAC	60.255	20	222	1076	1297	CGAGATGGTGGTGTTTGTTG	60.001	20	GGCTTCCTCTGACCGTTACA	60.255	20	221	1076	1296	CGAGATGGTGGTGTTTGTTG	60.001	20	AAACGCAATTCGAAGACGAC	60.257	20	247	1076	1322
Unigene0006028	1	p2	(GA)8	16	1580	1595
Unigene0006031	1	p3	(GAG)6	18	4	21
Unigene0006034	1	p2	(CT)10	20	1	20
Unigene0006034	2	p3	(GAT)6	18	696	713	AACCATGGGGATGTGTTGAT	59.91	20	GAACAATACCCGGTTCGCTA	59.96	20	115	638	752	ATGGGGATGTGTTGATGGAT	59.869	20	GAACAATACCCGGTTCGCTA	59.96	20	111	642	752	AACCATGGGGATGTGTTGAT	59.91	20	CTCCATTCACCTTGGTTGCT	60.111	20	205	638	842
Unigene0006036	1	p2	(TC)8	16	1	16
Unigene0006037	1	p3	(CCA)6	18	53	70	TGCACAGGAATGGAGAGAGA	59.499	20	AGTCGGAGTGGGAATCCTTT	59.935	20	184	6	189	TGCACAGGAATGGAGAGAGA	59.499	20	AAGTCGGAGTGGGAATCCTT	59.935	20	185	6	190	TGCACAGGAATGGAGAGAGA	59.499	20	CGGTCGAAGAATCCAGTGAT	60.073	20	125	6	130
Unigene0006045	1	p2	(TC)6	12	335	346	TTTGTTGGCACGTGATTCAT	59.972	20	GGAAGCCCACAGATTGGAT	59.878	19	242	127	368	TTTGTTGGCACGTGATTCAT	59.972	20	ACGTGGAAGCCCACAGATT	60.526	19	246	127	372	TTTGTTGGCACGTGATTCAT	59.972	20	AACGTGGAAGCCCACAGAT	60.526	19	247	127	373
Unigene0006050	1	p3	(TGG)6	18	1125	1142	ACCGTTCCAATCTGATCCTG	59.927	20	GTTTTGGACTGCTTGTGGGT	60.012	20	145	1085	1229	TCTGATCCTGCTGGTGTACG	59.855	20	GTTTTGGACTGCTTGTGGGT	60.012	20	135	1095	1229	ACCGTTCCAATCTGATCCTG	59.927	20	TCCATTTCTAGGGTTTCCCC	60.124	20	185	1085	1269
Unigene0006057	1	p3	(CAA)6	18	223	240	CGTTTCTACTGCGTCTGCAA	60.195	20	CGAAGACAGACCAACCCATT	59.966	20	278	127	404	TCCCTCGTCCGTTTCTACTG	60.246	20	AGCCTTTAATTCGAGACGCA	59.982	20	168	118	285	TCCCTCGTCCGTTTCTACTG	60.246	20	CAGCCTTTAATTCGAGACGC	59.982	20	169	118	286
Unigene0006059	1	p2	(TC)7	14	342	355
Unigene0006060	1	p2	(TC)8	16	152	167	GAGTTCACGACAACACAGCG	60.51	20	AGCCTTGACAAAGGGACAAA	59.711	20	269	17	285	TCCACCTCTCTCCCTCATTC	59.18	20	TTTTTAAAAGCGGCGTCATC	60.205	20	213	102	314	TTGAAGCCCTAACACACCAA	59.17	20	TTTTTAAAAGCGGCGTCATC	60.205	20	189	126	314
Unigene0006064	1	p2	(CT)7	14	13	26
Unigene0006076	1	p3	(GGT)5	15	1399	1413	TGCCACAAGATGATGAGAGC	59.95	20	TTACCCATGGCAGAAACTCC	59.933	20	152	1295	1446	TGCCACAAGATGATGAGAGC	59.95	20	ATGGCAGAAACTCCATCCAG	60.073	20	146	1295	1440	CCACAAGATGATGAGAGCGA	59.942	20	TTACCCATGGCAGAAACTCC	59.933	20	150	1297	1446
Unigene0006083	1	p2	(CT)7	14	298	311	TGCGTACCCAAAAAGAGGTC	60.11	20	ATTTTACGATAACCCCTGCG	58.966	20	199	158	356	TGCGTACCCAAAAAGAGGTC	60.11	20	CATCTTCTCCGACGATGAGTC	59.818	21	273	158	430	CCAAAAAGAGGTCGTTCCTG	59.705	20	ATTTTACGATAACCCCTGCG	58.966	20	192	165	356
Unigene0006086	1	c	(GA)11atttcgtgggtttgatcgttcaagatctgatcggccgatcagagggcggccggccctagcattttcccccttttcgatttac(AG)6	116	1293	1408
Unigene0006093	1	p3	(CTC)5	15	1162	1176
Unigene0006101	1	p2	(TG)6	12	1022	1033	TCTCCCTGGACGTTCATAGC	60.218	20	CATCTCATGATGCACCCAAA	60.481	20	274	826	1099	TAGCTTTCTGCTTGGGCTTC	59.73	20	CATCTCATGATGCACCCAAA	60.481	20	258	842	1099	TCCCTGGACGTTCATAGCTT	59.694	20	CATCTCATGATGCACCCAAA	60.481	20	272	828	1099
Unigene0006107	1	p2	(GA)7	14	982	995
Unigene0006111	1	p2	(TC)10	20	1	20
Unigene0006114	1	p3	(GCT)6	18	1071	1088	TTTAAAAGCTGTTGGGGTGG	59.968	20	TGAAGCAAATGCCAGCTATG	59.976	20	262	1027	1288	TTTAAAAGCTGTTGGGGTGG	59.968	20	ATCCTATGGCATTGAACCCA	60.155	20	151	1027	1177	TTTAAAAGCTGTTGGGGTGG	59.968	20	CTTCAACAGAGGCAGCAACA	60.175	20	215	1027	1241
Unigene0006114	2	c	(TGT)6(TGC)6	36	2000	2035	ATTTGAAAATTCGATCCCCC	59.963	20	AATATCTCCCAATCCCCGTC	59.981	20	170	1897	2066	TGTTGCTGTTGTTGTGACGA	59.912	20	AACCCTCCAACAATTTTCCC	60.032	20	247	1969	2215	TGTTGCTGTTGTTGTGACGA	59.912	20	GTTCAAACATGGCGGAGAAT	59.939	20	211	1969	2179
Unigene0006125	1	p2	(GA)10	20	511	530
Unigene0006130	1	p2	(GA)9	18	814	831
Unigene0006136	1	p2	(TC)6	12	261	272	ATGTCGTCCTCTTCCATTGC	60.081	20	CACGGCATACTCAAGGGTTT	59.993	20	148	219	366	TCTGCATCGCTTACACTTCG	60.157	20	CACGGCATACTCAAGGGTTT	59.993	20	226	141	366	TCCTCTTCCATTGCTTCAGG	60.331	20	CACGGCATACTCAAGGGTTT	59.993	20	142	225	366
Unigene0006138	1	p3	(AAG)5	15	3107	3121	GTCCCAGTCATGGAAGGTGT	59.817	20	CACCCTTCATCTCTCTCCCA	60.191	20	234	2954	3187	GTCCCAGTCATGGAAGGTGT	59.817	20	CCATGAACAGCCTCTTCTCC	59.803	20	200	2954	3153	GTCCCAGTCATGGAAGGTGT	59.817	20	CCCCTCAAAACACCATGAAC	60.21	20	212	2954	3165
Unigene0006138	2	p2	(GA)8	16	3340	3355
Unigene0006147	1	c	(GTG)7gagggttggttttggttgttagggtttggtaatatgttgtagcctttgaagattttgatggaatcca(TC)8	104	451	554
Unigene0006150	1	p3	(TCG)5	15	39	53	AAACCCAATGCTGCTGCT	59.399	18	CATCGTCACTGTCGTTCGAT	59.707	20	139	2	140	AAACCCAATGCTGCTGCT	59.399	18	ATCATCGTCACTGTCGTTCG	59.707	20	141	2	142	AAACCCAATGCTGCTGCT	59.399	18	CCTGACTCTGCTCATCATCG	59.525	20	154	2	155
Unigene0006158	1	p2	(TC)7	14	1	14
Unigene0006159	1	p3	(TGG)6	18	611	628	GCTTTCATGGGAGGAAACAA	60.051	20	GCTGAGGCAGAGAGGAATTG	60.096	20	235	565	799	GCTTTCATGGGAGGAAACAA	60.051	20	GAAGCTGAGGCAGAGAGGAA	59.827	20	238	565	802	GCTTTCATGGGAGGAAACAA	60.051	20	GCAGAGAGGAATTGACCCAA	60.195	20	229	565	793
Unigene0006171	1	p2	(CA)7	14	85	98	CGGCACAAGTCCTCTCTCTC	60.135	20	ATCGAAACGCCAATCAAATC	59.907	20	272	59	330	CGGCACAAGTCCTCTCTCTC	60.135	20	GATCGAAACGCCAATCAAAT	59.907	20	273	59	331	CGGCACAAGTCCTCTCTCTC	60.135	20	AATTGCGAAGAGCGTGAAAT	59.851	20	123	59	181
Unigene0006172	1	p2	(TC)6	12	40	51	CTCCTCCCCCTCCATTTC	59.384	18	ACCGTGTCATGGTGAGATGA	59.962	20	247	14	260	CTCCCCCTCCATTTCAACC	61.612	19	GATGATAAGGGCTCACGCTC	59.803	20	229	17	245	CTCCCCCTCCATTTCAACC	61.612	19	GAGATGATAAGGGCTCACGC	59.803	20	231	17	247
Unigene0006185	1	p2	(GA)8	16	428	443	AAGAGAGAGGGATGGGGAAA	60.008	20	TATGAACCTTCATCTCCGGC	60.036	20	104	395	498	GATTCGATGCCCTTGTCTGT	60.081	20	TATGAACCTTCATCTCCGGC	60.036	20	137	362	498	GATTCGATGCCCTTGTCTGT	60.081	20	TTCATCTCCGGCAACTCTCT	59.95	20	129	362	490
Unigene0006187	1	p2	(AG)6	12	740	751	ACCCTTTCGTACGTTACCCC	60.11	20	ATCCCTTGACCAATTTTCCC	59.996	20	207	691	897	CCATTTTCCGTTTATGGGTG	60.046	20	CAGCGACCAACTGGTGTAGA	59.897	20	273	526	798	TGGCGAGCTACTTTTCCATT	59.845	20	ATCCCTTGACCAATTTTCCC	59.996	20	271	627	897
Unigene0006189	1	c	(TTC)6gtt(GA)6	33	33	65	TCATTTACACCTCGTTTTAAATACCT	58.621	26	GCGTCTTCGTTTTCTTGGAG	59.993	20	261	2	262	CTCATTTACACCTCGTTTTAAATACCT	59.398	27	GCGTCTTCGTTTTCTTGGAG	59.993	20	262	1	262	TCATTTACACCTCGTTTTAAATACCT	58.621	26	CTTTACGTACCGGAACTCGC	59.769	20	231	2	232
Unigene0006201	1	p2	(GA)8	16	1	16
Unigene0006205	1	p3	(GGT)5	15	1	15
Unigene0006206	1	p2	(CT)6	12	16	27
Unigene0006207	1	p2	(AG)8	16	1	16
Unigene0006220	1	p2	(TC)7	14	1	14
Unigene0006224	1	p2	(CA)6	12	441	452	TGCGCCTTCACTAACAAATG	59.872	20	TCACCGCCTCTTTGTTTTCT	59.853	20	211	276	486	ATGCGGGTTTTGGTAAGATG	59.823	20	TCACCGCCTCTTTGTTTTCT	59.853	20	194	293	486	TGCGCCTTCACTAACAAATG	59.872	20	TTCACCGCCTCTTTGTTTTC	60.227	20	212	276	487
Unigene0006227	1	p2	(TG)7	14	452	465
Unigene0006229	1	p3	(AAG)5	15	1	15
Unigene0006236	1	p2	(GA)9	18	2484	2501	CACCAAGTTTTCAGCCCATT	59.971	20	CCCAATCCCCAACCCAGT	62.934	18	172	2351	2522	CCAAGTTTTCAGCCCATTTC	59.546	20	CCCAATCCCCAACCCAGT	62.934	18	170	2353	2522	ATCACCAAGTTTTCAGCCCA	60.495	20	CCCAATCCCCAACCCAGT	62.934	18	174	2349	2522
Unigene0006244	1	p2	(CT)7	14	283	296	CGACCATTTCTCCCATTCAT	59.75	20	CTGATTCAGACCCAGGTGGT	59.962	20	203	250	452	AGACAAACCGACACACCACA	60.047	20	CTGGACTCATTGCCGTTGTA	59.716	20	244	125	368	CAGACAAACCGACACACCAC	60.047	20	CTGGACTCATTGCCGTTGTA	59.716	20	245	124	368
Unigene0006250	1	p2	(AG)6	12	857	868
Unigene0006252	1	p2	(TC)7	14	1	14
Unigene0006254	1	p2	(GA)9	18	492	509
Unigene0006257	1	p4	(TACA)5	20	1282	1301	GCTTTGCTTCACGTAGGAGG	60.015	20	TCAAGACCAGACTTTTTACAACTG	57.684	24	179	1151	1329	TTTTGGGAGGCACAAGAGTT	59.711	20	TCAAGACCAGACTTTTTACAACTG	57.684	24	274	1056	1329	TTGCTTCACGTAGGAGGAGG	60.388	20	TCAAGACCAGACTTTTTACAACTG	57.684	24	176	1154	1329
Unigene0006259	1	p2	(AG)9	18	3268	3285
Unigene0006261	1	p3	(GAA)6	18	2110	2127	TGGTAAAGAGGCGGTATTGG	59.953	20	TAAACCAAGCGAAATCCCAC	59.938	20	248	1991	2238	TGGTAAAGAGGCGGTATTGG	59.953	20	TTGGGACTTTCCTCGAACAC	60.088	20	228	1991	2218	AAACCCAGACACCACAGACC	59.859	20	AGACCCCGGAGAAAAAGAAA	60.046	20	229	2075	2303
Unigene0006261	2	p2	(GA)9	18	2407	2424
Unigene0006264	1	p3	(GAA)5	15	245	259	CTCTCCCTCTCGATCCCTCT	59.906	20	GAAGTGGAGTCGATTTTGGG	59.526	20	159	136	294	CTCTCCCTCTCGATCCCTCT	59.906	20	GGAAGTGGAGTCGATTTTGG	59.526	20	160	136	295	CTCTCCCTCTCGATCCCTCT	59.906	20	GGGAAGTGGAGTCGATTTTG	59.526	20	161	136	296
Unigene0006265	1	p3	(GAA)5	15	295	309	CTCTCCCTCTCGATCCCTCT	59.906	20	CGATGAATGCAATGGTTTTG	59.93	20	274	136	409	TCTCCCTCTCCATCTCTCCA	59.871	20	CGATGAATGCAATGGTTTTG	59.93	20	223	187	409	CTCTCCCTCTCGATCCCTCT	59.906	20	TTTTGATGCGTACACCAGGA	60.111	20	259	136	394
Unigene0006271	1	p2	(TC)6	12	89	100	TTTCAATTCTGACCCCTTCG	60.044	20	CTATTTGCATCCCTGCCATC	60.435	20	212	52	263	GTCCGCGTAAACGTGAATCT	60.14	20	CTATTTGCATCCCTGCCATC	60.435	20	236	28	263	GGGTTTCAATTCTGACCCCT	60.169	20	CTATTTGCATCCCTGCCATC	60.435	20	215	49	263
Unigene0006274	1	p2	(CT)7	14	409	422	TATGGGTGGAGTCGGTAAGG	59.807	20	TCCAACTGCATCTTGAATCG	59.799	20	210	274	483	GGTATGGGTGGAGTCGGTAA	59.67	20	TCCAACTGCATCTTGAATCG	59.799	20	212	272	483	TGGGTGGAGTCGGTAAGGTA	60.366	20	TCCAACTGCATCTTGAATCG	59.799	20	208	276	483
Unigene0006281	1	p3	(GTT)5	15	1134	1148	CAGTGCTAGGCCTTCTGGAG	60.149	20	TAAACCAAACCCCATGGAAG	59.657	20	103	1088	1190	TTGAGCACGAGAACACGAAG	60.175	20	TAAACCAAACCCCATGGAAG	59.657	20	239	952	1190	CTTGAGCACGAGAACACGAA	60.175	20	TAAACCAAACCCCATGGAAG	59.657	20	240	951	1190
Unigene0006282	1	p3	(CCT)7	21	41	61	ACCACCACCACCAACACC	60.114	18	CAGGGAGGATCAAGAAGCTG	59.943	20	215	5	219	ACCACCACCACCAACACC	60.114	18	TATCTGGATGACCCGCCTAC	59.917	20	144	5	148	ACCACCACCACCAACACCT	61.18	19	CAGGGAGGATCAAGAAGCTG	59.943	20	215	5	219
Unigene0006284	1	p2	(GA)8	16	1917	1932
Unigene0006285	1	p2	(GA)9	18	3096	3113
Unigene0006286	1	p2	(GA)10	20	527	546
Unigene0006298	1	p2	(GA)7	14	1	14
Unigene0006298	2	p2	(GA)7	14	679	692
Unigene0006299	1	p3	(GGT)5	15	325	339	TTTGTCACCCTTTCCATTCC	59.767	20	CAGGGTAACTCCCTCCATGA	59.92	20	183	219	401	TTTGTCACCCTTTCCATTCC	59.767	20	CTACGGCGAGGTTGAATCAT	60.096	20	270	219	488	TTTGTCACCCTTTCCATTCC	59.767	20	TGACCACTTCAACCACCAGA	60.129	20	204	219	422
Unigene0006299	2	p2	(GA)7	14	969	982
Unigene0006315	1	p2	(TA)6	12	403	414	CACGGGTACAGCTTGCACTA	59.928	20	GGACGAAAGTGAGGAATGGA	60.05	20	156	302	457	CACGGGTACAGCTTGCACTA	59.928	20	ACGAAAGTGAGGAATGGACG	60.111	20	154	302	455	CCTTCCCCCTCTTTTGAAAT	59.393	20	GGACGAAAGTGAGGAATGGA	60.05	20	238	220	457
Unigene0006321	1	p3	(TTG)5	15	720	734	TCGAATGGCTCTGATCTCCT	59.91	20	GGCGAAGGGAAGTCTTATCC	60.039	20	158	664	821	GCGGTCAAGACCTCAAATGT	60.119	20	GGCGAAGGGAAGTCTTATCC	60.039	20	208	614	821	TCGAATGGCTCTGATCTCCT	59.91	20	CCTTAATGCAATTGCCGAAT	59.928	20	223	664	886
Unigene0006327	1	p2	(GA)10	20	1	20
Unigene0006339	1	p2	(GA)6	12	447	458	GTAGATGACAGAGCCGGAGC	59.981	20	ACCATTCCTACTGGTCCACG	59.844	20	160	344	503	AGGAAGGGACGGTGAGTTCT	60.111	20	ACCATTCCTACTGGTCCACG	59.844	20	137	367	503	TCGGGTCGTTGTAGATGACA	60.112	20	ACCATTCCTACTGGTCCACG	59.844	20	170	334	503
Unigene0006341	1	p2	(TC)9	18	1	18
Unigene0006344	1	p3	(AGC)5	15	201	215	CACAAGGGCTACATGAGGGT	59.989	20	GTTTCCTGGTCATCCAAAGG	59.381	20	207	69	275	CATACCCCAGGAAGGACAAA	59.784	20	GTTTCCTGGTCATCCAAAGG	59.381	20	273	3	275	CACAAGGGCTACATGAGGGT	59.989	20	CCTTGTTTCCTGGTCATCCA	60.892	20	211	69	279
Unigene0006361	1	p2	(AG)10	20	1	20
Unigene0006362	1	p2	(TC)9	18	4	21
Unigene0006372	1	p2	(AG)6	12	164	175	GATTGTTCAACCCCAACACC	60.073	20	TTTTTGGTTCTCGTATCGGC	60.074	20	196	134	329	GATTGTTCAACCCCAACACC	60.073	20	GTTCTCGTATCGGCTTGGAG	59.836	20	190	134	323	ACCAAGATTGTTCAACCCCA	60.21	20	TTAGGTATTGGCCGAAGGTG	59.953	20	235	129	363
Unigene0006377	1	p3	(GAA)6	18	98	115	CAGCGAGAGAGAATGGCTTC	60.24	20	AACCATTCAATCCATCCCAA	59.991	20	128	14	141	CAGCGAGAGAGAATGGCTTC	60.24	20	CTGGCCATTATCCTCTGGAA	60.029	20	182	14	195	CAGCGAGAGAGAATGGCTTC	60.24	20	GATCCGGTGACTATGCAGGT	59.957	20	248	14	261
Unigene0006383	1	c	(GA)8gggagtggtctaatggggaatttattgggcaagaagaagaaggatgggaaaga(AGG)5	84	6	89
Unigene0006385	1	p2	(AG)10	20	521	540	AGAAATTACGGTGGTCGTCG	59.993	20	AGCCACGACCTTAGCTCTGA	60.156	20	275	340	614	AGAAATTACGGTGGTCGTCG	59.993	20	TCAACAACCTTCTTCCCTCG	60.224	20	225	340	564	GTCGGAGGTCGTTGGAGTAA	60.111	20	AGCCACGACCTTAGCTCTGA	60.156	20	188	427	614
Unigene0006388	1	p2	(GA)9	18	2706	2723	AGGAGGAGGAGAGAAGTGCC	59.952	20	CCAATGCTTCTGTCCTAGCC	59.836	20	232	2648	2879	AGGAGGAGGAGAGAAGTGCC	59.952	20	CCCAATGCTTCTGTCCTAGC	59.836	20	233	2648	2880	AGGAGGAGGAGAGAAGTGCC	59.952	20	TCTTGTGCAGTTCAGCTTGG	60.175	20	139	2648	2786
Unigene0006388	2	p2	(CT)6	12	2894	2905	TCCAAGCTGAACTGCACAAG	60.175	20	CAAACACACCCAAATCTCCT	57.485	20	166	2766	2931	CCAAGCTGAACTGCACAAGA	60.175	20	CAAACACACCCAAATCTCCT	57.485	20	165	2767	2931	TCCAAGCTGAACTGCACAAG	60.175	20	ACAAACACACCCAAATCTCCT	58.417	21	167	2766	2932
Unigene0006392	1	p2	(CT)7	14	369	382	TCTCGCTCTTTGTTGGGTCT	59.989	20	ATTTTACGATAACCCCTGCG	58.966	20	261	167	427	TGTCGGGTTAAGAAAGTGGG	59.964	20	ATTTTACGATAACCCCTGCG	58.966	20	221	207	427	ACCGATCGTAATGGCAGAAC	59.962	20	ATTTTACGATAACCCCTGCG	58.966	20	194	234	427
Unigene0006403	1	p2	(CT)6	12	1904	1915	ATGTTCAGCGGCAGTAGCTT	60.044	20	GGAACCCCACAAACACTACG	60.269	20	116	1874	1989	GTGGTGGCATGCAATATCAG	59.955	20	GGAACCCCACAAACACTACG	60.269	20	139	1851	1989	ATCCTGATGACGATGTGGGT	60.208	20	CGTTGCAAAATCCAACAAGA	59.706	20	250	1693	1942
Unigene0006414	1	p2	(AG)8	16	425	440	GGGTGTGAGGATCAGGAAGA	60.048	20	AGTCTCCATCCTTTTGGCCT	60.074	20	250	309	558	TTGAGGTGGAGGAGGAGAGA	59.913	20	AGTCTCCATCCTTTTGGCCT	60.074	20	172	387	558	GGGTGTGAGGATCAGGAAGA	60.048	20	CCATCCCGGAGACTTTCATA	59.887	20	211	309	519
Unigene0006417	1	p3	(AGA)5	15	91	105	AGCTTCCCCTGCTTCTGAC	59.545	19	GTGTCTGTGGGTTTGGCTTT	60.012	20	237	39	275	AGCTTCCCCTGCTTCTGAC	59.545	19	TTAGGGTGTTTGGGCATAGC	59.96	20	188	39	226	AGCTTCCCCTGCTTCTGAC	59.545	19	TTTCCTTTGGGGAGTGTTTG	59.942	20	126	39	164
Unigene0006419	1	p3	(GGC)5	15	1377	1391
Unigene0006431	1	p3	(CTG)6	18	83	100	CTGCAACTCCTCTCTCCAAA	58.158	20	CGTGACCCTTCTCTCTCCAC	59.835	20	171	0	170	CTGCAACTCCTCTCTCCAAA	58.158	20	CCGTGACCGAAGAAGAAAAA	60.22	20	264	0	263	CTGCAACTCCTCTCTCCAAAT	58.537	21	CGTGACCCTTCTCTCTCCAC	59.835	20	171	0	170
Unigene0006437	1	p3	(CTG)5	15	1844	1858	GGAACTTCAAGGAGGGAAGG	60.045	20	AGAAGCAGCTACCCCAATCA	59.836	20	278	1653	1930	GGAACTTCAAGGAGGGAAGG	60.045	20	GAAGCAGCTACCCCAATCAA	60.214	20	277	1653	1929	GGAACTTCAAGGAGGGAAGG	60.045	20	AAGAATCCGGTGTGAAGCAG	60.255	20	248	1653	1900
Unigene0006440	1	p2	(GA)9	18	1	18
Unigene0006458	1	p3	(ACA)6	18	63	80	TCCTAACAGCGTTTATTACCCA	58.698	22	AGTGCTGATGCCCAGAGAAT	59.834	20	161	16	176	TCCTAACAGCGTTTATTACCCA	58.698	22	GCTGATGCCCAGAGAATGAT	60.189	20	158	16	173	GTCCTAACAGCGTTTATTACCCA	59.465	23	AGTGCTGATGCCCAGAGAAT	59.834	20	162	15	176
Unigene0006458	2	p3	(TCG)6	18	2548	2565	TACCAGGACTTGCACACCAG	59.745	20	AAACCCCCAAACTCATGACA	60.21	20	214	2391	2604	GTACCAGGACTTGCACACCA	59.597	20	AAACCCCCAAACTCATGACA	60.21	20	215	2390	2604	TACCAGGACTTGCACACCAG	59.745	20	ATGCAAGGATCTGAAGGCAG	60.362	20	278	2391	2668
Unigene0006458	3	p2	(AG)9	18	2705	2722
Unigene0006464	1	p2	(TC)6	12	315	326	ACCTTCCACCGTCCTCTCTT	60.111	20	TAACAGCTTCTGGGCAACCT	59.875	20	272	124	395	CCGTAAAGGACTTTTGGGGT	60.214	20	TAACAGCTTCTGGGCAACCT	59.875	20	212	184	395	CCGTAAAGGACTTTTGGGGT	60.214	20	CAACAGTCTCCAGCCAACAA	59.873	20	239	184	422
Unigene0006480	1	p2	(GA)6	12	84	95	TGCACGGAAGTCATTTGAAG	59.84	20	GCTACGGACACAAACGGAAT	60	20	214	9	222	TGCACGGAAGTCATTTGAAG	59.84	20	TACGGACACAAACGGAATGA	59.964	20	212	9	220	TGCACGGAAGTCATTTGAAG	59.84	20	AATAGATGTGCCCAGAACCG	59.955	20	180	9	188
Unigene0006509	1	p2	(CT)7	14	760	773
Unigene0006521	1	p3	(GCG)6	18	122	139	ATGACGAGGAAAAATGGCAG	60.074	20	GCCACCAAATTCATCTGCTT	60.081	20	245	12	256	ATGACGAGGAAAAATGGCAG	60.074	20	TCCATCCTTAATTCTCCCCC	60.089	20	278	12	289	ATGACGAGGAAAAATGGCAG	60.074	20	CACGCATATCCTGCTACCCT	60.118	20	204	12	215
Unigene0006526	1	p2	(TC)6	12	176	187	CGCTCTCGCTCTTTCTGTCT	60.035	20	GCAAACCAAACCTCCTGTGT	60.012	20	192	122	313	TTCACCACCGCTTTCTCTCT	59.989	20	CAGGAAACCCTAACTGCTCG	59.869	20	251	24	274	CGCTCTCGCTCTTTCTGTCT	60.035	20	CAGGAAACCCTAACTGCTCG	59.869	20	153	122	274
Unigene0006526	2	p3	(GCA)5	15	1975	1989	CTTGATGCCTAAAGGCTTGG	59.839	20	AGCATGAGATGATCTTGGGG	60.034	20	187	1881	2067	AATGAGACGATGGTGGGTTC	59.786	20	AGCATGAGATGATCTTGGGG	60.034	20	123	1945	2067	AATGAGACGATGGTGGGTTC	59.786	20	GGAGCAGAAGAAAGCATTGG	59.955	20	266	1945	2210
Unigene0006535	1	p2	(AG)6	12	4906	4917	GGAGTGGTCTGGTCCTCGTA	60.112	20	CATCCCTCTCCCTCACTCTCT	59.816	21	145	4799	4943	TCCTCGTACTTCCGCTTGTT	59.875	20	CATCCCTCTCCCTCACTCTCT	59.816	21	133	4811	4943	GGAGTGGTCTGGTCCTCGTA	60.112	20	CATCCCTCTCCCTCACTCTC	58.767	20	145	4799	4943
Unigene0006538	1	p3	(GAC)5	15	297	311	GCTGAGCCGAAATCAGAATC	59.923	20	TATGGGTGTGGCGTAGATGA	59.948	20	123	218	340	GCTGAGCCGAAATCAGAATC	59.923	20	TGATATGGGTGTGGCGTAGA	59.948	20	126	218	343	CAAAAGGATTTCACCGCCTA	60.067	20	GGTCTAGGTCATCGGCGTAA	60.096	20	149	259	407
Unigene0006554	1	p2	(CT)6	12	102	113	ATCGGTGGAAAAATGCTACG	59.96	20	CCCCCAAATATGCCCTAAAT	59.874	20	276	9	284	GGTGAAAAATGCTCTCGGAA	60.192	20	CCCCCAAATATGCCCTAAAT	59.874	20	257	28	284	GGTGAAAAATGCTCTCGGAA	60.192	20	ATGCCCTAAATATCCCCACC	59.873	20	248	28	275
Unigene0006555	1	p2	(GA)6	12	60	71	CTCGGCAACTGTAACGGAAT	60.132	20	TCTAGAAAAGCGCCTCCTCA	60.227	20	140	34	173	CTCGGCAACTGTAACGGAAT	60.132	20	CTAGAAAAGCGCCTCCTCAA	59.724	20	139	34	172	CTCGGCAACTGTAACGGAAT	60.132	20	GCGCCTCCTCAATCAGTTTA	60.352	20	131	34	164
Unigene0006555	2	p2	(AG)19	38	189	226
Unigene0006564	1	p2	(GA)7	14	8	21
Unigene0006567	1	p2	(CA)8	16	1791	1806	CTACCATCGGAACCGACCTA	59.948	20	CGCAAATCTTTCTGCCTCTC	60.096	20	245	1632	1876	CTACCATCGGAACCGACCTA	59.948	20	TCGCAAATCTTTCTGCCTCT	60.096	20	246	1632	1877	CCCCTACTCCTCCATTCTCC	59.89	20	CGCAAATCTTTCTGCCTCTC	60.096	20	173	1704	1876
Unigene0006567	2	p3	(GAA)13	39	1909	1947
Unigene0006569	1	p2	(CT)9	18	1005	1022
Unigene0006570	1	p2	(CT)9	18	463	480
Unigene0006573	1	p2	(GA)10	20	987	1006
Unigene0006576	1	p2	(AG)10	20	1	20
Unigene0006577	1	c*	(AATC)4(TC)8*	30	70	99	CTCTCCTCCCCTCGCATTAT	60.558	20	GGGGAACTAGCACTGTGAGC	59.874	20	202	46	247	CTCTCCTCCCCTCGCATTAT	60.558	20	GGCAACAAGGCTTGGATAGA	60.214	20	257	46	302	CTCTCCTCCCCTCGCATTAT	60.558	20	GGGGGAACTAGCACTGTGAG	59.721	20	203	46	248
Unigene0006579	1	c	(AAGA)7agaagttcatagatagagcagtgagagaagaagaagatgac(GAA)6	87	1	87
Unigene0006579	2	p2	(GA)6	12	1184	1195	TTGAGAGGGGTTGAGATTGG	60.042	20	ACGCACCACCACATCAGATA	59.992	20	230	1151	1380	TTGAGAGGGGTTGAGATTGG	60.042	20	TTCACTACGCACCACCACAT	60.032	20	236	1151	1386	TTGAGAGGGGTTGAGATTGG	60.042	20	GCGTTGAAAAGATCGGAGAG	59.955	20	112	1151	1262
Unigene0006603	1	p2	(CT)20	40	1	40
Unigene0006604	1	p2	(GA)8	16	984	999	CAATACATGTGGCTTCGTGG	59.988	20	GGTTCGAAGATGGAGAGACG	59.803	20	278	881	1158	CAATACATGTGGCTTCGTGG	59.988	20	CTCCATGACCTGATGCCTCT	60.223	20	142	881	1022	CAATACATGTGGCTTCGTGG	59.988	20	CGTCGTCGTCAGAAAGGATT	60.255	20	260	881	1140
Unigene0006607	1	p2	(AG)6	12	1	12
Unigene0006609	1	p2	(TC)6	12	1576	1587	CATCCTGGGAATGCTGAACT	60.073	20	GTGCCAGATTGAAGGGAAGA	60.195	20	171	1471	1641	TGCAGTAGTCAGTTCCCACG	59.897	20	GTGCCAGATTGAAGGGAAGA	60.195	20	193	1449	1641	CGTGCAGTAGTCAGTTCCCA	59.897	20	GTGCCAGATTGAAGGGAAGA	60.195	20	195	1447	1641
Unigene0006617	1	p3	(TGA)5	15	2622	2636	AACGAAACAAAATTCGGACG	59.975	20	ATCGACCGATTCTAGGAGCC	60.567	20	151	2540	2690	GATTCCAATGGGAAGGAGGT	60.133	20	ATCGACCGATTCTAGGAGCC	60.567	20	243	2448	2690	CGGTTCGGAAGTTGAAGAAA	60.22	20	ATCGACCGATTCTAGGAGCC	60.567	20	133	2558	2690
Unigene0006625	1	p2	(AC)12	24	70	93	TCACGGCCTCTAGATCTGCT	60.119	20	AAGGGAGAGGGAGAGAGCAC	59.952	20	139	6	144	ACGGCCTCTAGATCTGCTCA	60.119	20	AAGGGAGAGGGAGAGAGCAC	59.952	20	137	8	144	ACGGCCTCTAGATCTGCTCA	60.119	20	TCGAACAAGAAGAGGGGAAA	59.784	20	109	8	116
Unigene0006653	1	p2	(AG)8	16	74	89	TTTCAAGCAACTTCTTCGGG	60.357	20	AGCCTGATAAACCTCGGGAT	59.925	20	209	2	210	TGCCAATTGATCGCAGTCTA	60.366	20	AGCCTGATAAACCTCGGGAT	59.925	20	180	31	210	TTTCAAGCAACTTCTTCGGG	60.357	20	TCACAGTACCAAGCAGACGG	59.897	20	261	2	262
Unigene0006660	1	p2	(GA)6	12	419	430
Unigene0006669	1	p2	(CT)7	14	1	14
Unigene0006687	1	p3	(GGA)5	15	1210	1224	CAACAGAGGGAGTGGACCAT	59.962	20	GTGAAGCACCACCAGAACAA	59.726	20	279	1063	1341	CAACAGAGGGAGTGGACCAT	59.962	20	TGAAGCACCACCAGAACAAA	60.278	20	278	1063	1340	CAACAGAGGGAGTGGACCAT	59.962	20	GCACCACCAGAACAAAATCA	59.547	20	274	1063	1336
Unigene0006692	1	p2	(CT)7	14	271	284	GTCTACACCCAGCACACCCT	60.033	20	GCCCATTCCAAGAGAAATCA	60.014	20	236	223	458	ACGAGTGGTCGTCTACACCC	60.033	20	GCCCATTCCAAGAGAAATCA	60.014	20	246	213	458	GCGTCGTGCTGATTCTGATA	59.979	20	ACACCCACCTGATTTCTTCG	59.966	20	210	135	344
Unigene0006710	1	p2	(GA)8	16	1	16
Unigene0006712	1	p2	(GA)10	20	1	20
Unigene0006715	1	p2	(TC)16	32	415	446	CAACAGCTTTTGTGGCTTCA	60.027	20	ATTCCAAAACAAGCAGCCAG	60.249	20	200	288	487	TCCCCCAAATGATATTTCCA	59.95	20	ATTCCAAAACAAGCAGCCAG	60.249	20	274	214	487	AGCAACAGCTTTTGTGGCTT	60.059	20	ATTCCAAAACAAGCAGCCAG	60.249	20	202	286	487
Unigene0006721	1	p2	(TC)11	22	1	22
Unigene0006722	1	p6	(TTCCTC)4	24	257	280	TCTTCGTATGAATGACCCCC	59.75	20	CATTTCAGCTGCTAGTGCGT	59.249	20	265	173	437	TCTTCGTATGAATGACCCCC	59.75	20	AGGGCATTTCAGCTGCTAGT	59.104	20	269	173	441	TTCCATCTTTCCCTGTTTGG	59.903	20	ACCAAGACTTGCTCCACCC	60.104	19	182	142	323
Unigene0006722	2	p3	(ATC)5	15	1077	1091	GAAGATCCCCCATTTTTGGT	59.996	20	GCCGTAAATCGGAAGCAGTA	60.23	20	106	1044	1149	ATAGCAGGTTGAAGAGCCGA	59.978	20	GCCGTAAATCGGAAGCAGTA	60.23	20	175	975	1149	TAGCAGGTTGAAGAGCCGAT	59.978	20	GCCGTAAATCGGAAGCAGTA	60.23	20	174	976	1149
Unigene0006722	3	p2	(TC)8	16	3181	3196	TGTGTGGTAGTGGTGGAGGA	59.997	20	GCCGAGACAGAGGAGAGAGA	59.817	20	184	3125	3308	GTGGTAGTGGTGGAGGAGGA	59.962	20	GCCGAGACAGAGGAGAGAGA	59.817	20	181	3128	3308	CGGTGACTTCCTGTACGGTT	60.028	20	TCAATTTCCTCCTCCACAGC	60.195	20	258	2968	3225
Unigene0006734	1	p2	(CT)9	18	523	540
Unigene0006738	1	p2	(TG)10	20	1	20
Unigene0006740	1	p2	(AG)6	12	1	12
Unigene0006744	1	p2	(GA)8	16	902	917
Unigene0006746	1	p3	(TCC)5	15	455	469	AGAAAATTGTGTTGGGCCAG	59.971	20	GTGCTGTGTTCTCGTGTCGT	59.948	20	168	364	531	TCTCGGCCCTTCTATTGAGA	59.91	20	GTGCTGTGTTCTCGTGTCGT	59.948	20	141	391	531	CCAAACTGGGAATCCTGAAA	59.903	20	GTGCTGTGTTCTCGTGTCGT	59.948	20	252	280	531
Unigene0006749	1	c	(TC)6ttctctatccatcagggtgtgcgccc(CT)6	50	1	50
Unigene0006763	1	p2	(AG)9	18	1141	1158
Unigene0006765	1	p2	(AG)6	12	90	101	GGGACAAAAAGAAAACGCAG	59.724	20	TCAAGCAGTTGAGGTTGTGG	59.873	20	207	34	240	AGGGGGACAAAAAGAAAACG	60.324	20	TCAAGCAGTTGAGGTTGTGG	59.873	20	210	31	240	TGAGGGGGACAAAAAGAAAA	59.518	20	TCAAGCAGTTGAGGTTGTGG	59.873	20	212	29	240
Unigene0006767	1	p2	(TC)6	12	61	72	CCAAGAAAAATCCGAAGCAA	60.181	20	GAGCCGATTGCGATTTGTAT	60.067	20	100	6	105	CCAAGAAAAATCCGAAGCAA	60.181	20	AGAACATCATCGGAAGTGGG	59.927	20	246	6	251	CCAAGAAAAATCCGAAGCAA	60.181	20	CATCGGAAGTGGGTTATTGG	60.184	20	239	6	244
Unigene0006767	2	p3	(TGC)5	15	656	670	ATTCTTGGAAGTCCGCTGTG	60.255	20	TCAAACCCAAAACGACAACA	59.981	20	193	503	695	CATTCTTGGAAGTCCGCTGT	60.255	20	TCAAACCCAAAACGACAACA	59.981	20	194	502	695	TTGCCTTGCCAATGGATTAT	60.289	20	TCAAACCCAAAACGACAACA	59.981	20	277	419	695
Unigene0006777	1	p2	(GA)17	34	216	249	CTGATGTTGGTGCGGTAATG	59.988	20	GCGCTTGTACCTCGTAACCT	59.406	20	272	28	299	TACCTGATGTTGGTGCGGTA	59.988	20	GCGCTTGTACCTCGTAACCT	59.406	20	275	25	299	CTGATGTTGGTGCGGTAATG	59.988	20	TTCCTCATCTCCACTCACGA	59.34	20	246	28	273
Unigene0006788	1	p2	(CT)6	12	124	135	CTACCTTTGCTCGTTTTGCC	59.883	20	CCATGCAGCGTAGTCAAAGA	60.011	20	258	95	352	CTTTGCTCGTTTTGCCTCTC	60.132	20	CCATGCAGCGTAGTCAAAGA	60.011	20	254	99	352	TACCTTTGCTCGTTTTGCCT	59.883	20	GCTTCGACGTGTAGAGGACC	59.874	20	237	96	332
Unigene0006798	1	p3	(AAG)7	21	206	226	GCAATGCATAATTGCGACTG	60.245	20	GAGTCATCGATCTCGGAAGC	59.917	20	236	39	274	TTGCGACTGAAATTGCTTGT	59.469	20	GAGTCATCGATCTCGGAAGC	59.917	20	225	50	274	CAAGCAATGCATAATTGCGA	60.751	20	GAGTCATCGATCTCGGAAGC	59.917	20	239	36	274
Unigene0006800	1	p2	(AG)6	12	1	12
Unigene0006801	1	p2	(AG)15	30	6	35
Unigene0006821	1	p3	(AGA)7	21	184	204	TTAATGAGGACAGTGGGGCT	59.55	20	AGGCGATGTGCCATAATTTC	59.929	20	266	119	384	TTAATGAGGACAGTGGGGCT	59.55	20	GGCGATGTGCCATAATTTCT	59.929	20	265	119	383	TTAATGAGGACAGTGGGGCT	59.55	20	CACTTCGCGTAACCTGTTGA	59.904	20	209	119	327
Unigene0006822	1	p3	(AGG)6	18	264	281	GCTTCAAACAGCAATGCAAA	59.999	20	TTCAGGAAAAAGAGGCGAAA	59.931	20	127	190	316	GCTTCAAACAGCAATGCAAA	59.999	20	AAAAAGAGGCGAAAGGGTGT	60.11	20	121	190	310	GCTTCAAACAGCAATGCAAA	59.999	20	AAAAGAGGCGAAAGGGTGTT	60.11	20	120	190	309
Unigene0006824	1	p3	(CTC)5	15	60	74	GGCCATCTTCGATTCAAAA	58.632	19	GAGGAGGTGTGTGACCCAGT	60.006	20	231	5	235	GGCCATCTTCGATTCAAAA	58.632	19	AGGAGGTGTGTGACCCAGTC	60.006	20	230	5	234	GGCCATCTTCGATTCAAAA	58.632	19	TGGATCCGGAGGTGAAGTAG	60.065	20	124	5	128
Unigene0006824	2	p3	(TCA)6	18	237	254	CCTCATCGCCTTCCTCATTA	60.17	20	CTAGCAATCTTACGCTGGGC	60.003	20	276	178	453	CCTCATCGCCTTCCTCATTA	60.17	20	GCTAGCAATCTTACGCTGGG	60.003	20	277	178	454	CCTCATCGCCTTCCTCATTA	60.17	20	GGCTAGCAATCTTACGCTGG	60.003	20	278	178	455
Unigene0006828	1	p3	(TAT)5	15	3818	3832	CTGGTCTGAACATGGGGACT	59.962	20	TGGGTTCTGAGGAAGAGGAA	59.773	20	145	3741	3885	ATGGCGCCAAGATGAATTAC	59.929	20	TGGGTTCTGAGGAAGAGGAA	59.773	20	209	3677	3885	CTGGTCTGAACATGGGGACT	59.962	20	GGGGGATGCTAAGGGTTCTA	60.278	20	267	3741	4007
Unigene0006828	2	p3	(AGG)5	15	3954	3968	TTCCTCTTCCTCAGAACCCA	59.773	20	ACCGATTCTGGCATCTTCAC	60.081	20	226	3866	4091	TTCCTCTTCCTCAGAACCCA	59.773	20	GTCACCGATTCTGGCATCTT	60.081	20	229	3866	4094	CTGGTCTGAACATGGGGACT	59.962	20	GGGGGATGCTAAGGGTTCTA	60.278	20	267	3741	4007
Unigene0006830	1	p3	(TGG)5	15	155	169	CATGGGAAGAGCTAGATGCC	59.797	20	TCCCATGTAGGACCGTTCTC	59.927	20	232	54	285	CATAGCAGGATGCAACGGTA	59.712	20	AAAAAGACCCATTCCTCGCT	60.074	20	280	100	379	CATGGGAAGAGCTAGATGCC	59.797	20	TTCAATCTCTGCCTCAACCC	60.195	20	167	54	220
Unigene0006834	1	p3	(GAA)15	45	5	49
Unigene0006834	2	p3	(GTA)8	24	236	259	CAACGACAGTTGCTGCTGAT	60.056	20	CTTCATCCCCAAGCTCCATA	60.029	20	251	132	382	CAACGACAGTTGCTGCTGAT	60.056	20	CTCAGTTTCCTTCATCCCCA	60.042	20	260	132	391	CAACGACAGTTGCTGCTGAT	60.056	20	CCCCATCTCAGTTTCCTTCA	60.042	20	266	132	397
Unigene0006842	1	p3	(TGG)5	15	391	405	TATCGGCCAGTGGGATTAAG	59.916	20	GAATCACTCCCACCGAAGAA	60.05	20	271	338	608	TATCGGCCAGTGGGATTAAG	59.916	20	ATGAATCACTCCCACCGAAG	59.927	20	273	338	610	TATCGGCCAGTGGGATTAAG	59.916	20	CGAAGAATCTCCACCCCATA	59.887	20	258	338	595
Unigene0006848	1	p3	(GAT)6	18	475	492	AGATGCTGACGATGCTGATG	59.975	20	TCATCCCACCTCCTTTTCAC	59.903	20	255	422	676	CCACGTAGCGTAGATGCTGA	60.035	20	TCATCCCACCTCCTTTTCAC	59.903	20	266	411	676	TCCACGTAGCGTAGATGCTG	60.035	20	TCATCCCACCTCCTTTTCAC	59.903	20	267	410	676
Unigene0006852	1	p3	(TTC)6	18	240	257	AAAATGGCAAAACAACAGGG	59.839	20	TGTGTGTCCTGTGGGTAGGA	59.997	20	174	195	368	CACCAAATTGGCCTTTGTTT	59.839	20	TGTGTGTCCTGTGGGTAGGA	59.997	20	213	156	368	TATGCCCCTGTTTCTGCTCT	59.836	20	TGTGTGTCCTGTGGGTAGGA	59.997	20	243	126	368
Unigene0006856	1	p3	(GAA)6	18	828	845	AAAACGTTCCCAATCACAGC	59.978	20	TCAAGAACCCCTTTGAAGGAT	59.926	21	200	734	933	CTCCGGTCATTGCTCCTAAC	59.694	20	TCAAGAACCCCTTTGAAGGAT	59.926	21	262	672	933	GATGGCAGAGAAAACGTTCC	59.676	20	TCAAGAACCCCTTTGAAGGAT	59.926	21	210	724	933
Unigene0006859	1	p2	(GA)9	18	1	18
Unigene0006860	1	p3	(TGT)5	15	253	267	ACCCCTTGATACACTGACGC	59.997	20	GCAGAAGAAGAAGGGTGCAG	60.134	20	189	229	417	ACCCCTTGATACACTGACGC	59.997	20	AACAAGCCCATGAACAAACC	59.836	20	136	229	364	CCCTACAGAACACCCCTTGA	59.959	20	GCAGAAGAAGAAGGGTGCAG	60.134	20	200	218	417
Unigene0006860	2	c	(CT)6ataaggatttgtgtttatacatctcaaattt(GA)9	61	1911	1971	GTTGGTAAGCCACCAATGCT	60	20	CCACCAAACGTACAGGGTTT	59.751	20	201	1803	2003	TCCGGCTAAAGATGGAGATG	60.17	20	CCACCAAACGTACAGGGTTT	59.751	20	171	1833	2003	TCCGGCTAAAGATGGAGATG	60.17	20	GTGTGTGTGTGTGTTGCCAG	59.651	20	269	1833	2101
Unigene0006860	3	p2	(AC)7	14	2089	2102
Unigene0006867	1	p2	(GA)8	16	3257	3272
Unigene0006874	1	p2	(GA)19	38	447	484
Unigene0006887	1	p2	(CT)8	16	1	16
Unigene0006899	1	p3	(GAG)5	15	1959	1973	GCATCAGAGAAAGGAGGACG	59.95	20	ATTTCCGTTTTCGGCTCTTT	60.075	20	155	1846	2000	CAGAAAACCGCAGAAAGGAG	59.986	20	CTCATCCAGATCGGTCCATT	59.886	20	197	1821	2017	GCATCAGAGAAAGGAGGACG	59.95	20	CTCATCCAGATCGGTCCATT	59.886	20	172	1846	2017
Unigene0006903	1	p2	(TC)6	12	1886	1897	GACCTTTGCTCCCCACAGTA	60.111	20	AAGACTTGCAAGACCCAGAA	57.514	20	237	1715	1951	TGCTCCCCACAGTAATCACA	60.112	20	AAGACTTGCAAGACCCAGAA	57.514	20	231	1721	1951	AAACAGTCCACAAAGCCCAG	60.149	20	AAGACTTGCAAGACCCAGAA	57.514	20	135	1817	1951
Unigene0006904	1	p2	(AG)8	16	3534	3549
Unigene0006906	1	p3	(TGC)6	18	275	292	CACGTGCTTTGGTTTGTTTG	60.187	20	GGAGACTCAGGAGCAACAGC	60.143	20	212	206	417	TGTCACGTGCTTTGGTTTGT	60.199	20	GGAGACTCAGGAGCAACAGC	60.143	20	215	203	417	CACGTGCTTTGGTTTGTTTG	60.187	20	CAGGAGCAACAGCAGCAATA	60.157	20	205	206	410
Unigene0006909	1	p2	(GA)7	14	297	310	TGGGTCCCAATGGTGTAGTT	60.088	20	AAAAAGTCTCAATTCCTGCG	57.096	20	154	193	346	TGGGTCCCAATGGTGTAGTT	60.088	20	CAATTCCTGCGCAGAGTCC	61.912	19	145	193	337	TCAGTCCAATTAGGGCATCC	59.894	20	AAAAAGTCTCAATTCCTGCG	57.096	20	241	106	346
Unigene0006912	1	p2	(AG)7	14	1088	1101
Unigene0006916	1	p2	(AG)6	12	374	385
Unigene0006933	1	p3	(AGA)5	15	70	84	TTCGAAACACCATCGAAACC	60.874	20	ATCCACTGCCATTCCTCATC	59.893	20	276	6	281	GGTTCGAAACACCATCGAAA	60.874	20	ATCCACTGCCATTCCTCATC	59.893	20	278	4	281	TTCGAAACACCATCGAAACC	60.874	20	CTGCCATTCCTCATCACTCA	59.787	20	271	6	276
Unigene0006935	1	p2	(AG)6	12	368	379	CCACTGCTACACCAGCTTCA	60.049	20	CCCTAAACCCTAACCCATCG	60.545	20	225	231	455	CCACTGCTACACCAGCTTCA	60.049	20	CCCATCGATCAATTCTCACA	59.451	20	212	231	442	TTGACCGGATCTCTTTCTGG	60.187	20	CCCTAAACCCTAACCCATCG	60.545	20	266	190	455
Unigene0006937	1	c	(TC)8tttcgttttcaatgagtgaagaacttgggatttgttgtgaatgttctgtaccagtaggtaagtgaatttctagatagagagagagga(AG)6	115	34	148	CTGCGTGAGCTGAGCTGATA	60.459	20	TGCATCTGTAAGCCCTACCC	60.096	20	204	1	204	CTGCGTGAGCTGAGCTGATA	60.459	20	ACGAATACCCTCCCCATCTC	60.154	20	172	1	172	CTGCGTGAGCTGAGCTGATA	60.459	20	CGAATACCCTCCCCATCTCT	60.285	20	171	1	171
Unigene0006941	1	p2	(GA)10	20	1	20
Unigene0006941	2	p2	(AG)6	12	450	461	CAAGGAAACGAAAGAGACCG	59.846	20	AACAAGGTAACGGCAACCAG	60.03	20	147	372	518	CGCTTCTCAACTCCAATTCC	59.813	20	AACAAGGTAACGGCAACCAG	60.03	20	123	396	518	GCTTCTCAACTCCAATTCCG	59.813	20	AACAAGGTAACGGCAACCAG	60.03	20	122	397	518
Unigene0006975	1	p3	(CAC)5	15	332	346	CGGGACAAGTACCGGTAAGA	59.986	20	GGGGTGAAGGATAAGGTGGT	60.052	20	160	211	370	ATGCCTACATGGCATCAACA	59.955	20	GGGGTGAAGGATAAGGTGGT	60.052	20	111	260	370	CTTGCACATCCTTTTCCCAT	59.933	20	AATTGGGTGTTGCAGGAAAG	59.971	20	279	308	586
Unigene0006975	2	p3	(TTG)5	15	814	828	TCCCCATTCTCTGAATTTGC	60.014	20	ATTTCAGCGTGCTGCCTAAT	59.873	20	261	592	852	AATTGCCGATGCCAGTAATC	59.929	20	GGGGTTACGTACAATGTGCC	60.118	20	279	650	928	AATTGCCGATGCCAGTAATC	59.929	20	ATTTCAGCGTGCTGCCTAAT	59.873	20	203	650	852
Unigene0006975	3	p2	(AG)8	16	1263	1278
Unigene0006979	1	p3	(TCT)5	15	3436	3450	AGTAGGCCCTTCACCGAGTT	60.132	20	TCCGGCAAAAAGAAGTCATC	60.192	20	264	3367	3630	AGTAGGCCCTTCACCGAGTT	60.132	20	TGTTTTCCGGCAAAAAGAAG	60.215	20	269	3367	3635	AGTAGGCCCTTCACCGAGTT	60.132	20	TTCCGGCAAAAAGAAGTCAT	59.685	20	265	3367	3631
Unigene0006979	2	p3	(CAT)5	15	3931	3945	TCTTCTTCTTGCCGGAGAAA	60.066	20	GGGAGGCCATTGATAACTCA	59.894	20	231	3765	3995	CTTGCCGGAGAAACTTATCG	59.839	20	GGGAGGCCATTGATAACTCA	59.894	20	224	3772	3995	CGCGGTCAAACTCATCAATA	59.688	20	GGGAGGCCATTGATAACTCA	59.894	20	150	3846	3995
Unigene0006979	3	p2	(GA)9	18	4718	4735
Unigene0006981	1	p3	(CAC)6	18	457	474	ACCACCACCTCAAGAACCTG	60.002	20	ATGATGTTGTTGCCACTGGA	59.967	20	275	244	518	CACCACCACCTCAAGAACCT	60.002	20	ATGATGTTGTTGCCACTGGA	59.967	20	276	243	518	CCACCACCTCAAGAACCTGT	60.002	20	ATGATGTTGTTGCCACTGGA	59.967	20	274	245	518
Unigene0006990	1	p3	(TGC)5	15	393	407
Unigene0006992	1	p2	(GA)9	18	1163	1180
Unigene0007007	1	p3	(CTC)5	15	3	17
Unigene0007014	1	p2	(AG)6	12	319	330	CAAAGCCCAAAAGGACAAAA	60.081	20	TGAAACGGGTTCTTAGTGGG	59.964	20	212	240	451	CTAGTTTCGCATCCAAAGCC	59.845	20	TGAAACGGGTTCTTAGTGGG	59.964	20	225	227	451	CAACCCGATCCAAATTGAAG	60.301	20	TGAAACGGGTTCTTAGTGGG	59.964	20	157	295	451
Unigene0007017	1	p2	(AG)9	18	1	18
Unigene0007018	1	p3	(GCA)5	15	3435	3449	TTTGCCCTTCTCCAGTTCAC	60.232	20	TGGTGATGCTCTAGATTGCG	59.972	20	173	3338	3510	TGAGATGCAGTGGAGCTGAG	60.294	20	TGGTGATGCTCTAGATTGCG	59.972	20	253	3258	3510	TCTGAGATGCAGTGGAGCTG	60.294	20	TGGTGATGCTCTAGATTGCG	59.972	20	255	3256	3510
Unigene0007041	1	p2	(AG)8	16	2	17
Unigene0007044	1	p3	(CAG)5	15	62	76	TTCTGGGGTGGTGGAAATTA	60.162	20	AACGGCGGTACTGGTTGTAG	60.052	20	168	9	176	TCTGGGGTGGTGGAAATTAG	59.784	20	AACGGCGGTACTGGTTGTAG	60.052	20	167	10	176	CTGGGGTGGTGGAAATTAGA	59.784	20	AACGGCGGTACTGGTTGTAG	60.052	20	166	11	176
Unigene0007046	1	p3	(TCT)13	39	1351	1389
Unigene0007051	1	p2	(GA)6	12	869	880
Unigene0007060	1	p2	(GA)7	14	412	425	AGAGAAACACAGAGGCGGAA	59.989	20	TCTCTCCAAATAATCTGAAACCC	58.637	23	113	348	460	AGAGAAACACAGAGGCGGAA	59.989	20	TCTCCAAATAATCTGAAACCCTC	58.637	23	111	348	458	AGAGAAACACAGAGGCGGAA	59.989	20	TCCAAATAATCTGAAACCCTCTC	58.637	23	109	348	456
Unigene0007064	1	p2	(CT)6	12	1431	1442
Unigene0007073	1	p2	(GA)8	16	2273	2288
Unigene0007076	1	p2	(GA)9	18	1737	1754
Unigene0007079	1	p3	(AAG)5	15	955	969	CAATCCCAATCTCTGCCAGT	60.073	20	TTCCGATGACCTTTTGGAAG	60.044	20	254	914	1167	GCCAGTCAGACACCTGTGAA	59.872	20	TTCCGATGACCTTTTGGAAG	60.044	20	240	928	1167	CAATCCCAATCTCTGCCAGT	60.073	20	CCAAATCCTCCTTTTCCGAT	60.258	20	267	914	1180
Unigene0007084	1	p2	(CT)11	22	983	1004	AGCGTACATACCCGAACTGG	60.015	20	ATTTCCTACACCACCGCAGA	60.517	20	224	809	1032	AGCGTACATACCCGAACTGG	60.015	20	TCCTACACCACCGCAGAAAT	60.517	20	221	809	1029	AAGAGGATTTCGGCGTTTTT	60.075	20	ATTTCCTACACCACCGCAGA	60.517	20	187	846	1032
Unigene0007089	1	p5	(AGAAG)4	20	573	592	CGTCGACCCGGTTTGTATAG	60.378	20	CAAGCATTTGGGTTCTCCTC	59.67	20	276	425	700	CGTCGACCCGGTTTGTATAG	60.378	20	AAGCATTTGGGTTCTCCTCA	59.67	20	275	425	699	TGGACCGACAAAAGACCCTA	60.486	20	AAGCATTTGGGTTCTCCTCA	59.67	20	212	488	699
Unigene0007090	1	p5	(AGAAG)4	20	101	120	AGTATCAGTTGGACCGGCAA	60.517	20	CAAGCATTTGGGTTCTCCTC	59.67	20	210	7	216	AGTATCAGTTGGACCGGCAA	60.517	20	AAGCATTTGGGTTCTCCTCA	59.67	20	209	7	215	AGTATCAGTTGGACCGGCAA	60.517	20	CACAAGCATTTGGGTTCTCC	60.495	20	212	7	218
Unigene0007091	1	p2	(TC)7	14	2701	2714
Unigene0007099	1	p3	(GCT)5	15	237	251	GAGGACAACTCGGCTCCATA	60.218	20	CCCTCAGCAAGCGAATTAAG	59.975	20	185	199	383	GTGATAAGGGAAGCAAACGC	59.713	20	CCCTCAGCAAGCGAATTAAG	59.975	20	247	137	383	AGGACAACTCGGCTCCATAA	59.694	20	CCCTCAGCAAGCGAATTAAG	59.975	20	184	200	383
Unigene0007099	2	p2	(AG)8	16	2645	2660	GCAAAGGCACCCAGTATGTT	60	20	CCCCCATTCTCTCTCTCCTC	60.149	20	112	2572	2683	GCAAAGGCACCCAGTATGTT	60	20	TCCCCCATTCTCTCTCTCCT	60.149	20	113	2572	2684	GCAAAGGCACCCAGTATGTT	60	20	CTCCCCCATTCTCTCTCTCC	60.149	20	114	2572	2685
Unigene0007100	1	c	(GA)6a(AGC)5	28	604	631	TCCCATTAATCCACAAAGCA	58.965	20	CAGATTCTTGGGGATGGAAA	59.864	20	221	503	723	TGCTTTCCCATTAATCCACA	58.965	20	CAGATTCTTGGGGATGGAAA	59.864	20	226	498	723	TCCCATTAATCCACAAAGCA	58.965	20	TCCATGACGGTATGACCAAA	59.774	20	265	503	767
Unigene0007107	1	p2	(TC)10	20	586	605
Unigene0007110	1	p2	(AG)7	14	1204	1217
Unigene0007113	1	p2	(AG)6	12	1221	1232	CGACGACGAAATCACAGAGA	59.984	20	ACCCTAAATCGGTGAAACCC	60.053	20	234	1169	1402	CGACGACGAAATCACAGAGA	59.984	20	CCCTAAATCGGTGAAACCCT	60.18	20	233	1169	1401	CGGAGACAACACACCATACG	60.025	20	AGCTGCTGCTGCTTCTTCTC	60.187	20	203	1098	1300
Unigene0007114	1	c	(AGA)10g(GAA)5	46	575	620
Unigene0007120	1	p3	(ATC)6	18	985	1002	AATGATGGGGGATCATGAAA	59.952	20	CTCATTCGGATTCGATCCAT	59.854	20	196	859	1054	TCCTCACTCATCCGAAAACC	60.05	20	CTCATTCGGATTCGATCCAT	59.854	20	226	829	1054	TTTTGTTCAATCCAGAGGGG	59.903	20	CTCATTCGGATTCGATCCAT	59.854	20	107	948	1054
Unigene0007123	1	p2	(GA)6	12	343	354
Unigene0007132	1	p2	(AG)6	12	339	350
Unigene0007134	1	p2	(AG)6	12	386	397	CCCAATCACCTCCTCAGTGT	59.962	20	TGCATTGACTTCTTTGACCG	59.84	20	238	221	458	CCCAATCACCTCCTCAGTGT	59.962	20	TTTGGGAACCTCAAAACACC	59.807	20	202	221	422	TCATTCCCAATCACCTCCTC	59.862	20	TGCATTGACTTCTTTGACCG	59.84	20	243	216	458
Unigene0007135	1	p2	(GA)7	14	2172	2185	ACCCGAAAAGTGTCTGTTGG	60.005	20	CTTCTCTCCATCCCCCAAAT	60.264	20	180	2040	2219	TGCGTCATGGGTTTAGAACA	60.111	20	CTTCTCTCCATCCCCCAAAT	60.264	20	106	2114	2219	CCAACTGGGTCATTGTGTTG	59.848	20	CTTCTCTCCATCCCCCAAAT	60.264	20	242	1978	2219
Unigene0007141	1	p4	(CATA)5	20	16	35
Unigene0007145	1	p3	(TCC)5	15	125	139	TTTACTCCCTCCTCCAACCC	60.298	20	GGGTTTTGTCTCTTTGCTGC	59.859	20	196	41	236	ACAGAATAAACCGCTCGCTG	60.407	20	GTTTCTTGGGTGGTTGAGGA	59.943	20	186	1	186	TTTACTCCCTCCTCCAACCC	60.298	20	GTTGATGGGTTTCTTGGGTG	60.21	20	154	41	194
Unigene0007146	1	p2	(AG)6	12	1	12
Unigene0007147	1	p2	(TC)10	20	587	606
Unigene0007148	1	c	(CT)9tcacccagcatgtggtcatcatctggtggaaacaag(ACC)7	75	1	75
Unigene0007153	1	p4	(AAAG)4	16	92	107	CTTGGAATTGAATCGGGAAA	59.872	20	TACCCTCGTGGTTGGGATAC	59.67	20	114	65	178	TGGAATTGAATCGGGAAAAG	59.872	20	TACCCTCGTGGTTGGGATAC	59.67	20	112	67	178	TGGAATTGAATCGGGAAAAG	59.872	20	TGTGCTCGAGGCAATGATAA	60.366	20	190	67	256
Unigene0007156	1	p2	(GA)8	16	1	16
Unigene0007156	2	p3	(CTG)7	21	811	831	GGGATTGGAAATGAAGAGCA	60.014	20	AATGCGAAAGTCGAAGGATG	60.214	20	221	656	876	TGGGATTGGAAATGAAGAGC	60.014	20	AATGCGAAAGTCGAAGGATG	60.214	20	222	655	876	AATGAAGACGGGTTCAATGC	59.939	20	AATGCGAAAGTCGAAGGATG	60.214	20	131	746	876
Unigene0007159	1	p2	(CT)7	14	1498	1511	AGATTCAACCTCGTCGTGCT	59.874	20	CTCCGGAAAACATCGAAAAA	60.046	20	256	1467	1722	AGATTCAACCTCGTCGTGCT	59.874	20	TCCGGAAAACATCGAAAAAG	60.046	20	255	1467	1721	AGATTCAACCTCGTCGTGCT	59.874	20	CGAAAAAGTGGCCTCTATGG	59.702	20	243	1467	1709
Unigene0007161	1	p4	(TCTT)5	20	728	747	TAATAACTATGGGCGGCTGG	59.943	20	GGGGTGGGTGTAGTTGAGAA	59.82	20	237	595	831	CCTCCCATTGAACACAAACC	60.21	20	GGGGTGGGTGTAGTTGAGAA	59.82	20	180	652	831	CTCCCATTGAACACAAACCC	60.21	20	GGGGTGGGTGTAGTTGAGAA	59.82	20	179	653	831
Unigene0007175	1	p2	(TC)6	12	3	14
Unigene0007180	1	p2	(TC)8	16	380	395
Unigene0007186	1	p3	(ACC)5	15	374	388	TCCTCTTCCTCTTCCAAGCA	60.065	20	CTGAGTTCGTTGAGCATCCA	59.984	20	245	351	595	TCCTCTTCCTCTTCCAAGCA	60.065	20	CCCGGTGTCCTTTTCTGATA	59.926	20	207	351	557	TCCTCTTCCTCTTCCAAGCA	60.065	20	CCGTCTCGAGTAGGATTTCG	59.83	20	178	351	528
Unigene0007187	1	p2	(AG)19	38	2247	2284
Unigene0007191	1	p2	(CT)6	12	1	12
Unigene0007192	1	p3	(TTC)5	15	242	256
Unigene0007195	1	p2	(AG)14	28	1705	1732
Unigene0007196	1	p2	(AG)11	22	211	232
Unigene0007200	1	p2	(GA)7	14	10	23
Unigene0007204	1	c	(TCT)5gacgtcagtacacgggaaatggggtctgaaaccctaaccctagattttggctcacggctttt(GA)7	91	1289	1379
Unigene0007214	1	p6	(GGAGGT)4	24	39	62	GGCGTTTGAGTTTCAAGAGTG	59.906	21	TTGTGCCTAGCATCACAAGG	59.864	20	216	0	215	GGCGTTTGAGTTTCAAGAGTG	59.906	21	TCATTTCCTCCTCCCATTTG	59.864	20	265	0	264	GGCGTTTGAGTTTCAAGAGTG	59.906	21	GAGCGAAGTGGGAATCAGAA	60.34	20	239	0	238
Unigene0007218	1	p2	(CT)7	14	883	896
Unigene0007225	1	p3	(AAG)5	15	69	83	CAAAGCAAGCAAAAACCCAC	60.648	20	AAGGTTGTTGATGTGAGCCC	59.973	20	165	17	181	CCAAACCATGGCTTCCATTA	60.692	20	CAGGTTGCCTAGGGTTTTGA	60.103	20	106	43	148	CCAAACCATGGCTTCCATTA	60.692	20	AGCAGGTTGCCTAGGGTTTT	60.13	20	108	43	150
Unigene0007225	2	p3	(CCA)6	18	292	309	GGGCTCACATCAACAACCTT	59.973	20	TGAGGTAGATGAAATCGGGG	59.887	20	189	162	350	AAGCCCTTCTCTCCCTTCAG	59.95	20	TGAGGTAGATGAAATCGGGG	59.887	20	117	234	350	TCAAAACCCTAGGCAACCTG	60.103	20	TGAGGTAGATGAAATCGGGG	59.887	20	222	129	350
Unigene0007232	1	p3	(TCT)6	18	2324	2341
Unigene0007243	1	p3	(AGC)5	15	41	55	CCACCATCTCTGTTTCTCACTG	59.762	22	TGCGAGTGAGGTTGTTCTTG	60.025	20	217	0	216	CCACCATCTCTGTTTCTCACTG	59.762	22	GGCTTATTCCACCAAACGAA	59.938	20	103	0	102	CCACCATCTCTGTTTCTCACTG	59.762	22	ACGACGGAGTCAGCGTAGTT	59.937	20	245	0	244
Unigene0007244	1	p2	(AG)10	20	2564	2583	CACACACAGTCTCAATGCCC	60.162	20	TCCGCCTCCTCCTTCTCTA	60.035	19	223	2383	2605	ACACACAGTCTCAATGCCCA	60.162	20	TCCGCCTCCTCCTTCTCTA	60.035	19	222	2384	2605	CGCTCAAGCAACACTCAAAA	60.172	20	TCCGCCTCCTCCTTCTCTA	60.035	19	189	2417	2605
Unigene0007246	1	p2	(AG)10	20	1	20
Unigene0007254	1	p2	(AG)7	14	2371	2384	GTAGGGTAATTTGCTGCGGA	60.096	20	GCTTTCACCTCTTCAAACGC	60	20	246	2175	2420	TGAGCAGTTTGTGGAAATCG	59.84	20	GCTTTCACCTCTTCAAACGC	60	20	120	2301	2420	TGGAGCAGTGAAGAATGTGG	59.831	20	GCTTTCACCTCTTCAAACGC	60	20	184	2237	2420
Unigene0007256	1	p2	(TC)8	16	71	86	CCCACATTCCATTCCATACC	59.871	20	CGAATCCAAGGCAGAGAGAC	59.95	20	145	15	159	TCTCCCACATTCCATTCCAT	60.135	20	CGAATCCAAGGCAGAGAGAC	59.95	20	148	12	159	CCCACATTCCATTCCATACC	59.871	20	AGAAATCACAAGGCCCCTCT	60.074	20	261	15	275
Unigene0007266	1	c	(AG)7aaaaggttggattgagatggagtgaaatgggattttttgagactctgggagtgtgtt(GA)9	89	890	978
Unigene0007268	1	p2	(CT)9	18	1	18
Unigene0007287	1	p2	(GA)8	16	224	239	ACCGAGTCACCGTCGTATTC	59.997	20	ATCGATCGTCTCTCACGGTC	60.231	20	220	83	302	ACCGAGTCACCGTCGTATTC	59.997	20	GATCGATCGTCTCTCACGGT	60.231	20	221	83	303	CGGGCTCGGTTCATATCTAA	60.053	20	ATCGATCGTCTCTCACGGTC	60.231	20	280	23	302
Unigene0007291	1	p3	(TCA)5	15	388	402	TCCAAAAACAATATTCCCGC	59.773	20	CTGGTCAATTCTTCCTTGCC	59.67	20	269	290	558	TCCAAAAACAATATTCCCGC	59.773	20	CCTGGTCAATTCTTCCTTGC	59.67	20	270	290	559	TCCAAAAACAATATTCCCGC	59.773	20	TGAGGCTGTCGATTCTAGGG	60.353	20	187	290	476
Unigene0007291	2	p3	(GTG)6	18	906	923
Unigene0007300	1	p2	(CT)11	22	893	914
Unigene0007305	1	p2	(GA)6	12	745	756	GAGAGCCGGTGTAGATGAGC	59.981	20	CCCCTCAATCTCTCTCTCCC	60.149	20	141	644	784	GAGAGCCGGTGTAGATGAGC	59.981	20	CCCCCTCAATCTCTCTCTCC	60.149	20	142	644	785	GAGAGCCGGTGTAGATGAGC	59.981	20	CCCACTCCCTCCTGGTATCT	60.328	20	223	644	866
Unigene0007313	1	p2	(AG)9	18	525	542	GCTTGTGGTCTTGAAAAGCC	59.859	20	TCCCAATACGAGTCCAAAGC	60.074	20	194	398	591	CCTTCGTTATTTTGCGAGGA	60.202	20	TCCCAATACGAGTCCAAAGC	60.074	20	110	482	591	TTTTGCGAGGAGAGAGAAGG	59.688	20	TCCCAATACGAGTCCAAAGC	60.074	20	101	491	591
Unigene0007314	1	p2	(GA)9	18	1680	1697
Unigene0007316	1	p2	(AG)10	20	3	22
Unigene0007322	1	p3	(AGA)6	18	235	252
Unigene0007328	1	p2	(CT)8	16	240	255
Unigene0007335	1	p2	(TC)10	20	1	20
Unigene0007358	1	p3	(CCA)5	15	567	581	CCTCGAGCTTATTACCGCTG	59.996	20	ATATTGTGGCCATGGTGGAC	60.47	20	265	354	618	GGTTCGGAAACAAGTCCAAA	59.948	20	GAGGTCTAAGGTGACGGTGG	59.574	20	262	395	656	AATGCTCCTCTCAGGCTCAA	60.096	20	GGGTTGTTTGGGTTTTGTGT	59.592	20	153	524	676
Unigene0007361	1	p2	(TC)7	14	4659	4672	CGCTTATCGAGCAAACCAGT	60.407	20	CCTTCTTTTAGCCCATTCAGC	60.21	21	231	4554	4784	TGGGTCACGGAAAGTTCCTA	60.486	20	CCTTCTTTTAGCCCATTCAGC	60.21	21	193	4592	4784	GCATCAGTCCTCAAACGCTA	59.028	20	CCTTCTTTTAGCCCATTCAGC	60.21	21	258	4527	4784
Unigene0007365	1	p2	(AG)6	12	2180	2191
Unigene0007367	1	p2	(AG)7	14	1017	1030
Unigene0007371	1	p2	(CT)8	16	1	16
Unigene0007380	1	p2	(AG)8	16	2013	2028
Unigene0007385	1	p3	(CAC)6	18	1721	1738	TGGCAATGCTAATCCAAACA	60.073	20	AAAATTGACATGGCCAAAGC	59.945	20	168	1684	1851	TTCTCTGGCCTCCATGTTTC	60.195	20	AAACTGCCAATTTTGTTGCC	59.982	20	272	1505	1776	CTCTGGCCTCCATGTTTCTC	59.803	20	AAACTGCCAATTTTGTTGCC	59.982	20	270	1507	1776
Unigene0007388	1	p2	(AG)10	20	1677	1696	GTTCAAGGTTCGTCCTTTGC	59.717	20	TCCTTCTCTCTGTTGATCCCTC	59.817	22	235	1487	1721	CTCCAGTTCAAGGTTCGTCC	59.697	20	TCCTTCTCTCTGTTGATCCCTC	59.817	22	240	1482	1721	TCCAGTTCAAGGTTCGTCCT	59.697	20	TCCTTCTCTCTGTTGATCCCTC	59.817	22	239	1483	1721
Unigene0007390	1	p2	(TC)6	12	1	12
Unigene0007398	1	p2	(GA)7	14	1	14
Unigene0007403	1	p3	(AAC)5	15	469	483	CCTCGATCTAAAGACTGGCG	59.971	20	GCAACCAGCAACCACAAGTA	59.764	20	274	241	514	ACGATAGCGAAGGTTCCTCA	59.836	20	TGGAGGAGTTGACCACAACA	60.129	20	220	369	588	ACGATAGCGAAGGTTCCTCA	59.836	20	GCAAACTCCGACCTCTTTTG	59.853	20	194	369	562
Unigene0007415	1	p2	(GA)7	14	1887	1900
Unigene0007416	1	p3	(TTC)6	18	750	767	TTCAGCTTCTCCGTTGGATT	59.813	20	CTGATTTCCTGTGGCCATCT	60.073	20	242	550	791	TTTCAGCTTCTCCGTTGGAT	59.813	20	CTGATTTCCTGTGGCCATCT	60.073	20	243	549	791	CGGCTAAAGGGTCTACGATG	59.724	20	AAAGACGATGGTTGGAGGTG	59.966	20	170	690	859
Unigene0007418	1	p2	(CT)10	20	535	554
Unigene0007421	1	p4	(TGAG)4	16	273	288	ACCTGGTTTCAACAGTTGGC	60.012	20	ATCACTCCCTCTGGGTGATG	59.92	20	212	212	423	TTTGGTTGGAACCGAGTAGG	59.964	20	ATCACTCCCTCTGGGTGATG	59.92	20	236	188	423	TTTGAAAGGGCTGAATTTGG	60.046	20	ATCACTCCCTCTGGGTGATG	59.92	20	251	173	423
Unigene0007423	1	p2	(CT)6	12	36	47	CGAAGAGAGAGACAGAGAAACG	58.48	22	TTCCTGTTGGGTAAGATGGC	59.933	20	102	0	101	CGAAGAGAGAGACAGAGAAACG	58.48	22	TCAAAGCTCTGCTGAACGAA	59.864	20	210	0	209	CGAAGAGAGAGACAGAGAAACG	58.48	22	TTCAAAGCTCTGCTGAACGA	59.864	20	211	0	210
Unigene0007424	1	p2	(GA)8	16	265	280
Unigene0007430	1	p2	(TG)9	18	1	18
Unigene0007433	1	p3	(GCT)5	15	1646	1660	TCCGGTATCTTCTGTCCACC	59.927	20	CAAGGATACAGCAGCAAGCA	60.157	20	176	1557	1732	TCCGGTATCTTCTGTCCACC	59.927	20	TAACTTCTGCCCAAACAGCC	60.249	20	210	1557	1766	CACCACCTCCTTCATTTGGT	59.82	20	CAAGGATACAGCAGCAAGCA	60.157	20	205	1528	1732
Unigene0007440	1	p3	(AAC)7	21	1439	1459	GCTTTCGGAAGAGTGTGAGG	59.989	20	GGACTGTCCGGTTGAATGTT	59.827	20	181	1307	1487	CCCAATCTACCTTGCCAAAA	59.931	20	GGACTGTCCGGTTGAATGTT	59.827	20	220	1268	1487	TGGTGAAAACGCGACTACAG	59.904	20	GGACTGTCCGGTTGAATGTT	59.827	20	247	1241	1487
Unigene0007446	1	p2	(AG)9	18	161	178	TGCCCCAATTAATCTCATCC	59.722	20	GAATGGTTTGCTTCAACGGT	59.978	20	257	131	387	CCCCAATTAATCTCATCCGA	59.717	20	GAATGGTTTGCTTCAACGGT	59.978	20	255	133	387	TTCCTCAAGTCTCCCTCCCT	60.186	20	TAAGAAGCCAGCCAACACCT	59.875	20	211	103	313
Unigene0007453	1	p3	(TCT)5	15	1	15
Unigene0007476	1	p2	(AG)10	20	80	99	GGGTGTCACTGAGTCTGCTG	59.442	20	TAGATCGCTACTCGCCGTTT	60.003	20	255	26	280	GGGTGTCACTGAGTCTGCTG	59.442	20	GGTGATGGAGAATGCTGGTT	59.934	20	110	26	135	GGGTGTCACTGAGTCTGCTG	59.442	20	ATGGAGAATGCTGGTTCGAC	60.081	20	106	26	131
Unigene0007496	1	p2	(GA)10	20	1547	1566
Unigene0007498	1	p3	(TCC)5	15	230	244	CATTCACCCAATCAAAACCC	60.029	20	TGCTGAGTACGCGTCTATGG	60.035	20	277	183	459	CTCTTCTCCCTCTCCCCATC	60.149	20	TGCTGAGTACGCGTCTATGG	60.035	20	258	202	459	TTCACCCAATCAAAACCCTC	59.767	20	TGCTGAGTACGCGTCTATGG	60.035	20	275	185	459
Unigene0007505	1	p2	(CT)8	16	126	141	CAACTCCAATTTGAACGGCT	60.11	20	GGTATCCGCTGCCAGAAATA	60.06	20	176	61	236	TCATGGCCACTGGTAGTCAA	60.112	20	GGTATCCGCTGCCAGAAATA	60.06	20	193	44	236	CAACTCCAATTTGAACGGCT	60.11	20	CCGCTGCCAGAAATAACAAT	60.096	20	171	61	231
Unigene0007517	1	p2	(CT)6	12	293	304	CACTCTCACACCGCTGGTTA	59.897	20	ATTTGGTTAGTTCATCGCGG	59.96	20	253	76	328	AAAACCCATCATCACCAAGC	59.797	20	ATTTGGTTAGTTCATCGCGG	59.96	20	158	171	328	AAAACCCATCATCACCAAGC	59.797	20	ACTGGCTCACATCCATCTCC	60.08	20	186	171	356
Unigene0007527	1	p2	(AG)15	30	6	35
Unigene0007528	1	p2	(GA)8	16	1	16
Unigene0007529	1	p3	(GAA)6	18	49	66	AAGAGAGGTCGGCAAAATCA	59.813	20	ATTCATTGACGAGTCGAGGG	60.073	20	264	1	264	AAGAGAGGTCGGCAAAATCA	59.813	20	CACGTCACGACTTACTCCCA	59.745	20	190	1	190	AAGAGAGGTCGGCAAAATCA	59.813	20	AGCACCAACATTCATTGACG	59.572	20	273	1	273
Unigene0007538	1	p3	(AAG)6	18	200	217	ACAAAGCCATTGCTGGGTTA	60.502	20	CCAATCTCACAGTAATAAGCTGC	58.114	23	208	37	244	GCCATTGCTGGGTTAATTTC	59.415	20	CCAATCTCACAGTAATAAGCTGC	58.114	23	203	42	244	GAGCTTGGAACAAAGCCATT	59.316	20	CCAATCTCACAGTAATAAGCTGC	58.114	23	217	28	244
Unigene0007539	1	p3	(AGC)6	18	19	36
Unigene0007542	1	p3	(CTT)5	15	224	238	CCCCATCTGAAAAATGCTGT	59.933	20	TCCGAGATGCTCATTTAGCC	60.318	20	144	137	280	ACCCCATCTGAAAAATGCTG	59.933	20	TCCGAGATGCTCATTTAGCC	60.318	20	145	136	280	TGAGAGAGAAGTGGGGGAGA	59.913	20	TCCGAGATGCTCATTTAGCC	60.318	20	121	160	280
Unigene0007557	1	c	(GT)6(GA)9gt(GA)8	48	3	50
Unigene0007558	1	p2	(AG)8	16	1	16
Unigene0007579	1	p2	(GA)18	36	286	321
Unigene0007586	1	p2	(AG)7	14	1998	2011
Unigene0007587	1	p2	(CT)7	14	4	17
Unigene0007587	2	p2	(AT)6	12	143	154	ACTTTCCCCACCTCCTCATC	60.314	20	CACAACGTAACGTCCCTCCT	60.028	20	122	67	188	TCTCCACACACATCACACCC	60.44	20	CACAACGTAACGTCCCTCCT	60.028	20	175	14	188	CTTTCCCCACCTCCTCATCT	60.447	20	CACAACGTAACGTCCCTCCT	60.028	20	121	68	188
Unigene0007591	1	p2	(GA)8	16	148	163	TTCCAAAGATTGGGTCTTGC	60.051	20	TATCGGGTCAAAAAGGCAAC	59.938	20	215	44	258	CTTTTGAAGACGGCAAGGAC	59.853	20	CAAATGCCGGTAAAACGACT	59.996	20	241	117	357	TTCCAAAGATTGGGTCTTGC	60.051	20	CGCGGGTAGTTCACAAGAAT	60.132	20	234	44	277
Unigene0007601	1	p5	(TTTTC)4	20	471	490	TCACATGCTTACCCCATGAA	59.924	20	CTAGTTCGCCATTTTGAGCC	59.845	20	266	329	594	TCACATGCTTACCCCATGAA	59.924	20	CCTAGTTCGCCATTTTGAGC	59.845	20	267	329	595	CCTCCTCAATTCAGCCACAT	60.073	20	GCAAAATTACTGGGATGGGA	59.762	20	265	270	534
Unigene0007604	1	p2	(GA)6	12	251	262
Unigene0007607	1	p3	(AAG)5	15	2	16
Unigene0007618	1	p2	(TC)17	34	257	290
Unigene0007619	1	p3	(CTT)6	18	162	179	GCTTGGGATTTGAGAGCTTG	59.955	20	AGGGTTTCAATGGTTGCTTG	59.971	20	193	113	305	GCTTGGGATTTGAGAGCTTG	59.955	20	CAGAATGGGGCGAAAAGTAA	60.067	20	133	113	245	GCTTGGGATTTGAGAGCTTG	59.955	20	AGCCCTAGCTGCTTCTGTTG	59.78	20	170	113	282
Unigene0007622	1	p3	(AGG)6	18	321	338	CGTCATCGACATACGACCAC	59.992	20	TCCTCTCTGCTCTGATACTGGA	59.187	22	180	208	387	CCTGTAATCATCTCGCGTCA	59.823	20	TCCTCTCTGCTCTGATACTGGA	59.187	22	195	193	387	CGTCATCGACATACGACCAC	59.992	20	TCCTCTCTGCTCTGATACTGGAC	60.031	23	180	208	387
Unigene0007624	1	p2	(AG)6	12	1	12
Unigene0007633	1	p2	(GA)6	12	1	12
Unigene0007637	1	p2	(GA)8	16	1	16
Unigene0007645	1	p3	(GAG)6	18	54	71	TCATGTTTCTGCAGATCTGATTTT	60.136	24	GAGCCATCCTTCTTCGTCAA	60.34	20	103	0	102	TCATGTTTCTGCAGATCTGATTTT	60.136	24	CAATGGAGCCATCCTTCTTC	59.629	20	108	0	107	TCATGTTTCTGCAGATCTGATTTT	60.136	24	TCAATGGAGCCATCCTTCTT	59.629	20	109	0	108
Unigene0007647	1	c	(AG)6acagatggtagcc(AG)8	41	266	306
Unigene0007651	1	p2	(AG)9	18	2193	2210
Unigene0007654	1	p2	(GA)8	16	1	16
Unigene0007658	1	p2	(AG)8	16	224	239
Unigene0007670	1	p3	(AAG)5	15	242	256
Unigene0007674	1	c	(AG)6tgtgctccgttctcagttcttgttctcacagatctgtagagagagaagaggtgtaaagaagcagattcatgaaactct(AG)6	102	2564	2665	TTTTGTTTTCTCCGGTCCAC	59.948	20	ACGAATATGTTGGCGATGGT	60.221	20	238	2490	2727	TTTTGTTTTCTCCGGTCCAC	59.948	20	GCGATGGTGGAAGAAGCTAT	59.297	20	226	2490	2715	TTTTGTTTTCTCCGGTCCAC	59.948	20	ATCGCGATCGTTTTCGAGTA	60.742	20	264	2490	2753
Unigene0007674	2	p2	(AG)7	14	2797	2810
Unigene0007675	1	p2	(CT)10	20	23	42
Unigene0007675	2	p3	(GCA)7	21	6359	6379	ACCACAGTCTGAACAAGGGG	60.002	20	CTTGTTGCTGCTGGGATGTA	59.864	20	254	6211	6464	CCACAGTCTGAACAAGGGGT	60.002	20	CTTGTTGCTGCTGGGATGTA	59.864	20	253	6212	6464	CAGCCTTCACCACAGTCTGA	60.022	20	CTTGTTGCTGCTGGGATGTA	59.864	20	262	6203	6464
Unigene0007680	1	p2	(GA)19	38	3	40
Unigene0007696	1	p2	(TC)10	20	81	100	TTCTTCAATCAGTGCTGCAA	58.129	20	AGCTCGAAGTGGTCGTCAAT	59.874	20	139	20	158	TTCTTCAATCAGTGCTGCAA	58.129	20	GAGTAGAGGTCAACGGCCAG	59.867	20	157	20	176	TTCTTCAATCAGTGCTGCAA	58.129	20	AGAGTAGAGGTCAACGGCCA	59.867	20	158	20	177
Unigene0007708	1	p3	(TTC)6	18	2417	2434	ATTCTTGGGAGGCAGAGGAT	60.037	20	CAGGGTTTCGAGTGAAGGAG	59.837	20	112	2355	2466	ATTCTTGGGAGGCAGAGGAT	60.037	20	CACTCAAACACCCCCAATTC	60.21	20	276	2355	2630	GCAAAGCAACGGCTAATTTC	59.859	20	ATCGAACACTCAAACACCCC	59.827	20	247	2390	2636
Unigene0007708	2	p2	(GA)7	14	2686	2699
Unigene0007711	1	p2	(CT)6	12	32	43
Unigene0007715	1	p2	(TC)6	12	1	12
Unigene0007721	1	p2	(TC)9	18	46	63	AACCCGGAGAGTCACAGAGA	59.835	20	AAAAAGGATGGAAACGGAGG	60.291	20	159	20	178	AACCCGGAGAGTCACAGAGA	59.835	20	TGGGTTGGGTTGATGATACA	59.623	20	257	20	276	CAACCCGGAGAGTCACAGAG	60.85	20	AAAAAGGATGGAAACGGAGG	60.291	20	160	19	178
Unigene0007724	1	p2	(AG)7	14	495	508
Unigene0007732	1	c	(TC)6ctccgatcctcttcgat(TC)6ccttc(CT)8	62	17	78
Unigene0007735	1	p2	(GA)6	12	1880	1891
Unigene0007740	1	p2	(AG)7	14	1454	1467	CCAGGCAAAAAGAGAGCTTG	60.125	20	CAGATGGGAAAAAGGGGTTT	60.159	20	232	1272	1503	ATCCTTCGACCGCTCTGATA	59.797	20	CAGATGGGAAAAAGGGGTTT	60.159	20	212	1292	1503	TCCTTCGACCGCTCTGATAC	60.362	20	CAGATGGGAAAAAGGGGTTT	60.159	20	211	1293	1503
Unigene0007749	1	p2	(GA)9	18	1366	1383	AAAGGAGCGCCTAATCTGGT	60.228	20	ACATGCTGCTGCTTTTTCCT	60.022	20	179	1270	1448	CTATGGTTGAAGTGCCCCAC	60.375	20	ACATGCTGCTGCTTTTTCCT	60.022	20	155	1294	1448	AAAGGAGCGCCTAATCTGGT	60.228	20	GCTGCTGCTTTTTCCTTGTT	59.637	20	175	1270	1444
Unigene0007753	1	p2	(AG)8	16	632	647	AATGCCCCAAACAAAACAAA	60.202	20	TTGCATTTCAGCTTTTCCCT	59.823	20	164	586	749	ATGCCCCAAACAAAACAAAA	60.202	20	TTGCATTTCAGCTTTTCCCT	59.823	20	163	587	749	AATGCCCCAAACAAAACAAA	60.202	20	TGCATTTCAGCTTTTCCCTT	59.823	20	163	586	748
Unigene0007755	1	p2	(GA)7	14	1	14
Unigene0007756	1	c	(AG)8gaaatcgacgaaggaagagtagcatcgacgaacaagacgccggatcgacgaagaagaagacatcgacgaacatcaatcgaagg(TC)7	113	1	113
Unigene0007766	1	p2	(AG)10	20	4545	4564
Unigene0007767	1	p2	(AG)10	20	1547	1566
Unigene0007768	1	c	(AG)9gaaacattccaaagccatttcaagaatgaggtgttcaatggcttccatctcaagaagactctgccactccctcttcaactctactaacaaaccaca(TCC)5	129	1	129
Unigene0007772	1	p2	(AG)8	16	463	478
Unigene0007782	1	p2	(TC)8	16	201	216	TGACACTGAAGGCAGTGGAG	60.022	20	CTCTTGCTCATTCTTGGGCT	59.574	20	142	108	249	AAAGGCGTACAGGTGGTGAC	60.035	20	CTCTTGCTCATTCTTGGGCT	59.574	20	209	41	249	TGACACTGAAGGCAGTGGAG	60.022	20	GGTGGAGCTCTCTTGCTCAT	59.56	20	151	108	258
Unigene0007793	1	c	(AG)6cgcttaccttctactgttgatttaagatcgatgatgctgtagctcgttctctcc(CT)8	82	994	1075
Unigene0007811	1	p2	(TC)19	38	1	38
Unigene0007814	1	p2	(AC)9	18	67	84	TGTTCACACATCTCCCTTGC	59.682	20	GCGCACAAGAGTCTTACGAA	59.224	20	184	11	194	TGTTCACACATCTCCCTTGC	59.682	20	GTTAGGCGACTAGGAAAGCG	59.134	20	201	11	211	GTTCACACATCTCCCTTGCC	60.52	20	GCGCACAAGAGTCTTACGAA	59.224	20	183	12	194
Unigene0007817	1	p2	(CA)12	24	1	24
Unigene0007834	1	p2	(GA)9	18	1	18
Unigene0007837	1	p3	(TCC)5	15	7	21
Unigene0007843	1	p2	(CT)8	16	1	16
Unigene0007845	1	p2	(GA)8	16	469	484
Unigene0007848	1	p2	(TC)7	14	89	102	CCCAACCCTTCCCTGTTAAT	60.046	20	AATCGGAGTTTGCGTGAATC	60.081	20	131	24	154	CCCAACCCTTCCCTGTTAAT	60.046	20	GAATCGGAGTTTGCGTGAAT	60.081	20	132	24	155	CCCAACCCTTCCCTGTTAAT	60.046	20	CGATTGTGATCGAGATCGTG	60.225	20	107	24	130
Unigene0007848	2	p3	(AGA)6	18	246	263	ATTCACGCAAACTCCGATTC	60.081	20	AGGCTCTGGAGCAATACGAA	59.978	20	275	136	410	GATTCACGCAAACTCCGATT	60.081	20	AGGCTCTGGAGCAATACGAA	59.978	20	276	135	410	ATTCACGCAAACTCCGATTC	60.081	20	TCACAAATTTCAGCAGGTCG	59.84	20	232	136	367
Unigene0007849	1	p2	(CT)25	50	1	50
Unigene0007851	1	p2	(TC)6	12	1	12
Unigene0007855	1	p3	(TTA)6	18	1908	1925
Unigene0007856	1	c	(AG)7aaaccaaagttccaaccacaac(CT)7	50	1	50
Unigene0007858	1	p3	(AGA)7	21	32	52	AACTGAAACACCGAGCAAGAA	59.906	21	ATATCCAGGGAAACAAGGGG	60.011	20	188	8	195	AAACTGAAACACCGAGCAAGA	59.906	21	ATATCCAGGGAAACAAGGGG	60.011	20	189	7	195	GAAACTGAAACACCGAGCAAG	59.906	21	ATATCCAGGGAAACAAGGGG	60.011	20	190	6	195
Unigene0007866	1	p3	(GAG)6	18	301	318	TATAATCGACGTCCCCGGTA	60.167	20	CCCACTACTCAACCTCCCAA	59.959	20	278	68	345	CGCTCTTCACTAAATCCCCA	60.206	20	CCCACTACTCAACCTCCCAA	59.959	20	153	193	345	CCGTACCCGCTCTTCACTAA	60.262	20	CCCACTACTCAACCTCCCAA	59.959	20	160	186	345
Unigene0007866	2	p2	(AG)7	14	429	442
Unigene0007873	1	p2	(GA)6	12	627	638
Unigene0007883	1	p2	(GA)6	12	1170	1181
Unigene0007890	1	p2	(AG)8	16	1	16
Unigene0007893	1	p2	(AG)9	18	156	173	TGTAGTTCCAACCAATCGCA	60.111	20	CAGATCAGCACCCCTTCATT	60.073	20	128	104	231	TCCTCGTTGGATTGGAGAAG	60.187	20	CAGATCAGCACCCCTTCATT	60.073	20	230	2	231	CTCCTCGTTGGATTGGAGAA	60.187	20	CAGATCAGCACCCCTTCATT	60.073	20	231	1	231
Unigene0007894	1	p6	(TTCCTC)12	72	2331	2402
Unigene0007898	1	p2	(CT)6	12	1641	1652	ACTCGCGACTAGAAACCCCT	60.268	20	CAGTGTGCGGAAAAGGAAAG	60.796	20	279	1433	1711	CAACTACGGTTCTGGAATGGA	59.978	21	TCAAATGCATCATCTTTCGC	59.775	20	200	1590	1789	CGTGGAACAAATCGAAATGA	59.518	20	CAGTGTGCGGAAAAGGAAAG	60.796	20	248	1464	1711
Unigene0007912	1	c	(GA)15ttcaggtgattggtattgggttttgggttccgaaggaggaggagagagaaggagagggcggctatgggcggggaagaagggattgggggggat(GA)6	135	1	135
Unigene0007915	1	p3	(GTG)6	18	1	18
Unigene0007918	1	p3	(GAG)8	24	1	24
Unigene0007921	1	p2	(AG)10	20	1	20
Unigene0007923	1	p2	(TC)7	14	38	51	CGTTCGTTAGTTACGATTCGAG	58.965	22	TGGAAAGTGAAGGGTCCAAC	59.943	20	260	10	269	CGTTCGTTAGTTACGATTCGAG	58.965	22	GCAAAGTTTGATGTTGGCCT	60.118	20	199	10	208	CGTTCGTTAGTTACGATTCGAG	58.965	22	GAAGAGCTCGGCGTTGTTAG	60.154	20	166	10	175
Unigene0007926	1	p3	(GTG)7	21	202	222
Unigene0007933	1	p4	(TTCC)4	16	210	225	CAATACCACCCACCAGTTCC	60.088	20	TGTACGTAATCGCGGAATGA	60.096	20	273	35	307	CAATACCACCCACCAGTTCC	60.088	20	GCGGAATGACCATGAAAAAT	59.768	20	262	35	296	GCAATACCACCCACCAGTTC	60.24	20	TGTACGTAATCGCGGAATGA	60.096	20	274	34	307
Unigene0007936	1	p2	(TC)8	16	205	220	TTTCTCACATCTGGACGCTG	59.984	20	CGAGTGTTGGATTTGCATTG	60.111	20	228	176	403	CGGTGCTTCCTTTCTCACAT	60.255	20	CGAGTGTTGGATTTGCATTG	60.111	20	238	166	403	TCACATCTGGACGCTGGTTA	60.263	20	CGAGTGTTGGATTTGCATTG	60.111	20	224	180	403
Unigene0007943	1	p3	(CAG)7	21	142	162	TCCTCCCTCACCAGACACAT	60.527	20	CATGAATCAACCCGTCCAC	59.753	19	277	20	296	CTTTCTGGACCTCCTCCCTC	60.186	20	CACGACACGGTTCTGCCTA	60.879	19	272	9	280	CTCTTTCTGGACCTCCTCCC	60.186	20	CACGACACGGTTCTGCCTA	60.879	19	274	7	280
Unigene0007943	2	c	(AGA)6aaaagaagagaga(GAT)5	46	562	607	CGCCTAGGGTTAGAGAGGGT	59.729	20	GCTAAGGGAATCCAAAAGGC	60.041	20	275	528	802	AGAGAGGGTTTCGAGGAGGA	60.328	20	GCTAAGGGAATCCAAAAGGC	60.041	20	264	539	802	CGCCTAGGGTTAGAGAGGGT	59.729	20	AAAAGGCCAACATTGTGCTC	60.118	20	262	528	789
Unigene0007944	1	p2	(GA)26	52	2863	2914	TGAGAACAAGGGAGGGTTTG	60.081	20	TTCCAAGGTCAAAAACCCAG	59.942	20	278	2802	3079	TGAGAACAAGGGAGGGTTTG	60.081	20	GCCAAAACCAAGCCTCATAA	60.074	20	222	2802	3023	TGAGAACAAGGGAGGGTTTG	60.081	20	CAAAAACGACCCACCAATCT	59.83	20	197	2802	2998
Unigene0007945	1	p3	(GCT)5	15	776	790
Unigene0007949	1	p2	(AG)7	14	4206	4219	CGATCGTGGAGGCATTATTT	59.923	20	ATAGTCGCGCGATCTTCCT	59.954	19	174	4075	4248	ATCGTGGAGGCATTATTTCG	59.923	20	ATAGTCGCGCGATCTTCCT	59.954	19	172	4077	4248	CTGTTCGGTGACTTCTGGCT	60.444	20	ATAGTCGCGCGATCTTCCT	59.954	19	273	3976	4248
Unigene0007955	1	p2	(AC)7	14	183	196	CACTCACTCGGTTGCAGAGA	60.178	20	GAAGAGGTTTGGGAAAAGCC	60.053	20	180	149	328	CACTCACTCGGTTGCAGAGA	60.178	20	GGAAGAGGTTTGGGAAAAGC	60.053	20	181	149	329	TCACTCACTCGGTTGCAGAG	60.178	20	GAAGAGGTTTGGGAAAAGCC	60.053	20	181	148	328
Unigene0007955	2	p2	(CT)10	20	1535	1554	GATTTGAAGAGCAAAACCGC	59.829	20	CTACAGGCCTACGGATCCAA	60.088	20	187	1396	1582	GATTTGAAGAGCAAAACCGC	59.829	20	TCCCATCAACCACAAAAACA	59.792	20	264	1396	1659	ATAACGGTTTTGGGTCATGC	59.691	20	CTACAGGCCTACGGATCCAA	60.088	20	247	1336	1582
Unigene0007960	1	p2	(GA)17	34	4	37
Unigene0007961	1	p2	(CT)9	18	1	18
Unigene0007980	1	p2	(AG)10	20	333	352
Unigene0007981	1	p3	(GAG)7	21	1844	1864	CATCAGGCTTATTCGGCTTC	59.807	20	CGAGAACTGGAGGAGTCCAA	60.377	20	242	1649	1890	GCTTCATATCTCTCCACCGC	59.803	20	CGAGAACTGGAGGAGTCCAA	60.377	20	179	1712	1890	CACATCAGGCTTATTCGGCT	60.235	20	CGAGAACTGGAGGAGTCCAA	60.377	20	244	1647	1890
Unigene0007986	1	p2	(CT)10	20	464	483
Unigene0007987	1	p2	(TC)8	16	1	16
Unigene0007990	1	p2	(AG)22	44	2450	2493
Unigene0007997	1	p2	(AG)8	16	1547	1562
Unigene0008015	1	p2	(CT)7	14	1	14
Unigene0008017	1	p2	(AG)9	18	1	18
Unigene0008024	1	p3	(GAG)5	15	2791	2805	TTGATGACGTGATGGCAAGT	60.12	20	CTTGGAAGACACCACCCACT	60.002	20	269	2581	2849	GACGTGATGGCAAGTGCTTA	59.871	20	CTTGGAAGACACCACCCACT	60.002	20	264	2586	2849	TCTGTCAAGTAGCTGTGGCG	60.199	20	CTTGGAAGACACCACCCACT	60.002	20	158	2692	2849
Unigene0008024	2	p4	(ATCA)6	24	2940	2963	TTGGGTCCTCCATTCAACTC	59.903	20	TTTCACCCGAAATCAACCTC	59.91	20	199	2855	3053	GACTTGGGTCCTCCATTCAA	59.903	20	TTTCACCCGAAATCAACCTC	59.91	20	202	2852	3053	TTGGGTCCTCCATTCAACTC	59.903	20	CACCACCACATTCGTACCAG	59.873	20	260	2855	3114
Unigene0008026	1	p2	(AG)8	16	463	478
Unigene0008028	1	p2	(GA)8	16	89	104	AATCCCTAGGCAGACCATCC	60.293	20	CGAACCCAAGCCTATACCAA	59.953	20	172	40	211	CAAGCAAATCCCTAGGCAGA	60.344	20	CGAACCCAAGCCTATACCAA	59.953	20	178	34	211	CGTTTATTGGTGTCCTTCCG	60.357	20	CGAACCCAAGCCTATACCAA	59.953	20	198	14	211
Unigene0008033	1	p2	(GA)6	12	805	816
Unigene0008034	1	p2	(GA)6	12	819	830
Unigene0008041	1	p2	(TC)7	14	386	399	CTGACTTTTCAACGTGGGGT	60.005	20	GGCTAAGCAGTGGAGGTGAG	60.012	20	208	220	427	CTGACTTTTCAACGTGGGGT	60.005	20	GAGGCTAAGCAGTGGAGGTG	60.012	20	210	220	429	CTGACTTTTCAACGTGGGGT	60.005	20	AGGCTAAGCAGTGGAGGTGA	60.012	20	209	220	428
Unigene0008059	1	p2	(GA)9	18	58	75	TCATCACAGCCAATCATCGT	60.08	20	AAACCAAGGGGAAAACCAAC	60.068	20	132	16	147	CATCACAGCCAATCATCGTC	60.08	20	AAACCAAGGGGAAAACCAAC	60.068	20	131	17	147	TCATCACAGCCAATCATCGT	60.08	20	GGGCTTGTGAAAAGGTGAAA	60.088	20	172	16	187
Unigene0008090	1	c	(TCT)5tcccattctttcaatgctgcctcacacttccactttccaccctttctttttcgtca(TCT)5	86	108	193	AAAATGGGAAATCCCCAAAC	59.867	20	AGAGGGAGGAAAGTGGAAGC	59.817	20	201	21	221	GGGAAATCCCCAAACTTTTC	59.622	20	AGAGGGAGGAAAGTGGAAGC	59.817	20	196	26	221	AAATGGGAAATCCCCAAACT	59.51	20	AGAGGGAGGAAAGTGGAAGC	59.817	20	200	22	221
Unigene0008096	1	p2	(AG)6	12	443	454
Unigene0008098	1	p6	(AAAAAG)4	24	40	63
Unigene0008098	2	p2	(TC)8	16	512	527
Unigene0008110	1	p2	(AG)9	18	1	18
Unigene0008110	2	p2	(CT)6	12	234	245
Unigene0008111	1	p2	(AG)6	12	341	352
Unigene0008114	1	p2	(GA)6	12	1	12
Unigene0008116	1	p2	(AG)7	14	1	14
Unigene0008119	1	p2	(TC)11	22	1	22
Unigene0008119	2	p2	(AG)6	12	219	230	TGGGAATTTCATTGTGGGTT	60.029	20	TCATTTTCCCTGCAAGTTCC	60.051	20	235	158	392	TGGGAATTTCATTGTGGGTT	60.029	20	GTGGATCTGTTCCAACTGGG	60.363	20	123	158	280	GGCAAGACAGCGAAACAGAT	60.406	20	TCATTTTCCCTGCAAGTTCC	60.051	20	208	185	392
Unigene0008125	1	p2	(CT)10	20	1	20
Unigene0008134	1	p2	(TC)9	18	1910	1927
Unigene0008135	1	p2	(AG)8	16	74	89	AAACCACCCATCATCATTCC	59.464	20	AGGAGGCCCAGATGAAAAAT	59.903	20	216	4	219	AAACCACCCATCATCATTCC	59.464	20	CCTCTGGGTTGTTTGCATCT	60.111	20	153	4	156	AAACCACCCATCATCATTCC	59.464	20	CAGACATTTGCTGCTGAGGA	60.136	20	232	4	235
Unigene0008136	1	c	(TC)6tgtgattacttgatcgctctctg(TC)6	47	414	460
Unigene0008137	1	p3	(GGC)6	18	1	18
Unigene0008139	1	p2	(GA)9	18	231	248
Unigene0008140	1	p2	(GA)10	20	815	834
Unigene0008144	1	p2	(CT)10	20	1	20
Unigene0008163	1	p2	(CT)9	18	1	18
Unigene0008166	1	p2	(CT)10	20	1	20
Unigene0008167	1	p2	(AG)11	22	2430	2451
Unigene0008168	1	p2	(AG)8	16	41	56	TTTTTCCCCATCAATTTTTCA	59.265	21	CAATTACAATTACCCGCCGT	59.72	20	198	8	205	TTTTTCCCCATCAATTTTTCA	59.265	21	ACAATTACAATTACCCGCCG	59.72	20	199	8	206	TTTTCCCCATCAATTTTTCAA	59.265	21	CAATTACAATTACCCGCCGT	59.72	20	197	9	205
Unigene0008169	1	p3	(AGA)13	39	1	39
Unigene0008173	1	p2	(GT)6	12	10	21
Unigene0008173	2	p2	(AG)8	16	271	286
Unigene0008181	1	p2	(CT)9	18	5	22
Unigene0008193	1	p3	(AGA)5	15	50	64	CAGGGCAGAAGAAGAAAAACA	59.48	21	CTCGCCATAAAATGTCAGCA	59.833	20	106	17	122	CAGGGCAGAAGAAGAAAAACA	59.48	21	CATAGCGCTCGCCATAAAAT	60.213	20	113	17	129	CAGGGCAGAAGAAGAAAAACA	59.48	21	ATAGCGCTCGCCATAAAATG	60.213	20	112	17	128
Unigene0008196	1	p2	(CT)6	12	91	102	TCGTTCTACCCATCTCTCCG	60.21	20	AATTTCTGGAGCCCGGTTAC	60.32	20	254	48	301	TTCTACCCATCTCTCCGTCG	60.21	20	AATTTCTGGAGCCCGGTTAC	60.32	20	251	51	301	TCGCATTTCCTTCGATTTCT	59.784	20	AATTTCTGGAGCCCGGTTAC	60.32	20	234	68	301
Unigene0008215	1	p3	(CCA)7	21	232	252	ATGGGTTGCTGTCCAAGTTC	59.973	20	AGTTTTATCGGGTCGTCGTG	59.993	20	248	184	431	CTGTCCAAGTTCCCCCTACA	59.959	20	AGTTTTATCGGGTCGTCGTG	59.993	20	240	192	431	ATGGGTTGCTGTCCAAGTTC	59.973	20	AGTCTTCGAAATGGGGGTCT	59.935	20	168	184	351
Unigene0008216	1	p2	(TC)6	12	1	12
Unigene0008231	1	p3	(GGA)5	15	296	310
Unigene0008240	1	p2	(AG)10	20	1	20
Unigene0008249	1	p3	(AGA)5	15	33	47	AGCAGTGGTAGAAAGAGGAGAGA	58.82	23	ATTAAAAGGATCGGACGGCT	59.93	20	155	2	156	GCAGTGGTAGAAAGAGGAGAGAG	58.82	23	ATTAAAAGGATCGGACGGCT	59.93	20	154	3	156	GCAGTGGTAGAAAGAGGAGAGA	57.817	22	ATTAAAAGGATCGGACGGCT	59.93	20	154	3	156
Unigene0008251	1	p2	(GA)6	12	194	205	GAGCATTTGCAACTGGGTTT	60.118	20	CTCTTGGCCCTCCTTTCTCT	59.95	20	183	122	304	GAGCATTTGCAACTGGGTTT	60.118	20	ATGAAGCCTTGGAAACATCG	60.074	20	152	122	273	GAGCATTTGCAACTGGGTTT	60.118	20	TTGCCCCTCTTCATCATCTC	60.158	20	109	122	230
Unigene0008257	1	p4	(AATA)5	20	957	976
Unigene0008266	1	p2	(GA)6	12	71	82	CGGCATCTTTTCCGTCATAC	60.469	20	GGGTAAATGGGCAGAACGTA	59.823	20	184	17	200	CGGCATCTTTTCCGTCATAC	60.469	20	TACCAAGGGTAAATGGGCAG	59.817	20	190	17	206	CGGCATCTTTTCCGTCATAC	60.469	20	CTACCAAGGGTAAATGGGCA	59.817	20	191	17	207
Unigene0008269	1	p2	(CT)7	14	76	89	TTTTCCTCTGTTGTTTGGGC	60.088	20	GTTTGATTGCGTTGAACCCT	59.978	20	123	4	126	TTTTCCTCTGTTGTTTGGGC	60.088	20	AGGTTTGATTGCGTTGAACC	59.978	20	125	4	128	TCCTCTGTTGTTTGGGCTTC	60.232	20	AGGTTTGATTGCGTTGAACC	59.978	20	122	7	128
Unigene0008271	1	p2	(GA)9	18	1	18
Unigene0008272	1	p2	(TC)6	12	1398	1409	TTACGCATCCCTTCAGTTCC	60.074	20	TGGAAAGAATCGACAAGATCG	60.199	21	120	1328	1447	CGTTTACGCATCCCTTCAGT	60.132	20	TGGAAAGAATCGACAAGATCG	60.199	21	123	1325	1447	CGTTATGTCCTCCTCCGAGA	60.21	20	TGGAAAGAATCGACAAGATCG	60.199	21	185	1263	1447
Unigene0008274	1	p2	(CT)10	20	1	20
Unigene0008281	1	p2	(TC)6	12	1	12
Unigene0008281	2	p2	(AG)6	12	208	219	GACTACGGCGACGAGTTAGG	59.898	20	TCCAATACTACCACCCGAGC	59.955	20	273	183	455	GACTACGGCGACGAGTTAGG	59.898	20	AGGGTTCAGATTCACGTTCG	60.111	20	195	183	377	GACTACGGCGACGAGTTAGG	59.898	20	CGAGGGTTCAGATTCACGTT	60.111	20	197	183	379
Unigene0008282	1	p2	(GA)7	14	281	294
Unigene0008285	1	p2	(GA)8	16	457	472	TGAAGCCCTTCGTTTCAATC	60.192	20	TGGTGCCGACAGTGTAGAGA	60.463	20	262	262	523	TGAAGCCCTTCGTTTCAATC	60.192	20	CGAACTTAAATGGTGCCGAC	60.502	20	272	262	533	TGGCTCGATTGGAGACTTTC	60.34	20	TGGTGCCGACAGTGTAGAGA	60.463	20	113	411	523
Unigene0008294	1	p3	(TGT)6	18	1322	1339	GAACCACAGCCATCGAGAAT	60.081	20	ACTCGATAAGGAGGGGCCTA	60.053	20	231	1207	1437	GAACCACAGCCATCGAGAAT	60.081	20	TGTGACTCGATAAGGAGGGG	60.065	20	235	1207	1441	GAACCACAGCCATCGAGAAT	60.081	20	ATAAGGAGGGGCCTAGGGTT	60.163	20	226	1207	1432
Unigene0008294	2	p3	(AGA)6	18	1532	1549
Unigene0008296	1	p3	(CCA)7	21	258	278	ACCACCTTGCTCAGCTCTGT	60.057	20	AGAGGTGATGGAGGACTTGG	59.101	20	238	121	358	ACTTCCAGGCTTGCCTAACC	60.63	20	GGAGGAGGGAGAGAGGTGAT	59.619	20	266	104	369	CTTGCCTAACCACCTTGCTC	59.875	20	AGAGGTGATGGAGGACTTGG	59.101	20	246	113	358
Unigene0008310	1	p3	(GGT)6	18	1650	1667
Unigene0008312	1	c	(TC)8taaatgtatatgtttgt(AG)9	51	772	822	CGATTTGTTCGCCGAGTATT	60.096	20	TCATTCCTTCCCTCTCCTCC	60.532	20	200	662	861	CTCTGGAATGGCAGCATTTT	60.214	20	TCATTCCTTCCCTCTCCTCC	60.532	20	118	744	861	TTGTATGCTCTGGAATGGCA	60.22	20	TCATTCCTTCCCTCTCCTCC	60.532	20	125	737	861
Unigene0008321	1	p2	(AG)6	12	104	115	TCACAGTTTTGATGGCGTCT	59.293	20	CCACTTTCAACCGAGGTGAT	59.966	20	163	27	189	CACAGTTTTGATGGCGTCTC	59.293	20	CCACTTTCAACCGAGGTGAT	59.966	20	162	28	189	GAGGATCAGCGATCAAGGTT	59.243	20	CCACTTTCAACCGAGGTGAT	59.966	20	109	81	189
Unigene0008343	1	p2	(TC)6	12	97	108	ACTGTTCCACTCACCAACCC	59.859	20	CGGAGACACGAGATGACAGA	59.98	20	188	29	216	ACTGTTCCACTCACCAACCC	59.859	20	TCGGAGACACGAGATGACAG	59.98	20	189	29	217	ACTGTTCCACTCACCAACCC	59.859	20	GAAGGGTGAGGAAAGAAGGG	60.045	20	262	29	290
Unigene0008347	1	p5	(TAACC)4	20	155	174	TATTGTTTCATAGGCGGGGT	59.297	20	AGGTTGTGTGGAAATCAGCC	59.973	20	236	20	255	TATTGTTTCATAGGCGGGGT	59.297	20	TTGTGTGGAAATCAGCCAAA	60.088	20	233	20	252	TATTGTTTCATAGGCGGGGT	59.297	20	TGGAAATCAGCCAAACCAAT	60.309	20	228	20	247
Unigene0008351	1	p2	(AG)8	16	358	373
Unigene0008352	1	c	(GA)9caatcgattttgagagagtgaaggacaatgagccggtgggtaggggagatggagttatggag(GA)10	100	2280	2379
Unigene0008358	1	p2	(AG)8	16	4	19
Unigene0008362	1	p2	(AG)7	14	1	14
Unigene0008364	1	p2	(CT)8	16	3188	3203
Unigene0008369	1	p2	(GA)7	14	1460	1473
Unigene0008371	1	p4	(ATTT)4	16	21	36
Unigene0008372	1	p3	(TCC)7	21	150	170	AATCTCCCGTCTCATGTTCG	60.073	20	CTCCATTGCTGGATGCTTTT	60.214	20	214	41	254	CCATTCCAACCTTCAACACC	60.21	20	GCTCCCCCTCCGAATAATAG	59.888	20	209	103	311	CCATTCCAACCTTCAACACC	60.21	20	CTCCTTAGAAGCATGCACCC	59.836	20	248	103	350
Unigene0008386	1	p2	(GA)8	16	318	333
Unigene0008388	1	p2	(CT)9	18	35	52	CTCTCAGACGCCGGTACACT	60.466	20	CAGTTGGAGCTTGGTTCACA	59.873	20	144	8	151	CTCTCAGACGCCGGTACACT	60.466	20	TCACAGCATCGACTTTGCTC	60.144	20	129	8	136	TGTTTCCTCTCTCAGACGCC	60.533	20	CAGTTGGAGCTTGGTTCACA	59.873	20	152	0	151
Unigene0008389	1	p3	(GAA)6	18	1	18
Unigene0008396	1	p2	(AG)9	18	1	18
Unigene0008398	1	p2	(GA)6	12	405	416	ACGAGAGCATCTCCAGCAGT	60.167	20	GACGGAAGAGACCAGTCGAG	59.986	20	269	261	529	TATTGGCAAAATGCCTACCC	59.795	20	GACGGAAGAGACCAGTCGAG	59.986	20	249	281	529	GAGACGAGAGCATCTCCAGC	60.255	20	GACGGAAGAGACCAGTCGAG	59.986	20	272	258	529
Unigene0008408	1	p3	(ATG)6	18	328	345	CAGGAGCATGAAGGGTGATT	60.073	20	TCGTAGGAAGAGGACGGTTG	60.246	20	194	253	446	CAGGAGCATGAAGGGTGATT	60.073	20	CGTAGGAAGAGGACGGTTGA	60.246	20	193	253	445	AGACAAAGCAACGCCAAAGT	59.92	20	CGTAGGAAGAGGACGGTTGA	60.246	20	280	166	445
Unigene0008409	1	p2	(TC)8	16	1	16
Unigene0008412	1	p3	(CTT)5	15	1453	1467	GTTCGTCGTTCTGCTCAACA	60.032	20	ACAAGCACCCACACATTGAA	60.008	20	198	1359	1556	GTTCGTCGTTCTGCTCAACA	60.032	20	AACCCTACAAGCACCCACAC	59.891	20	204	1359	1562	GTTCGTCGTTCTGCTCAACA	60.032	20	ACAACCCTACAAGCACCCAC	59.891	20	206	1359	1564
Unigene0008427	1	p2	(GA)10	20	1298	1317
Unigene0008428	1	p3	(GGT)6	18	238	255	CGTGGCTGAAGAAGAGGAAC	59.989	20	ACTCCGGAGAGCGTTGAATA	59.836	20	233	133	365	CGTGGCTGAAGAAGAGGAAC	59.989	20	TACTCCGGAGAGCGTTGAAT	59.836	20	234	133	366	GGCTGAAGAAGAGGAACACG	59.989	20	ACTCCGGAGAGCGTTGAATA	59.836	20	230	136	365
Unigene0008437	1	p2	(TC)15	30	356	385	TTCGAAACCCTCGCTTCTTA	59.953	20	GATTTGGGTTGATTTGTGGG	60.029	20	103	309	411	TTCGAAACCCTCGCTTCTTA	59.953	20	GGATTTGGGTTGATTTGTGG	60.029	20	104	309	412	TTCGAAACCCTCGCTTCTTA	59.953	20	GGGATTTGGGTTGATTTGTG	60.029	20	105	309	413
Unigene0008444	1	p3	(GGC)5	15	5525	5539	GTTTGGAGGCGTTGAGAGTC	59.851	20	CATAATCCCCATCCACAACC	59.871	20	253	5347	5599	GTTTGGAGGCGTTGAGAGTC	59.851	20	TAATCCCCATCCACAACCTC	59.605	20	251	5347	5597	TTGGAAGCCGAAGAATAAGC	59.433	20	CATAATCCCCATCCACAACC	59.871	20	172	5428	5599
Unigene0008453	1	p2	(GA)8	16	749	764
Unigene0008455	1	p2	(AG)10	20	1	20
Unigene0008464	1	p2	(TA)6	12	162	173	GGAATGGCTACCCCAAAAAT	60.02	20	AGGCGTGTTGTTGTGTGTGT	60.121	20	162	40	201	GGAATGGCTACCCCAAAAAT	60.02	20	CCAAGTTTTTCCAGCTCCAG	59.846	20	245	40	284	GAGATTTGGCTACTTCCCCC	59.903	20	AGGCGTGTTGTTGTGTGTGT	60.121	20	118	84	201
Unigene0008467	1	p2	(GA)6	12	731	742
Unigene0008477	1	p2	(CT)8	16	1	16
Unigene0008478	1	p2	(AG)9	18	1345	1362
Unigene0008489	1	p2	(AG)9	18	808	825	GCTGCGCTACGATTACATCA	60.006	20	CTTGTACCTTCGGTTGCCAT	59.993	20	274	602	875	GCTGCGCTACGATTACATCA	60.006	20	CGGTTGCCATTTTTATGCTT	59.964	20	264	602	865	TACTTGGGTGCGATTTAGGG	59.953	20	CTTGTACCTTCGGTTGCCAT	59.993	20	190	686	875
Unigene0008489	2	p2	(AG)10	20	1768	1787	AAGAAGCTCGAAAAGCACCA	60.132	20	CCCATTTCATGTCCCAAATC	59.991	20	277	1537	1813	CAAGAAGCTCGAAAAGCACC	60.132	20	CCCATTTCATGTCCCAAATC	59.991	20	278	1536	1813	CCAAGAAGCTCGAAAAGCAC	60.132	20	CCCATTTCATGTCCCAAATC	59.991	20	279	1535	1813
Unigene0008490	1	p3	(TTG)6	18	1584	1601	TGACCAGTCTTGTGACTCGC	60.03	20	CAAAGGAAGGACGGAAATGA	60.044	20	141	1504	1644	TGACCAGTCTTGTGACTCGC	60.03	20	GACAACGTCACCAGCAGCTA	60.056	20	198	1504	1701	TGACCAGTCTTGTGACTCGC	60.03	20	TTTGCTCCACGAAACACTTG	59.881	20	229	1504	1732
Unigene0008490	2	p4	(AGAC)4	16	1796	1811	TAGCTGCTGGTGACGTTGTC	60.056	20	ATTCTGTTGGGTTTGCGTTC	59.978	20	229	1682	1910	TAGCTGCTGGTGACGTTGTC	60.056	20	TTTGGATTGGACTCTGACCC	59.903	20	260	1682	1941	CAAGTGTTTCGTGGAGCAAA	59.881	20	CATCCACACCTCCCTCAGTT	59.962	20	254	1713	1966
Unigene0008498	1	p3	(CTC)5	15	71	85	TATGGATAGAGCCGACGCTT	59.829	20	GCGCTACTATCCGTAATCGC	59.866	20	276	13	288	TATGGATAGAGCCGACGCTT	59.829	20	TGTGGATTCCTTGGGTTCAT	60.173	20	145	13	157	TCTATGGATAGAGCCGACGC	60.339	20	GCGCTACTATCCGTAATCGC	59.866	20	278	11	288
Unigene0008505	1	p3	(AGA)5	15	897	911	GAAAGCTGTGGAGAGATCGG	59.95	20	TTCAGTCACAGATTCGGCTG	59.984	20	237	747	983	AAGCTGTGGAGAGATCGGAA	59.95	20	TTCAGTCACAGATTCGGCTG	59.984	20	235	749	983	AAAGCTGTGGAGAGATCGGA	59.95	20	TTCAGTCACAGATTCGGCTG	59.984	20	236	748	983
Unigene0008508	1	p2	(GA)7	14	1	14
Unigene0008512	1	p2	(AG)8	16	1	16
Unigene0008531	1	p2	(TC)8	16	91	106	CGATCGATTGGGTATGGGTA	60.544	20	ACCTTGGATCGCCTTCTTCT	60.212	20	225	67	291	CGATCGATTGGGTATGGGTA	60.544	20	GGATCGCCTTCTTCTTCTCC	60.293	20	220	67	286	CGATCGATTGGGTATGGGTA	60.544	20	TGGATCGCCTTCTTCTTCTC	59.508	20	221	67	287
Unigene0008539	1	p3	(AAG)5	15	1	15
Unigene0008546	1	p3	(CTG)5	15	2219	2233	GCATCATAGACCCTGCGAAT	60.066	20	TCAACTGCTTTGATCGTTCG	59.988	20	189	2078	2266	CGTTGCTCGTCTCTTTCTCC	60.134	20	TCAACTGCTTTGATCGTTCG	59.988	20	114	2153	2266	TAGGCGTTGCTCGTCTCTTT	60.154	20	TCAACTGCTTTGATCGTTCG	59.988	20	118	2149	2266
Unigene0008552	1	p2	(AG)7	14	255	268
Unigene0008555	1	p2	(TC)9	18	1754	1771
Unigene0008558	1	p2	(AG)9	18	1	18
Unigene0008562	1	p3	(AGA)6	18	107	124	ACCGATACACAGGAAACGGA	60.375	20	CTCATTGCAAGCTTTCACCA	59.988	20	258	83	340	GACCGATACACAGGAAACGG	60.375	20	CTCATTGCAAGCTTTCACCA	59.988	20	259	82	340	CGAAGAGCAAAGTGACCGAT	60.397	20	CTCATTGCAAGCTTTCACCA	59.988	20	272	69	340
Unigene0008563	1	p2	(CT)8	16	1	16
Unigene0008565	1	p2	(TC)9	18	9	26
Unigene0008571	1	p2	(AG)8	16	1	16
Unigene0008583	1	p2	(AG)6	12	2065	2076
Unigene0008590	1	p2	(CT)6	12	1	12
Unigene0008593	1	p4	(AAAG)4	16	56	71	CAATAATCCCCACAACCCAC	59.91	20	AGTAGGATCATCGAAGGCGA	59.797	20	102	29	130	CAATAATCCCCACAACCCAC	59.91	20	GGAGACATGACAAAGGCACA	59.682	20	234	29	262	AATAATCCCCACAACCCACC	60.673	20	AGTAGGATCATCGAAGGCGA	59.797	20	101	30	130
Unigene0008593	2	p3	(GCT)5	15	2906	2920	TTGAGGAAGGCTCGACTGTT	59.989	20	CAGTGTGGTTGAAGGTGCAT	59.597	20	155	2867	3021	AGGAAGGCTCGACTGTTGAA	59.989	20	CAGTGTGGTTGAAGGTGCAT	59.597	20	152	2870	3021	AGAGCTTGTCCCATTCGAGA	59.95	20	CAGTGTGGTTGAAGGTGCAT	59.597	20	241	2781	3021
Unigene0008593	3	p2	(AG)7	14	3032	3045
Unigene0008594	1	p2	(AG)6	12	47	58	TCTGGAGAAAGAATCCGACC	59.213	20	CTGGTCCTCGGTTTTGTGAT	59.966	20	223	21	243	TCTGGAGAAAGAATCCGACC	59.213	20	TTTGGAATCTTGGTCTTCGG	60.044	20	181	21	201	TCTGGAGAAAGAATCCGACC	59.213	20	GGGTAAAAGGAGGAGGCTTG	60.068	20	158	21	178
Unigene0008596	1	p2	(CT)9	18	1	18
Unigene0008609	1	p2	(AG)8	16	3021	3036
Unigene0008613	1	p4	(TATG)4	16	378	393
Unigene0008617	1	c	(CAT)5cctcctcttcatcccccatgccattcctttctttctccttcaacaactctccac(CAT)5	84	1608	1691	TACCATCTTTGCCAAAAGCC	60.074	20	TAGAGGAGGGGGTGGAGTTT	59.928	20	249	1559	1807	ACGACTCCCTTCATTCCCTT	59.935	20	GCAAGAGGAGTTGAGGTTGG	59.844	20	276	1465	1740	TACCATCTTTGCCAAAAGCC	60.074	20	GCAAGAGGAGTTGAGGTTGG	59.844	20	182	1559	1740
Unigene0008622	1	p3	(GGT)6	18	2031	2048
Unigene0008630	1	p3	(AAG)5	15	289	303	CACCACAACAACAAACCCAG	59.89	20	AGGAATATTTGGGGGACCAG	60.011	20	223	264	486	CCACCACGAGTACCCCTAGA	59.982	20	TACTTTTCTGGCTGGCCTGT	59.875	20	213	151	363	CACCACAACAACAAACCCAG	59.89	20	TACTTTTCTGGCTGGCCTGT	59.875	20	100	264	363
Unigene0008635	1	p2	(AG)6	12	173	184	TGGACTAGCGAATACCCAGG	60.088	20	TGGTAATGTAACCGTGCCAA	59.849	20	210	87	296	TGGACTAGCGAATACCCAGG	60.088	20	CCAACCTTTCGAGGAAGTCA	60.224	20	194	87	280	TGGACTAGCGAATACCCAGG	60.088	20	TGGCACAGATTCCAAACAGA	60.24	20	170	87	256
Unigene0008647	1	p2	(AG)7	14	175	188	ACCAAAAACAGGCCAACAAG	60.008	20	AGAGAGCTCTTCCGCCTTCT	59.862	20	186	122	307	ACCAAAAACAGGCCAACAAG	60.008	20	CTTCGAAAAAGTCACCTGCC	59.853	20	147	122	268	ACCAAAAACAGGCCAACAAG	60.008	20	GGAGAAGATGATGAGGGCAA	60.158	20	225	122	346
Unigene0008649	1	p2	(GT)7	14	282	295	TCGTAACTTTGTGTCCATCCC	59.845	21	CACATTGACAATCCTGCGTC	60.12	20	159	181	339	TCGTAACTTTGTGTCCATCCC	59.845	21	TACCGGTCATTACCTCCTGG	59.807	20	257	181	437	TCGTAACTTTGTGTCCATCCC	59.845	21	CGGAATTAGTCGAGATGCGT	60.235	20	233	181	413
Unigene0008653	1	p2	(TC)8	16	471	486
Unigene0008659	1	p4	(TAAA)4	16	2405	2420	TTGCTATTTCAAACCCAAAAA	57.393	21	CAATGGGGTCTTATTCCCCT	60.011	20	252	2379	2630	TTGCTATTTCAAACCCAAAAA	57.393	21	TCCTACGAGTCCTCCCAATG	60.065	20	213	2379	2591	TTGCTATTTCAAACCCAAAAA	57.393	21	TGGCCAAGGGTTTCAATTAC	59.801	20	274	2379	2652
Unigene0008661	1	p3	(GGA)5	15	55	69	TTGGAGGGTGGTGGTTAGAG	59.959	20	AGACTCCTCCTCCATCCCAT	59.889	20	160	12	171	GTTGGAGGGTGGTGGTTAGA	59.82	20	AGACTCCTCCTCCATCCCAT	59.889	20	161	11	171	GTTAGAGCGAGGTGGTTGGA	60.255	20	TCCCATGGCTACTCTTCCAC	60.073	20	127	31	157
Unigene0008661	2	p4	(GATG)4	16	274	289
Unigene0008663	1	p3	(GAA)7	21	433	453
Unigene0008665	1	p2	(CT)6	12	6	17
Unigene0008667	1	p2	(CT)11	22	1240	1261
Unigene0008668	1	p3	(AGC)5	15	7	21
Unigene0008669	1	p2	(GA)9	18	380	397	TAAATCGACCATCCCACCAT	60.014	20	AAACTTTGGCCGACTTTTGA	59.724	20	216	206	421	TAAATCGACCATCCCACCAT	60.014	20	AACTTTGGCCGACTTTTGAA	59.724	20	215	206	420	CCCAATTCGAGATGCAAAAT	59.901	20	AAACTTTGGCCGACTTTTGA	59.724	20	124	298	421
Unigene0008674	1	p2	(AG)8	16	460	475
Unigene0008680	1	p2	(TG)9	18	383	400
Unigene0008681	1	p2	(AG)6	12	1	12
Unigene0008681	2	p2	(TG)9	18	524	541
Unigene0008685	1	p2	(AG)6	12	120	131	TTCTCGAGGTTCTTGACGCT	60.134	20	CGACTGCAACCTCCTCTCTC	60.135	20	239	4	242	TTCTCGAGGTTCTTGACGCT	60.134	20	CGATTCCACTGTTCCCTCTC	59.655	20	216	4	219	TTCTCGAGGTTCTTGACGCT	60.134	20	AATCCAGAGATTGCGACTGC	60.37	20	252	4	255
Unigene0008688	1	p3	(CGG)5	15	156	170	GGAGGGAGAGCGAGAGGTAG	60.489	20	AAGAAGTTGGCAAGGCTGAA	59.993	20	173	94	266	GGAGGGAGAGCGAGAGGTAG	60.489	20	GGGAATTGAATTGGACGAGA	59.871	20	253	94	346	GGAGGGAGAGCGAGAGGTAG	60.489	20	TACCCTCGCGTAGACCTTGT	59.757	20	105	94	198
Unigene0008692	1	p2	(GA)7	14	237	250
Unigene0008693	1	p3	(AAG)6	18	2047	2064	CATCCAAAGAGCAACGAACA	59.84	20	GCAACGCCTGAATTTCATCT	60.221	20	236	1914	2149	CATCCAAAGAGCAACGAACA	59.84	20	AGCAACGCCTGAATTTCATC	60.221	20	237	1914	2150	TTGTCATCCAAAGAGCAACG	59.84	20	GCAACGCCTGAATTTCATCT	60.221	20	240	1910	2149
Unigene0008693	2	p2	(AG)8	16	2202	2217	GATGAAATTCAGGCGTTGCT	60.221	20	CTCCACCTCACCTTCACCAC	60.563	20	119	2131	2249	AGATGAAATTCAGGCGTTGC	60.221	20	CTCCACCTCACCTTCACCAC	60.563	20	120	2130	2249	CAGAGGACGGGAAACAAGAA	60.224	20	CTCCACCTCACCTTCACCAC	60.563	20	219	2031	2249
Unigene0008694	1	p2	(TC)7	14	73	86	GCCCTGTGTACATTTGCCTT	60	20	AGAACGTGACCGAAACAACC	60.012	20	255	27	281	CCTTCTCCAAGGAAATGCAA	60.184	20	AGAACGTGACCGAAACAACC	60.012	20	239	43	281	GCCCTGTGTACATTTGCCTT	60	20	CAAGAACGTGACCGAAACAA	59.734	20	257	27	283
Unigene0008697	1	c	(AC)8attattttctctggctctctagaatccttaactggatatgatac(CAT)5	75	1	75
Unigene0008711	1	p2	(GA)8	16	349	364
Unigene0008714	1	p3	(GGA)6	18	2112	2129	TATCATGACCGGAGAGAGGG	60.027	20	CCTCAAAACCCTAACCACCA	59.824	20	246	2054	2299	ATGACCGGAGAGAGGGAGTT	60.073	20	CCTCAAAACCCTAACCACCA	59.824	20	242	2058	2299	TATCATGACCGGAGAGAGGG	60.027	20	CCCACCACCACCTCACTTAC	60.275	20	219	2054	2272
Unigene0008718	1	p2	(CT)8	16	1	16
Unigene0008725	1	p3	(TTG)6	18	4166	4183	TAGGCGATCTTAGGGCAGAA	59.938	20	AAAATCACGAATGGATTGGC	59.768	20	246	4121	4366	AAGAGCCGGAAAGATGACCT	60.212	20	TCCAGTGAACCAATCGAACA	60.088	20	277	3933	4209	TGACCTCATCCTCAGCATTG	59.787	20	TCCAGTGAACCAATCGAACA	60.088	20	263	3947	4209
Unigene0008725	2	p2	(TC)6	12	4446	4457
Unigene0008727	1	p2	(GA)7	14	1	14
Unigene0008733	1	p2	(GA)6	12	323	334	GACTCGATCTCGGTAGCAGG	59.973	20	GAGGCCGTGAGAGTTGAGAC	59.993	20	199	236	434	AGGACTCGATCTCGGTAGCA	59.973	20	GAGGCCGTGAGAGTTGAGAC	59.993	20	201	234	434	GGACTCGATCTCGGTAGCAG	59.973	20	GAGGCCGTGAGAGTTGAGAC	59.993	20	200	235	434
Unigene0008737	1	p2	(CT)23	46	1	46
Unigene0008743	1	p3	(GGT)5	15	95	109	GGAGGCAATGAGGATGAAAA	60.014	20	ACTGGCATCGGACATAGGAC	59.957	20	121	64	184	CGAAACAAAATGGAGGCAAT	59.938	20	ACTGGCATCGGACATAGGAC	59.957	20	132	53	184	TACCGAAACAAAATGGAGGC	59.938	20	ACTGGCATCGGACATAGGAC	59.957	20	135	50	184
Unigene0008762	1	c	(GA)8ggtgggggaattgttggaatgggtttcggataggtctgtttgtttgggaaaggaataaaggtgaagagaattgctcttattatcacatttt(AG)8	123	2820	2942	CGGTAGGGTTTGTGACTGGT	59.884	20	CCTTTCCAAGGCAACGATTA	60.067	20	242	2770	3011	CGGTAGGGTTTGTGACTGGT	59.884	20	ATTAGCTCCCCTGAACCACC	60.328	20	221	2770	2990	AGGGTTTGTGACTGGTGGAA	60.399	20	CCTTTCCAAGGCAACGATTA	60.067	20	238	2774	3011
Unigene0008768	1	p3	(CAG)5	15	1405	1419	AAGCAAAGCCGCAATTTTTA	59.861	20	GCTCCTGAACTGCTCCAAAC	59.997	20	190	1359	1548	TGCTGAGAAAATGCAACAGC	60.142	20	GCTCCTGAACTGCTCCAAAC	59.997	20	212	1337	1548	TTCATGACCCAAGATGCTGA	60.201	20	GCTCCTGAACTGCTCCAAAC	59.997	20	226	1323	1548
Unigene0008772	1	p2	(CT)7	14	2	15
Unigene0008773	1	p3	(GTG)5	15	188	202	CCTGTGTTTTCTGGGCAAAT	59.971	20	AAAGTCCCCATATGCTGCTG	60.096	20	249	69	317	TGTGTTTTCTGGGCAAATGA	60.088	20	AAAGTCCCCATATGCTGCTG	60.096	20	247	71	317	GACACGTGTGGTGTCTGGAG	60.207	20	AAAGTCCCCATATGCTGCTG	60.096	20	190	128	317
Unigene0008786	1	p2	(CT)8	16	1	16
Unigene0008787	1	p2	(TC)9	18	153	170	GCGGAACTTTTTCCTCTCCT	59.827	20	ACTGTGAGGGTCCAGTACGC	60.182	20	145	58	202	GCGGAACTTTTTCCTCTCCT	59.827	20	TCGAGAAACTGTGAGGGTCC	60.238	20	152	58	209	GCGGAACTTTTTCCTCTCCT	59.827	20	GGGGAGAGACAGAGGGAAGT	59.661	20	171	58	228
Unigene0008790	1	p2	(AG)7	14	1	14
Unigene0008799	1	p2	(TC)7	14	1	14
Unigene0008805	1	p2	(TC)8	16	34	49	AAGTTCCAAACCTTCAACGC	59.218	20	CCGGTTGTCTCGTTGTTTCT	60.149	20	249	11	259	AAGTTCCAAACCTTCAACGC	59.218	20	TCGTTGTTTCTTCGTCACCA	60.278	20	240	11	250	AAGTTCCAAACCTTCAACGC	59.218	20	GTGATGAGTTCTGCCCATGA	59.637	20	130	11	140
Unigene0008806	1	p6	(GAGAGG)4	24	1	24
Unigene0008809	1	p3	(GAG)5	15	637	651	AGGTGTGGCTGAGAGCAACT	60.057	20	GAATCTGCAAAGGATGGGAA	60.014	20	134	584	717	CAGAGGAGGCCATTTTGGTA	60.066	20	GAATCTGCAAAGGATGGGAA	60.014	20	183	535	717	CAGAGGAGGCCATTTTGGTA	60.066	20	TCTGACTCCCAGTGCCTCTT	59.986	20	247	535	781
Unigene0008810	1	p2	(AG)7	14	1	14
Unigene0008814	1	p3	(TGA)5	15	4	18
Unigene0008819	1	p2	(TC)23	46	1826	1871
Unigene0008825	1	p2	(GA)8	16	670	685
Unigene0008835	1	p2	(CT)7	14	1	14
Unigene0008837	1	p3	(CCT)5	15	683	697	TCTCCATCCCTCATCACCTC	60.008	20	GGGTGGAACTCGACTATGGA	59.927	20	233	621	853	AGTTTGAGCCCATTGGATTG	59.933	20	GATTGGAGTTGAGGTTGGGA	59.903	20	261	474	734	GCTTTCTTTGCCATCTCTGC	60.103	20	GATTGGAGTTGAGGTTGGGA	59.903	20	171	564	734
Unigene0008838	1	p2	(CT)6	12	894	905	GAAGTGCCAGTAAAGAGGCG	60.015	20	TTCTGGGTTCTTGCAGTTCC	60.232	20	217	768	984	GTTGATTCAGCGCCATTCTT	60.221	20	TTCTGGGTTCTTGCAGTTCC	60.232	20	119	866	984	GAAGTGCCAGTAAAGAGGCG	60.015	20	AGATCTCGCTCACTCGAACC	59.56	20	196	768	963
Unigene0008841	1	p2	(TC)6	12	105	116	ATCGCCGATCATCTTTGTTC	60.043	20	CAGACCAACTCCTCTCAGGC	59.986	20	205	47	251	GCCGATCATCTTTGTTCGTT	60.081	20	CAGACCAACTCCTCTCAGGC	59.986	20	202	50	251	ATCGCCGATCATCTTTGTTC	60.043	20	CTCAGGCTCCATCTTCTTGG	59.943	20	192	47	238
Unigene0008844	1	p2	(AG)8	16	584	599
Unigene0008848	1	p2	(GA)7	14	610	623
Unigene0008854	1	p2	(AG)6	12	1401	1412
Unigene0008855	1	p3	(TTG)5	15	377	391	TGAAGGGTTTTGAAGTCGCT	59.853	20	CAATTTGGGTTGTGGGTTTC	60.066	20	165	273	437	TGAAGGGTTTTGAAGTCGCT	59.853	20	AATTTGGGTTGTGGGTTTCA	60.066	20	164	273	436	TGAAGGGTTTTGAAGTCGCT	59.853	20	ATTTGGGTTGTGGGTTTCAA	60.066	20	163	273	435
Unigene0008857	1	p2	(TA)6	12	90	101	TGCACAGTAAATCGGCAAGA	60.401	20	ACGGCTCTAGATCTCGTGGA	59.973	20	208	45	252	TGCACAGTAAATCGGCAAGA	60.401	20	TTGTGGTGATTCATGGGTTG	60.216	20	100	45	144	TGCACAGTAAATCGGCAAGA	60.401	20	ATCTCCCAAACACGGCTCTA	59.694	20	219	45	263
Unigene0008860	1	p2	(CT)11	22	1	22
Unigene0008861	1	p6	(GTCACA)4	24	615	638	CTTGGTGCTTTGGTTTCCAT	59.971	20	TCGTGGCTCTTGTCATCTTG	59.984	20	272	409	680	CTTGGTGCTTTGGTTTCCAT	59.971	20	CGTGGCTCTTGTCATCTTGA	59.984	20	271	409	679	TTCTTGGTGCTTTGGTTTCC	60.088	20	TCGTGGCTCTTGTCATCTTG	59.984	20	274	407	680
Unigene0008886	1	p3	(CTT)6	18	2561	2578	TTAGCCCTTCATCAACACCC	59.933	20	TGCTCCTTACGCCGTTTAGT	59.904	20	247	2403	2649	CAGACTCGTTTTCGCCAGAT	60.397	20	TCAGCAGCACCATCAACTTC	59.992	20	197	2532	2728	AACAGACTCGTTTTCGCCAG	60.431	20	TCAGCAGCACCATCAACTTC	59.992	20	199	2530	2728
Unigene0008893	1	p2	(AG)6	12	387	398	AGCAACAACACAGCCATGAG	59.905	20	ACCTCCGGCCAATAATTTTC	60.15	20	185	238	422	GTGTGGGTTTCACTGTGTGG	59.89	20	ACCTCCGGCCAATAATTTTC	60.15	20	153	270	422	CGACTGTGTGGGTTTCACTG	60.194	20	ACCTCCGGCCAATAATTTTC	60.15	20	158	265	422
Unigene0008896	1	p2	(GA)6	12	1	12
Unigene0008898	1	c	(TC)6cca(CT)7(TCA)5	44	1023	1066	CACGCTTGAGTGTTTGTTTCA	59.936	21	GCCAAGACAAACAAAAGGGA	60.088	20	275	900	1174	CCCACGCTTGAGTGTTTGTT	61.124	20	GCCAAGACAAACAAAAGGGA	60.088	20	277	898	1174	CCACGCTTGAGTGTTTGTTTC	60.715	21	GCCAAGACAAACAAAAGGGA	60.088	20	276	899	1174
Unigene0008901	1	p2	(TC)6	12	478	489
Unigene0008902	1	p2	(CT)7	14	554	567	TGGGTTGACCAAGATGAACA	59.935	20	AGAAGAGAGGAGACGGGGAG	59.945	20	264	447	710	TGGGTTGACCAAGATGAACA	59.935	20	AGGAGAAGAGAGGAGACGGG	59.945	20	267	447	713	TGGGTTGACCAAGATGAACA	59.935	20	GGAAAGAGGAGAAAACGCCT	59.827	20	228	447	674
Unigene0008902	2	p6	(CTTCTC)4	24	707	730	AGGCGTTTTCTCCTCTTTCC	59.827	20	AAAAGTATGGTCGACACCCG	59.853	20	146	655	800	AGGCGTTTTCTCCTCTTTCC	59.827	20	CGATACCGGTAACCGAAAAA	59.826	20	116	655	770	AGGCGTTTTCTCCTCTTTCC	59.827	20	ATTTTCCTTCCCACCGCTAT	59.799	20	222	655	876
Unigene0008909	1	p2	(CA)6	12	181	192	CAGCATTGCTCCAACACACT	59.905	20	CATTTTGTTTTGCTCGGTGA	59.706	20	171	152	322	CCTAGTTCCAGCATTGCTCC	59.836	20	CATTTTGTTTTGCTCGGTGA	59.706	20	179	144	322	ACACCCAGACACATGCAAAA	60.008	20	CCAACACATTCACATGGTGC	60.863	20	135	101	235
Unigene0008910	1	p2	(CA)9	18	38	55	GAGAGTGCTCAACACCTGCC	61.021	20	TTTTAGAATTCCCGTGTCCG	59.931	20	228	15	242	GAGAGTGCTCAACACCTGCC	61.021	20	ACAATTTGCCAATACTGCCC	59.829	20	271	15	285	GAGAGTGCTCAACACCTGCC	61.021	20	TAGAATTCCCGTGTCCGTGT	60.375	20	225	15	239
Unigene0008923	1	p2	(GA)11	22	2003	2024
Unigene0008930	1	p2	(TC)7	14	1	14
Unigene0008935	1	p3	(GGT)5	15	1500	1514	AACCTGTCTCAGGCGAAAGA	59.989	20	CCGCCTTTCAGGAATTACAA	60.067	20	272	1271	1542	CAAGGTGAACCACTTGCCTT	60.149	20	CCGCCTTTCAGGAATTACAA	60.067	20	104	1439	1542	AGCACCGTAGGACCCACTTA	59.615	20	CCGCCTTTCAGGAATTACAA	60.067	20	219	1324	1542
Unigene0008941	1	p2	(AG)10	20	1692	1711
Unigene0008945	1	p2	(TC)8	16	1709	1724	TGGCCATGTTAGCTGGTGTA	60.134	20	ACTCCATGCTTTCTGCTGCT	60.164	20	222	1678	1899	TGGCCATGTTAGCTGGTGTA	60.134	20	TTGGTGGGACCAGTTTCAAT	60.21	20	107	1678	1784	TGGCCATGTTAGCTGGTGTA	60.134	20	TCCATGCTTTCTGCTGCTTA	59.712	20	220	1678	1897
Unigene0008948	1	p3	(GAA)6	18	182	199	TCCTCGTTCTCTCCCTCTCA	60.064	20	GGAGGCCTCTTCTTCGAGAT	59.919	20	212	86	297	GCTCTCCTCGTTCTCTCCCT	60.096	20	GGAGGCCTCTTCTTCGAGAT	59.919	20	216	82	297	AGCTCTCCTCGTTCTCTCCC	60.096	20	GGAGGCCTCTTCTTCGAGAT	59.919	20	217	81	297
Unigene0008953	1	p2	(CT)7	14	351	364	ATCGCCAAAGAAGCAACATC	60.221	20	GCACTGGAATAGAAGCGAGAG	59.232	21	180	213	392	ATCGCCAAAGAAGCAACATC	60.221	20	AGCACTGGAATAGAAGCGAGA	59.232	21	181	213	393	GATCGCCAAAGAAGCAACAT	60.221	20	GCACTGGAATAGAAGCGAGAG	59.232	21	181	212	392
Unigene0008954	1	p3	(GAT)8	24	156	179	GCAAGCGTGAAAACAACAAA	59.895	20	AACCGAATGCTCTTCTGCAT	59.843	20	159	101	259	AAAATGGCAAGCGTGAAAAC	60.117	20	AACCGAATGCTCTTCTGCAT	59.843	20	165	95	259	GCAAGCGTGAAAACAACAAA	59.895	20	CATAAAGAGCAGGAGACGGG	59.83	20	115	101	215
Unigene0008956	1	p2	(AG)7	14	1	14
Unigene0008957	1	p2	(AG)8	16	89	104	TATAAAAACGCCCCCATCAA	60.144	20	AGTCCAGAAGACGAGCCAAA	59.989	20	263	13	275	TATAAAAACGCCCCCATCAA	60.144	20	AAGTCCAGAAGACGAGCCAA	59.989	20	264	13	276	TATAAAAACGCCCCCATCAA	60.144	20	AAAGTCCAGAAGACGAGCCA	59.989	20	265	13	277
Unigene0008957	2	p3	(CGG)5	15	240	254	TATAAAAACGCCCCCATCAA	60.144	20	AAAGTCCAGAAGACGAGCCA	59.989	20	265	13	277	CTATAAAAACGCCCCCATCA	59.789	20	AAAGTCCAGAAGACGAGCCA	59.989	20	266	12	277	CAGACCAGGAGAAGGTGGAA	60.229	20	TTGTGCTGTGTCCCATGTTT	60.008	20	155	168	322
Unigene0008960	1	p2	(TC)21	42	1	42
Unigene0008965	1	p2	(GA)9	18	61	78	TCCTCTTCCTCTTCCTCTCTGA	59.694	22	TCCTTCCCTCCCTCTCTCTC	59.883	20	174	25	198	TCCTCTTCCTCTTCCTCTCTGA	59.694	22	TCCCTCCTCTTCCTTCCTTC	59.749	20	192	25	216	TCCTCTTCCTCTTCCTCTCTGA	59.694	22	TCCCTCTCTCTCCCCTCTGT	60.336	20	166	25	190
Unigene0008965	2	c	(GGAA)4gaggagggagattggccggtgttaatataataataacaatactcgtatttggatggtagggtgttgtggggaggagattgagaaaacgtcc(AAG)5	122	193	314	CACAGAGGGGAGAGAGAGGG	61.331	20	TCTCATACTTCCCCAATCGC	60.036	20	208	170	377	CACAGAGGGGAGAGAGAGGG	61.331	20	TTCACTTTTCCGAAATTGCC	60.053	20	248	170	417	CACAGAGGGGAGAGAGAGGG	61.331	20	CAAGGGTCCTACCGATCTCA	60.065	20	223	170	392
Unigene0008972	1	p2	(TC)17	34	11	44
Unigene0008982	1	p2	(GA)9	18	519	536	AGGCTGACCGATCCCTTAGT	60.096	20	ATGTTCGATGCCGATTTAGG	59.923	20	209	493	701	AACAACTATTGCTGTGGGGC	60	20	GGACGATTCGTTTCCAGAGA	60.195	20	209	390	598	AACAACTATTGCTGTGGGGC	60	20	TTACAGACAGAGGTGCAGCG	60.199	20	178	390	567
Unigene0008984	1	p3	(TGA)7	21	1	21
Unigene0008986	1	p3	(GAA)6	18	1	18
Unigene0008990	1	p3	(TTC)6	18	1305	1322	GAACCTTGCTAAGACGCTGC	60.162	20	GAACGGCAACATCACTCTCA	59.837	20	248	1170	1417	CCACTCCAGAGGAAGCAAGA	60.523	20	GAACGGCAACATCACTCTCA	59.837	20	266	1152	1417	CGGCTCCCTAAAATTCTCGT	60.573	20	GAACGGCAACATCACTCTCA	59.837	20	226	1192	1417
Unigene0008991	1	p2	(CA)7	14	58	71	CAAAACCCGAAGAACAAGGA	60.081	20	GTTGGGTCTGTCGGTTGTCT	60.009	20	260	26	285	CAAAACCCGAAGAACAAGGA	60.081	20	TTTTCCCGTTAGTGAATGCC	59.938	20	158	26	183	CAAAACCCGAAGAACAAGGA	60.081	20	CGATGGGATGTTTTTCTGCT	60.074	20	139	26	164
Unigene0009001	1	c*	(AGG)5(GA)7*	28	2021	2048
Unigene0009008	1	p3	(CTG)5	15	909	923	TCCACGAAATTCTCGGATTC	60.014	20	AACCAGAAGCCCTCTCACAA	59.844	20	233	749	981	TCTGCAGCCTTTGGAATCTT	59.955	20	AACCAGAAGCCCTCTCACAA	59.844	20	269	713	981	TCCACGAAATTCTCGGATTC	60.014	20	CCAGAAGCCCTCTCACAATC	59.803	20	231	749	979
Unigene0009016	1	p2	(GA)6	12	427	438	TTCATCAACTGCAACGCTTC	59.995	20	GCGATTACTGCTCCAATTCC	59.674	20	275	188	462	TTCATCAACTGCAACGCTTC	59.995	20	GGCGATTACTGCTCCAATTC	59.674	20	276	188	463	CTTCCACTTCTTGCGTGTGA	60.025	20	GCGATTACTGCTCCAATTCC	59.674	20	205	258	462
Unigene0009018	1	p2	(TC)6	12	1	12
Unigene0009041	1	p3	(TTC)6	18	60	77	TTTGCACTCGTCCTCTCTCA	59.701	20	ATCATCGCAAGGCTCAGAAT	59.803	20	238	2	239	TTTGCACTCGTCCTCTCTCA	59.701	20	ATCGCAAGGCTCAGAATCAT	59.803	20	235	2	236	CGTCCTCTCTCACAGCCATT	60.408	20	ATCGCAAGGCTCAGAATCAT	59.803	20	227	10	236
Unigene0009041	2	p3	(GAT)7	21	235	255	GAAGCAGGAGAATTTACATGGG	59.966	22	GATTTTGAGTCGCCCTTTGA	60.192	20	211	182	392	TTGGTCTAGACGGACAAAATCA	59.609	22	GATTTTGAGTCGCCCTTTGA	60.192	20	269	124	392	GGCTGCTGCTCTGTTTCTTC	60.285	20	TGTGAAATCACACTTGTTCACG	59.658	22	274	45	318
Unigene0009043	1	p2	(CT)7	14	622	635
Unigene0009044	1	p2	(AG)10	20	1	20
Unigene0009050	1	c	(TC)8taaaaaagacccttgttctttggctacaattgaacccctctgtctctctctcttctactcctaaagaagactcttgttctttggccacaattgaac(CT)6	124	803	926
Unigene0009060	1	p2	(AG)9	18	1	18
Unigene0009066	1	p3	(GGT)6	18	39	56	TGAGAGGTGAGGTGATGTGG	59.659	20	ACCTCCTCCTGTCATCCCTT	59.929	20	220	10	229	AGGTGAGGTGATGTGGCATT	60.395	20	ACCTCCTCCTGTCATCCCTT	59.929	20	216	14	229	TGAGAGGTGAGGTGATGTGG	59.659	20	CTGTCATCCCTTTCTCTGCC	59.803	20	212	10	221
Unigene0009069	1	p2	(TC)8	16	1	16
Unigene0009085	1	p6	(AGAGAC)4	24	277	300	AATTTCCGAGCACAATTTGG	59.938	20	AATGGCATCCTCCATCTCAG	60.034	20	250	104	353	ACTTCTCCCAAAGCCAAGGT	60.11	20	AATGGCATCCTCCATCTCAG	60.034	20	145	209	353	ACTTCTCCCAAAGCCAAGGT	60.11	20	GCCGACGGAGGAGTACATTA	60.096	20	275	209	483
Unigene0009085	2	c	(AAG)5cgggagctggagaaacgttcaaggaggaaaaccctaacgttatctaatggggg(GA)7	82	2328	2409
Unigene0009093	1	p2	(CT)10	20	8	27
Unigene0009093	2	c	(CCT)5cgtctgacgatgacggtagtgttaacggcaagagacctagggtttctagcagtgtggacggaagttttcat(AAG)6	104	182	285
Unigene0009098	1	p2	(CT)9	18	1	18
Unigene0009101	1	c	(GGT)5tgtggtt(GTG)5	37	125	161	TTTCTACACGGAAGCTGCAA	59.609	20	AGGGCATGATTGACCAAGAC	59.934	20	129	58	186	TTTCTACACGGAAGCTGCAA	59.609	20	AGTTCAGGGCATGATTGACC	59.934	20	134	58	191	TTTCTACACGGAAGCTGCAA	59.609	20	GCTGTTGAAGGAAGCTGAGG	60.134	20	218	58	275
Unigene0009103	1	c	(TCC)6tctcccaatttcgtgaatttcagtcttccagttatcactgcatatta(CT)8	81	70	150	ATTTTTCACACCCTCCCACC	60.979	20	GGTTTTGGAGCTCATGGTGT	59.973	20	149	43	191	ATTTTTCACACCCTCCCACC	60.979	20	TGGTTAGGGCTTGAGAATGG	60.066	20	228	43	270	ATTTTTCACACCCTCCCACC	60.979	20	CCATGGATGGAGATCAGAGG	60.429	20	167	43	209
Unigene0009108	1	p2	(TC)8	16	1	16
Unigene0009109	1	p2	(AG)7	14	1	14
Unigene0009117	1	p3	(TCT)5	15	989	1003	GAGCAGGCGTTTATCTGGAG	59.978	20	TTACGCCGAAGAGCTTCAAT	59.982	20	228	883	1110	GAGCAGGCGTTTATCTGGAG	59.978	20	GATTCCATTTACGCCGAAGA	60.038	20	236	883	1118	TGTTTGGATATGCAGTCGGA	60.073	20	TTACGCCGAAGAGCTTCAAT	59.982	20	261	850	1110
Unigene0009121	1	p2	(CT)9	18	256	273
Unigene0009134	1	p2	(CT)7	14	1	14
Unigene0009136	1	p2	(GA)10	20	1	20
Unigene0009143	1	p3	(AAG)5	15	278	292	GACCTCAAGTCAATGGGGAA	59.903	20	TCCGTACCTCAGTTTTGGGT	59.449	20	241	112	352	GCAAAGTGGAAGAAGTGGGA	60.232	20	TCCGTACCTCAGTTTTGGGT	59.449	20	197	156	352	TTTGCTTGCAAAGTGGAAGA	59.585	20	TCCGTACCTCAGTTTTGGGT	59.449	20	204	149	352
Unigene0009149	1	p4	(TGTA)4	16	171	186	TCTGCATGCAAAGAGACCAC	59.992	20	AGACCGGGAACCCATTATTC	60.017	20	152	139	290	TCTGCATGCAAAGAGACCAC	59.992	20	GACCGGGAACCCATTATTCT	60.017	20	151	139	289	ACCGCCTCTAAAACCGACTT	60.13	20	GACCGGGAACCCATTATTCT	60.017	20	184	106	289
Unigene0009157	1	p2	(GA)7	14	1234	1247
Unigene0009171	1	p2	(CT)9	18	53	70	GTGTTGCGGCGACTAAGAGT	60.462	20	ATGGGACTTGGGAGATGTTG	59.779	20	149	30	178	GTGTTGCGGCGACTAAGAGT	60.462	20	CAAATGGGACTTGGGAGATG	60.309	20	152	30	181	GTGTTGCGGCGACTAAGAGT	60.462	20	TGAAGGGCTGTCAAAGGATT	59.67	20	272	30	301
Unigene0009174	1	p3	(GAC)5	15	234	248	AATTTCAACCCCCTTGGAAC	60.032	20	CCTTGAATTTGCCACTGGAT	59.933	20	242	115	356	GCCTTTCCTTGCCTCTTTCT	59.962	20	CCTTGAATTTGCCACTGGAT	59.933	20	193	164	356	AATTTCAACCCCCTTGGAAC	60.032	20	GTAGAGCTTGGTAGGCCGTG	59.898	20	161	115	275
Unigene0009178	1	p2	(AG)9	18	658	675
Unigene0009182	1	p2	(TC)9	18	1109	1126
Unigene0009184	1	p3	(CAG)5	15	266	280	GACGACTCATCTTCCTCCGA	60.349	20	GCCCAAGTAGAACAACGAGC	59.882	20	180	153	332	CCATTCGTCCTGGTTCTCTC	59.655	20	CCCGAACTCACTGAGGAGAC	59.835	20	275	90	364	GACGACTCATCTTCCTCCGA	60.349	20	CCCGAACTCACTGAGGAGAC	59.835	20	212	153	364
Unigene0009190	1	p2	(TC)6	12	2269	2280	AATACTAGAAGCGGCAGCCA	60.003	20	TTCAAACCCTTCCCTAACCC	60.159	20	157	2154	2310	AATACTAGAAGCGGCAGCCA	60.003	20	TCAAACCCTTCCCTAACCCT	59.799	20	156	2154	2309	TTTCTCTGCCATGTTTGTCG	59.84	20	TTCAAACCCTTCCCTAACCC	60.159	20	207	2104	2310
Unigene0009203	1	p3	(TTC)5	15	29	43	CTGCTGTTGAGAGGCCTTGT	60.589	20	GGCGAACACATCCAATTCTT	59.939	20	247	3	249	CTGCTGTTGAGAGGCCTTGT	60.589	20	GAGATCAATTGAAGCAGGGG	59.629	20	266	3	268	CTGCTGTTGAGAGGCCTTGT	60.589	20	GGAGATCAATTGAAGCAGGG	59.629	20	267	3	269
Unigene0009205	1	c	(CT)7gaatcaaatcgacgattgg(CT)6	45	13	57
Unigene0009206	1	p2	(CT)9	18	1	18
Unigene0009213	1	c	(TC)8ctccatatttggccttcttgttccactctgcagtcacccaaaaagcccttttctggtttcttgccaatttgattttat(AGG)5	109	43	151	CCTTCCCAACCTTTCTTTCC	59.912	20	GAAAGCTCGAAGGCCTTTTT	59.966	20	259	20	278	CCTTCCCAACCTTTCTTTCC	59.912	20	CATCTGGGTTTTCCCTCTCA	60.042	20	176	20	195	CCTTCCCAACCTTTCTTTCC	59.912	20	TACGCCTCATCTGGGTTTTC	60.074	20	183	20	202
Unigene0009215	1	p2	(AG)7	14	2772	2785	CACCCACCACTAACAAACCC	60.126	20	TTCCCCCTCAATTTCCCC	61.946	18	248	2567	2814	TGACCAATTTACAAGCAGCG	59.872	20	TTCCCCCTCAATTTCCCC	61.946	18	187	2628	2814	CCCACCACTAACAAACCCTG	60.26	20	TTCCCCCTCAATTTCCCC	61.946	18	246	2569	2814
Unigene0009217	1	p3	(GGT)5	15	115	129	TGGGTATTTCCAAGTTTCCG	59.795	20	GCGTACAAATTGCAGAAGCA	60.021	20	220	77	296	TGGGTATTTCCAAGTTTCCG	59.795	20	AGTGGCCTGGGTGTTGTTAG	60.028	20	239	77	315	TGGGTATTTCCAAGTTTCCG	59.795	20	TTCGAACTGATTGATCACGG	59.648	20	200	77	276
Unigene0009218	1	p3	(GGT)7	21	115	135	TGGGTATTTCCAAGTTTCCG	59.795	20	CAGAGGCATTGGGACTGATT	60.073	20	211	77	287	TGGGTATTTCCAAGTTTCCG	59.795	20	GTGATGTTGATGCCGAAAGA	59.654	20	262	77	338	TGGGTATTTCCAAGTTTCCG	59.795	20	TGATGTTGATGCCGAAAGAC	59.654	20	261	77	337
Unigene0009219	1	p2	(AG)9	18	1	18
Unigene0009220	1	p3	(TTC)10	30	1	30
Unigene0009221	1	p2	(AG)9	18	1	18
Unigene0009229	1	p2	(AG)6	12	883	894	AGGAGGGGAGGTGACAGAGT	60.112	20	TCCCAGTCCAGTCCAAGTTC	60.088	20	190	814	1003	CCCATCGTCTTCAAACTCGT	60.111	20	CCAAGTTCTGAATTTCCCCA	59.903	20	278	714	991	ACCCATCGTCTTCAAACTCG	60.111	20	CCAAGTTCTGAATTTCCCCA	59.903	20	279	713	991
Unigene0009231	1	p2	(AG)7	14	227	240
Unigene0009239	1	p3	(GTG)5	15	899	913	CTGAATGAGCCTTGATGGGT	60.073	20	GCTTTGAGATCAGCCTTTGG	59.955	20	225	793	1017	ACCTGAATGAGCCTTGATGG	60.073	20	GCTTTGAGATCAGCCTTTGG	59.955	20	227	791	1017	GCTGCACCTTTTTGTGTTGA	59.888	20	GCTTTGAGATCAGCCTTTGG	59.955	20	171	847	1017
Unigene0009241	1	p2	(CT)9	18	3	20
Unigene0009242	1	c	(CT)6catacagttgaacaaactcaccctaatctcaactc(CT)6	59	75	133	GCCCGCTTTCTCTTCTCTCT	60.233	20	TTGGACGGTCAGGGTTCTAC	59.966	20	244	34	277	GCCCGCTTTCTCTTCTCTCT	60.233	20	GGTGAAGGAGCGTAATTGGA	60.074	20	202	34	235	GCCCGCTTTCTCTTCTCTCT	60.233	20	CTTGGACGGTCAGGGTTCTA	60.103	20	245	34	278
Unigene0009253	1	p2	(TC)6	12	28	39
Unigene0009254	1	p2	(TC)7	14	157	170	TGTCCACACGTTACCCAAAA	59.857	20	CTGCTGCGTACATTTTCCAA	59.872	20	266	47	312	TTGTCCACACGTTACCCAAA	59.857	20	CTGCTGCGTACATTTTCCAA	59.872	20	267	46	312	TTTGTCCACACGTTACCCAA	59.857	20	CTGCTGCGTACATTTTCCAA	59.872	20	268	45	312
Unigene0009256	1	p2	(CA)9	18	239	256	CCAATGACCTCCTTTTCCTTC	59.926	21	ATTTGTGCTTTTCGCCAGTC	60.257	20	274	178	451	TCCAATGACCTCCTTTTCCTT	59.926	21	ATTTGTGCTTTTCGCCAGTC	60.257	20	275	177	451	TTGCAGTGTCTCCAATGACC	59.682	20	CCAGTCCTCTGCCTTGACA	59.963	19	271	167	437
Unigene0009260	1	p2	(GA)6	12	2114	2125	GCGATCGAAACCTACGAAAA	60.209	20	ACCCGATTCCACTACGAACA	60.375	20	280	1947	2226	AAGGGAATACCAGCGGAGTC	60.464	20	GAAATCGCAGAAACTCCCAG	59.813	20	271	1982	2252	AAGGGAATACCAGCGGAGTC	60.464	20	AATCGCAGAAACTCCCAGTG	60.255	20	269	1982	2250
Unigene0009281	1	p2	(AG)9	18	1	18
Unigene0009284	1	p3	(CAC)6	18	155	172	ATTTCCACCACCAAAGCAAA	60.344	20	CGGCGAAGTAATTTCCACTC	59.708	20	279	88	366	CCACATCACAATTTTCCCCT	59.647	20	CGGCGAAGTAATTTCCACTC	59.708	20	238	129	366	CCACCAAAGCAAACAAAACA	59.603	20	CGGCGAAGTAATTTCCACTC	59.708	20	272	95	366
Unigene0009287	1	p4	(GAAA)4	16	34	49	GAAGAGAGAGAGAAAGAGAAAGAGAGA	58.863	27	AGGCGTAATCACGACCATTC	59.962	20	141	4	144	GAGAAGAGAGAGAGAAAGAGAAAGAGA	58.863	27	AGGCGTAATCACGACCATTC	59.962	20	143	2	144	GAGAGAAGAGAGAGAGAAAGAGAAAGA	58.863	27	AGGCGTAATCACGACCATTC	59.962	20	145	0	144
Unigene0009302	1	p2	(CT)7	14	190	203
Unigene0009305	1	p2	(AG)6	12	146	157	CCGGTTTTGGGACCTATTTT	60.048	20	CCCATTTCCCAGCATAACAC	60.192	20	120	89	208	TTGTCCATAGCCCGTTTAGC	60.096	20	CCCATTTCCCAGCATAACAC	60.192	20	102	107	208	CCGGTTTTGGGACCTATTTT	60.048	20	CATGTGAGTCCCTCTCCCTC	59.638	20	160	89	248
Unigene0009325	1	p2	(TC)19	38	475	512
Unigene0009335	1	c	(GA)6agaagaaagtct(AG)8	40	302	341
Unigene0009341	1	p2	(GA)11	22	186	207
Unigene0009396	1	p4	(AAAT)4	16	269	284
Unigene0009432	1	p2	(AT)6	12	1	12
Unigene0009437	1	p2	(CT)10	20	827	846
Unigene0009453	1	p2	(AG)8	16	2	17
Unigene0009480	1	p2	(AG)6	12	51	62	GGAGAAAGCCATTGAGCAAA	60.331	20	TCTGCCGTCTTCTTCTTCGT	60.134	20	121	3	123	GGAGAAAGCCATTGAGCAAA	60.331	20	CTGCCGTCTTCTTCTTCGTC	60.134	20	120	3	122	GGAGAAAGCCATTGAGCAAA	60.331	20	AGGGTTTTCTGCCGTCTTCT	60.247	20	128	3	130
Unigene0009539	1	p2	(AG)9	18	848	865	TGAGAACCAAGACATGCTGC	59.992	20	TCTCTAACACAGCAGGCGG	60.144	19	239	705	943	TGAGAACCAAGACATGCTGC	59.992	20	CTAACACAGCAGGCGGCTA	60.165	19	236	705	940	TGAGAACCAAGACATGCTGC	59.992	20	CTTCTCTAACACAGCAGGCG	58.825	20	241	705	945
Unigene0009553	1	p3	(GTC)5	15	193	207	TTTCGAGAATGGGAATGGAG	60.006	20	GGTGAATTTTCCGGTCACAC	60.218	20	152	138	289	TCTTTCGAGAATGGGAATGG	60.006	20	GGTGAATTTTCCGGTCACAC	60.218	20	154	136	289	TGGATTCTTTCGAGAATGGG	60.006	20	GGTGAATTTTCCGGTCACAC	60.218	20	159	131	289
Unigene0009583	1	p2	(CT)8	16	127	142	CCATCTCTGCCACCTTCAAT	60.073	20	GGGAGACTAGGGTTTCGAGG	60.067	20	234	60	293	AATCTCAACACTTCACCGCC	60.119	20	GGGAGACTAGGGTTTCGAGG	60.067	20	252	42	293	TGCCACCTTCAATCCTCTCT	59.803	20	GGGAGACTAGGGTTTCGAGG	60.067	20	227	67	293
Unigene0009584	1	p2	(TC)6	12	878	889	CAACACCGATTGTGGACTTG	60.001	20	CCACTACAACCCCTCCAAAA	59.824	20	266	693	958	CTTCAGCTCTGTACCCTGCC	60.012	20	CCACTACAACCCCTCCAAAA	59.824	20	143	816	958	AGCAAATTGGACTTGCCAAC	60.118	20	CCACTACAACCCCTCCAAAA	59.824	20	210	749	958
Unigene0009586	1	p2	(GA)8	16	1	16
Unigene0009591	1	p2	(GA)6	12	1302	1313
Unigene0009595	1	p3	(GTG)7	21	1	21
Unigene0009595	2	p2	(GA)6	12	182	193	GGCCGTGAAATGAGTCCTTA	60.074	20	TCACCAAAACTCTCTTCCCTCT	59.365	22	126	96	221	GGCCGTGAAATGAGTCCTTA	60.074	20	CTCACCAAAACTCTCTTCCCTC	59.365	22	127	96	222	GGCCGTGAAATGAGTCCTTA	60.074	20	TCACCAAAACTCTCTTCCCTC	58.363	21	126	96	221
Unigene0009602	1	p2	(AG)7	14	1050	1063
Unigene0009614	1	c	(TC)6ac(CCT)5	29	4	32
Unigene0009623	1	p2	(AG)7	14	357	370
Unigene0009628	1	p3	(CTC)7	21	457	477	AAAGACACATGGCAAGTCCC	59.973	20	AAGTCCGTCCCTCATCCTTT	59.935	20	240	424	663	AAAGACACATGGCAAGTCCC	59.973	20	CGGGGATTACAAAAGACCCT	60.18	20	195	424	618	TTTCCCCCAATTCCCTAATC	59.957	20	CGGGGATTACAAAAGACCCT	60.18	20	258	361	618
Unigene0009673	1	p2	(AG)9	18	444	461
Unigene0009680	1	p6	(GACGAT)4	24	82	105	CTACGACGGAGACCTCCAGA	60.399	20	CGATAACCGAGTGGGTTTGT	59.853	20	131	35	165	CCAGACAGGAATCATCGACC	60.475	20	CGATAACCGAGTGGGTTTGT	59.853	20	116	50	165	CTACGACGGAGACCTCCAGA	60.399	20	TGGGTTTAGTGTCAACGCAG	59.758	20	218	35	252
Unigene0009681	1	p2	(AG)10	20	554	573	AGGGTGGCTGAAAGGAAGAT	60.074	20	CCAATCCAAAACCCTAATCG	59.269	20	101	496	596	AGGGTGGCTGAAAGGAAGAT	60.074	20	CTTCAACCAATCCAAAACCC	59.264	20	107	496	602	AGGGTGGCTGAAAGGAAGAT	60.074	20	TTCAACCAATCCAAAACCCT	59.264	20	106	496	601
Unigene0009682	1	p3	(GTG)5	15	1	15
Unigene0009688	1	p3	(TCT)6	18	499	516
Unigene0009692	1	p2	(AG)8	16	372	387
Unigene0009755	1	p2	(TC)8	16	6	21
Unigene0009758	1	p2	(AG)9	18	1	18
Unigene0009775	1	p2	(AG)11	22	1376	1397
Unigene0009841	1	p2	(TA)6	12	1	12
Unigene0009845	1	c	(CT)6aaaaaacccattatcgg(TC)8	45	45	89	GGAGCGTTCTGTTCAAGAGG	59.989	20	GAGATGGGGTTTGATCGAGA	60.011	20	207	0	206	GGAGCGTTCTGTTCAAGAGG	59.989	20	GGTTCGATCGAGAGCTGTTC	59.957	20	147	0	146	GGAGCGTTCTGTTCAAGAGG	59.989	20	TCGAGAAAGGGAGGGAGTTT	60.183	20	193	0	192
Unigene0009845	2	p2	(TC)8	16	204	219
Unigene0009853	1	p2	(GA)8	16	1	16
Unigene0009867	1	p2	(AG)7	14	243	256
Unigene0009868	1	p2	(AG)7	14	378	391
Unigene0009875	1	p2	(GA)8	16	1	16
Unigene0009905	1	p2	(TC)6	12	6	17
Unigene0009905	2	p3	(TGA)6	18	176	193	ACTCGCGTTCATGGCTAGTT	59.904	20	CGCTACTACTAGAACTAATTCTTCTCC	57.068	27	164	67	230	AGAGAATCGGGTAAGCGTCA	59.836	20	CGCTACTACTAGAACTAATTCTTCTCC	57.068	27	106	125	230	CGTTTGTGTTACTCGCGTTC	59.391	20	CGCTACTACTAGAACTAATTCTTCTCC	57.068	27	174	57	230
Unigene0009907	1	p2	(TG)8	16	594	609	CTGAGTGGCTCCTTGACTCC	59.986	20	GCTAAGCAAAGAGGCTCCAA	59.73	20	255	448	702	TGACTCCACTTCTCCAGCCT	59.986	20	GCTAAGCAAAGAGGCTCCAA	59.73	20	242	461	702	CCTGAGTGGCTCCTTGACTC	59.986	20	GCTAAGCAAAGAGGCTCCAA	59.73	20	256	447	702
Unigene0009908	1	p4	(GCTA)4	16	54	69	TCATTTCAGAGCCTACAGATCC	58.411	22	ACAAGAATTAGGGCACCACG	59.993	20	175	26	200	TCATTTCAGAGCCTACAGATCCT	59.384	23	ACAAGAATTAGGGCACCACG	59.993	20	175	26	200	CTCATTTCAGAGCCTACAGATCC	59.384	23	ACAAGAATTAGGGCACCACG	59.993	20	176	25	200
Unigene0009909	1	p3	(GAT)6	18	269	286	GTCAACCACCTCGCATCTTT	60.119	20	CCACAAGGCTAGAGACAGGC	60.012	20	271	242	512	GTCAACCACCTCGCATCTTT	60.119	20	TACTGTACAACCCGCAGCAG	59.928	20	200	242	441	CCCACATCCAACATCATCAA	60.177	20	TACTGTACAACCCGCAGCAG	59.928	20	253	189	441
Unigene0009909	2	p3	(TGC)5	15	415	429	GTCAACCACCTCGCATCTTT	60.119	20	CCACAAGGCTAGAGACAGGC	60.012	20	271	242	512	GTCAACCACCTCGCATCTTT	60.119	20	AGACAGGCAAAAGCTCAGGA	60.134	20	259	242	500	AACCACCTCGCATCTTTCTG	60.255	20	CCACAAGGCTAGAGACAGGC	60.012	20	268	245	512
Unigene0009909	3	p3	(GAC)5	15	670	684	GCCTGTCTCTAGCCTTGTGG	60.012	20	GAGAATGTCACGAGCAGCAG	59.733	20	227	493	719	GCCTGTCTCTAGCCTTGTGG	60.012	20	CACGAGCAGCAGCTATTTCA	60.302	20	219	493	711	TCGTTCCCCCTCTGTACATC	59.927	20	GAGAATGTCACGAGCAGCAG	59.733	20	113	607	719
Unigene0009921	1	c	(ATT)5acaaggaggactacttgagtcagaagaaactgggggaggatacacaggggacggcgaaacagcttctt(GAG)5	98	1362	1459	ACTGCCCCATAAGACGTGAC	59.997	20	AGGCAATGTGGAAGGAAGAA	59.67	20	204	1317	1520	CTTTCCAGGCAGTCCTGAAG	59.982	20	AGGCAATGTGGAAGGAAGAA	59.67	20	254	1267	1520	CGTCAAAGACACAGCCAGAA	60.025	20	AGGCAATGTGGAAGGAAGAA	59.67	20	185	1336	1520
Unigene0009955	1	c	(GTG)6gttaagttgctggttggggaggttgtgggagatgggttttctctctcttgaagtctggaggtgatctccatcctctat(AG)7	110	802	911
Unigene0010015	1	p2	(AG)8	16	316	331
Unigene0010050	1	p2	(AG)6	12	1291	1302	CTCGGTTTGCCATTTTGTTT	59.975	20	TGTGTTTCCGTGTCCATGAT	59.812	20	208	1163	1370	TGCCATTTTGTTTGTGAGGA	60.088	20	TGTGTTTCCGTGTCCATGAT	59.812	20	201	1170	1370	TTGATTTCTCTTGTTGGGGG	59.903	20	TGTGTTTCCGTGTCCATGAT	59.812	20	252	1119	1370
Unigene0010103	1	p3	(CTC)5	15	4	18
Unigene0010117	1	p2	(GA)6	12	353	364	CCCTTGCTTCCCCTAGTACC	59.955	20	TTCCACGTTCTCTCTCTCGC	60.678	20	148	252	399	GTACCATTACCATCGCCACC	60.081	20	TTCCACGTTCTCTCTCTCGC	60.678	20	133	267	399	CTCTGCGTCCTCAACTCCTC	60.135	20	TTCCACGTTCTCTCTCTCGC	60.678	20	260	140	399
Unigene0010146	1	c	(AG)9aagctgaagggaaggaaaccagaccagagtcaccaccagcagacacacagtcagaagaggagagagagagtggagagag(GA)7acccacaaaaaagtaatctaaactcaccattccctccat(TC)6	162	1	162
Unigene0010146	2	p2	(AT)9	18	299	316
Unigene0010162	1	p2	(TC)9	18	267	284	CAGAGAAAGAGAGCGGGAAA	59.688	20	CTTTCAGCATTTCGAACCCT	59.312	20	184	161	344	CACACCATCACTGAGAACGC	60.319	20	CTTTCAGCATTTCGAACCCT	59.312	20	107	238	344	GAGAAAGAGAGCGGGAAAGG	60.455	20	CTTTCAGCATTTCGAACCCT	59.312	20	182	163	344
Unigene0010166	1	p2	(AG)7	14	365	378
Unigene0010188	1	p2	(AG)7	14	36	49	GGTCGAGAGATGAGAGAGCG	60.246	20	TTGAAACACGATTGAGCTGC	59.995	20	181	3	183	GGTCGAGAGATGAGAGAGCG	60.246	20	GAAACACGATTGAGCTGCTG	59.596	20	179	3	181	TGAGAGAGCGAGAGAGACGA	59.101	20	TTGAAACACGATTGAGCTGC	59.995	20	171	13	183
Unigene0010195	1	p2	(CT)6	12	48	59	GAATTGAAACTTTGGCCGAC	59.551	20	TCCTGCGTTTTTCGATCTCT	59.955	20	228	19	246	GAATTGAAACTTTGGCCGAC	59.551	20	GCCATGGTGTTCTTCGATTT	59.939	20	135	19	153	GAATTGAAACTTTGGCCGAC	59.551	20	CAAATTCGAAACCCTAGCCA	60.067	20	151	19	169
Unigene0010200	1	p3	(GGT)5	15	584	598	AGGGACTTGACGCGGTAGTA	59.757	20	ACGAAACCTGGTTCGACAAC	60.012	20	154	519	672	AGGGACTTGACGCGGTAGTA	59.757	20	CAAAACAACCCATCCTCCAC	60.21	20	201	519	719	AGGGACTTGACGCGGTAGTA	59.757	20	CTTCCACCGCTTCTACGAAA	60.378	20	168	519	686
Unigene0010204	1	p5	(AAGAA)4	20	264	283	TGTCACCACCAGTGTTCGTT	60.047	20	TGGATGGCATGATATTGTCG	60.307	20	146	198	343	AAAATATTCGCATTGAGCGG	60.061	20	TGGATGGCATGATATTGTCG	60.307	20	210	134	343	ATTCGCATTGAGCGGATTAC	60.067	20	TGGATGGCATGATATTGTCG	60.307	20	205	139	343
Unigene0010206	1	p5	(TTTAG)4	20	391	410	AGCCATTAAGGCTGTGTTCG	60.27	20	TTGAAAAGTGGAGTAATGATTGGA	59.878	24	100	361	460	AGCCATTAAGGCTGTGTTCG	60.27	20	TTGAAAAGTGGAGTAATGATTGG	58.175	23	100	361	460	TCGACATCACCACATTCACA	59.492	20	TGGAGTAATGATTGGAGAGAGAGA	59.371	24	176	277	452
Unigene0010217	1	p2	(GA)7	14	137	150	TCATCGTCTGTTGAGTCCCC	61.083	20	GGACGATCTCTGTCTCTCCCT	59.822	21	153	89	241	CGTCGTCTTCATCGTCTGTT	58.882	20	GGACGATCTCTGTCTCTCCCT	59.822	21	161	81	241	TCATCGTCTGTTGAGTCCCC	61.083	20	GGACGATCTCTGTCTCTCCC	58.77	20	153	89	241
Unigene0010236	1	p2	(GA)8	16	1	16
Unigene0010237	1	p3	(TCC)5	15	989	1003	TTTGATCCAAATCCCTCTCG	60.006	20	ATCCCAACATCATCCCAGAC	59.593	20	171	869	1039	TGATCCAAATCCCTCTCGTC	60.011	20	ATCCCAACATCATCCCAGAC	59.593	20	169	871	1039	CCAACCCCATCGATTCATAC	60.014	20	ATCCCAACATCATCCCAGAC	59.593	20	135	905	1039
Unigene0010247	1	p2	(GA)6	12	309	320	AAACAGAGACCTGGCATTGG	60.111	20	CCACCCGAAACCATATTCAC	60.051	20	188	241	428	AAACAGAGACCTGGCATTGG	60.111	20	CGAAACCATATTCACTCCCG	60.323	20	183	241	423	AAACAGAGACCTGGCATTGG	60.111	20	GCCCTCTCAGTCTCCAAACA	60.386	20	116	241	356
Unigene0010273	1	p2	(GA)9	18	437	454	ACAAATCTGACCCTCATGCC	59.934	20	TGTGCTTTTACCCCCAAGAC	59.971	20	252	267	518	TCATGCCCAGCATTACAAAA	60.073	20	TGTGCTTTTACCCCCAAGAC	59.971	20	239	280	518	TTTTCCCAGGCAAATTCTTG	60.046	20	GACCTGCAATTGCTTTGGTT	60.118	20	266	236	501
Unigene0010302	1	p2	(AG)7	14	1	14
Unigene0010305	1	p2	(CT)7	14	113	126	TGGAATCTTGACTCGGAAGG	60.187	20	AGGCTAAAACCCAATCAACG	59.087	20	175	47	221	TGGAATCTTGACTCGGAAGG	60.187	20	AAGGCTAAAACCCAATCAACG	60.35	21	176	47	222	TGGAATCTTGACTCGGAAGG	60.187	20	TCAAGGCTAAAACCCAATCAA	59.573	21	178	47	224
Unigene0010307	1	p2	(CT)6	12	195	206	CTGTGCGCTATCTTTCTCCC	59.978	20	CCACAACCAATGGATGACAG	59.806	20	248	126	373	CCTGTGCGCTATCTTTCTCC	59.978	20	CCTAGAAATGGGGACCACAA	59.784	20	263	125	387	CTGTGCGCTATCTTTCTCCC	59.978	20	CCTAGAAATGGGGACCACAA	59.784	20	262	126	387
Unigene0010312	1	p3	(AGA)5	15	7	21
Unigene0010313	1	p3	(TCT)6	18	1	18
Unigene0010316	1	p2	(CT)6	12	12	23
Unigene0010316	2	p2	(TC)21	42	224	265
Unigene0010326	1	p2	(TC)10	20	46	65	CATGTCCTTTTTCAACTCCTCA	59.215	22	CTCATTGGAAGAGGCTTTCG	59.948	20	144	4	147	CATGTCCTTTTTCAACTCCTCA	59.215	22	TTTGTCGGGGATTTGTTCTC	59.91	20	118	4	121	CATGTCCTTTTTCAACTCCTCA	59.215	22	TTTTTGTCGGGGATTTGTTC	59.778	20	120	4	123
Unigene0010327	1	p2	(TC)10	20	46	65	CATGTCCTTTTTCAACTCCTCA	59.215	22	CTCATTGGAAGAGGCTTTCG	59.948	20	144	4	147	CATGTCCTTTTTCAACTCCTCA	59.215	22	TTTGTCGGGGATTTGTTCTC	59.91	20	118	4	121	CATGTCCTTTTTCAACTCCTCA	59.215	22	CGCATAACCCGCATAGAGTT	60.117	20	219	4	222
Unigene0010328	1	p2	(GA)8	16	704	719
Unigene0010333	1	p3	(ACA)5	15	223	237	GAGATGCCCAGCCAAAGATA	60.177	20	TCGGTGATTAACGCATCAAA	60.073	20	190	168	357	GAGATGCCCAGCCAAAGATA	60.177	20	TTTCGGTGATTAACGCATCA	60.073	20	192	168	359	AGGCATCAGATACCATTGGG	59.773	20	TTTCGGTGATTAACGCATCA	60.073	20	162	198	359
Unigene0010337	1	p2	(CT)7	14	702	715	TCTTGTGGTCCGTTTGATGA	60.088	20	AGCTCCAAACCCGTTTCTCT	60.247	20	246	503	748	CCGTTTGATGATGATGATGC	59.89	20	AGCTCCAAACCCGTTTCTCT	60.247	20	237	512	748	TCTTGTGGTCCGTTTGATGA	60.088	20	AACCCGTTTCTCTCTCTCCC	59.676	20	239	503	741
Unigene0010344	1	p4	(TCGA)4	16	1	16
Unigene0010357	1	p2	(AG)6	12	478	489	GCTCGTTGGGAAGAAAGATG	59.813	20	GATTGGGAAAGATCAAGGCA	60.014	20	204	386	589	GCTCGTTGGGAAGAAAGATG	59.813	20	TGATTGGGAAAGATCAAGGC	60.014	20	205	386	590	TGGGAAGAAAGATGGAGTGC	60.195	20	GATTGGGAAAGATCAAGGCA	60.014	20	198	392	589
Unigene0010365	1	p2	(AG)9	18	866	883
Unigene0010369	1	p2	(TC)21	42	2	43
Unigene0010377	1	p3	(CAG)5	15	302	316	TCTTGACGTATGATGGCGAG	59.823	20	ATGCCTGATGCTGTACTCCC	60.104	20	209	226	434	TCTTGACGTATGATGGCGAG	59.823	20	TAAACGAAACCGAACAAGCC	60.11	20	239	226	464	ATTTTTGAAGCATTGGTGGG	59.801	20	ATGCCTGATGCTGTACTCCC	60.104	20	258	177	434
Unigene0010399	1	p2	(AG)6	12	205	216	TGCAAATGGGTGAAGCATAA	60.073	20	GTGGAGCGGTAGTCTTCTGG	59.867	20	224	40	263	TGCAAATGGGTGAAGCATAA	60.073	20	TGGAGCGGTAGTCTTCTGGT	59.867	20	223	40	262	TGCAAATGGGTGAAGCATAA	60.073	20	GGTGGAGCGGTAGTCTTCTG	59.867	20	225	40	264
Unigene0010409	1	p2	(CT)6	12	212	223	GGCCACATGAATACAAGCCT	59.962	20	TAGCTCATCCAAGCTGACGA	59.697	20	100	170	269	CACTCTTCCCATTCCACGAT	59.927	20	TAGCTCATCCAAGCTGACGA	59.697	20	154	116	269	GGTTGTCGAAAATCCTGGAA	59.91	20	TAGCTCATCCAAGCTGACGA	59.697	20	269	1	269
Unigene0010416	1	p3	(GAA)6	18	225	242
Unigene0010424	1	p2	(GA)7	14	4	17
Unigene0010425	1	p2	(GA)7	14	4	17
Unigene0010445	1	p3	(CAT)5	15	53	67	CAATGATGAAACCCTCGTCC	60.317	20	TCCTCTTGATTGGGAAGCAG	60.331	20	202	15	216	TGATGAAACCCTCGTCCTCT	59.655	20	TCCTCTTGATTGGGAAGCAG	60.331	20	199	18	216	CAATGATGAAACCCTCGTCC	60.317	20	GGTGAGGATGAGGTTGGTTG	60.363	20	156	15	170
Unigene0010445	2	p3	(GAT)5	15	219	233	CAACCAACCTCATCCTCACC	60.363	20	CTCCCTTGTTGTTGTTGCCT	60.149	20	218	151	368	ATAACACACCCCAGCTGCTT	59.621	20	CTCCCTTGTTGTTGTTGCCT	60.149	20	186	183	368	AGCTGCTTCCCAATCAAGAG	59.574	20	CTCCCTTGTTGTTGTTGCCT	60.149	20	174	195	368
Unigene0010484	1	p3	(CCG)5	15	516	530
Unigene0010501	1	p3	(CGC)5	15	1110	1124	GTTTGCAGAAGACGGAGGAG	59.989	20	AAATTGGCTGCTAGTGGTGC	60.278	20	164	1048	1211	GCTCTTGTGTGAATTGGGGT	59.973	20	AAATTGGCTGCTAGTGGTGC	60.278	20	210	1002	1211	CATGTTGCATTCGCTCTTGT	59.871	20	AAATTGGCTGCTAGTGGTGC	60.278	20	222	990	1211
Unigene0010502	1	p3	(GGT)5	15	746	760	GCATCGTTTGTTTGAGGGTT	59.978	20	CCCAAACCAGAAGCTGGTAG	59.728	20	168	636	803	ACGGTGAGGTAGAGCTGGTG	60.321	20	TGAAATCAAACGAACCCTCC	59.91	20	256	528	783	GGCGACATTGAAGGAAGAGA	60.34	20	TGAAATCAAACGAACCCTCC	59.91	20	275	509	783
Unigene0010503	1	p2	(GA)6	12	465	476
Unigene0010528	1	p2	(AG)11	22	361	382
Unigene0010560	1	p5	(CCGTG)4	20	179	198	CGTGCCTGATTAAGTCCGAT	60.096	20	TAGAGGTGTCAAGTGGGCCT	59.721	20	275	18	292	TGATTAAGTCCGTGTCGTGC	59.722	20	TAGAGGTGTCAAGTGGGCCT	59.721	20	227	66	292	TGCCACACCAGTCCAACTAC	59.597	20	TAGAGGTGTCAAGTGGGCCT	59.721	20	200	93	292
Unigene0010564	1	p2	(GA)9	18	203	220
Unigene0010569	1	p2	(CT)7	14	62	75	TACTAGGGTTCCTGTTGGGC	59.052	20	CACCGCTGCTGTCATTTAGA	60.011	20	222	16	237	CTACTAGGGTTCCTGTTGGGC	60.005	21	CACCGCTGCTGTCATTTAGA	60.011	20	223	15	237	TACTAGGGTTCCTGTTGGGC	59.052	20	GCTGCGACCTCTCAAAGAAC	60.142	20	242	16	257
Unigene0010606	1	p4	(AAAT)6	24	5	28
Unigene0010618	1	p2	(AG)9	18	579	596
[truncated: 6,122 more rows]

## Sheet: Southern highbush blueberry
SSR loci identified and corresponding primers designment in the unigenes of southern highbush blueberry
ID	SSR nr.	SSR type	SSR	size	start	end	FORWARD PRIMER1 (5'-3')	Tm(℃)	size	REVERSE PRIMER1 (5'-3')	Tm(℃)	size	PRODUCT1 size (bp)	start (bp)	end (bp)	FORWARD PRIMER2 (5'-3')	Tm(℃)	size	REVERSE PRIMER2 (5'-3')	Tm(℃)	size	PRODUCT2 size (bp)	start (bp)	end (bp)	FORWARD PRIMER3 (5'-3')	Tm(℃)	size	REVERSE PRIMER3 (5'-3')	Tm(℃)	size	PRODUCT3 size (bp)	start (bp)	end (bp)
Unigene0000010	1	p2	(GA)10	20	251	270
Unigene0000012	1	p2	(TA)6	12	137	148	GCCCATTTCCTTTCCTCTTT	59.532	20	CCTTCCTCTCTTTGCAGTCG	60.126	20	216	27	242	GCCCATTTCCTTTCCTCTTT	59.532	20	CCCTCCTTCTCATCCCTCTC	60.149	20	154	27	180	GCCCATTTCCTTTCCTCTTT	59.532	20	AGAGAACAAATCCTCGCCCT	60.212	20	170	27	196
Unigene0000018	1	p2	(GA)6	12	1521	1532	TTGGTTTTTGACAAGAGGGC	60.088	20	TCCCCTTCTTTTCCCTCCTA	60.004	20	111	1458	1568	TTGGTTTTTGACAAGAGGGC	60.088	20	CAAAGCCAACAAACTCCCAT	59.971	20	200	1458	1657	TTGGTTTTTGACAAGAGGGC	60.088	20	AATCGGAAAACGAACCACTG	59.971	20	232	1458	1689
Unigene0000023	1	c	(AG)6tagggttttagaggctggctggggttttagggatgagga(AG)8	67	3718	3784
Unigene0000026	1	p2	(AT)8	16	1	16
Unigene0000044	1	p2	(CT)7	14	5	18
Unigene0000052	1	p2	(GA)10	20	1595	1614
Unigene0000056	1	p2	(CT)7	14	1807	1820
Unigene0000063	1	p2	(GA)8	16	1656	1671	AGGCGAGAATGCTATTTGGA	59.807	20	TGCAGTCATCCCTCTCCTCT	59.945	20	233	1492	1724	GGCGAGAATGCTATTTGGAC	59.674	20	TGCAGTCATCCCTCTCCTCT	59.945	20	232	1493	1724	AGGCGAGAATGCTATTTGGA	59.807	20	TTTTGCAGTCATCCCTCTCC	60.195	20	236	1492	1727
Unigene0000064	1	p3	(GGT)6	18	394	411	TCACTACCCGAAACCCAGAC	59.966	20	TACTCCTCGAGAAAGGCCAA	59.948	20	270	190	459	TCACTACCCGAAACCCAGAC	59.966	20	TCCTCGAGAAAGGCCAAATA	59.778	20	267	190	456	TAACCCGCAATTCACTACCC	59.823	20	TCCTCGAGAAAGGCCAAATA	59.778	20	278	179	456
Unigene0000064	2	p3	(CCG)5	15	668	682	GACTCGGAAGGTGAGTAGCG	60.012	20	GCCTTAGCCTTACTCCCACC	60.096	20	237	500	736	GAGTCGAAGACGTCGAGGAG	60.135	20	GCCTTAGCCTTACTCCCACC	60.096	20	188	549	736	GACTCGGAAGGTGAGTAGCG	60.012	20	CTTACTCCCACCACCACCAC	60.275	20	229	500	728
Unigene0000065	1	p2	(TC)8	16	1	16
Unigene0000065	2	p2	(CT)7	14	182	195	CGAGCTTTCCCACTCAAAAG	59.986	20	ACGCCGTTAACGAACAACTC	60.176	20	273	101	373	CGAGCTTTCCCACTCAAAAG	59.986	20	GACGCCGTTAACGAACAACT	60.176	20	274	101	374	CGAGCTTTCCCACTCAAAAG	59.986	20	TGTGCGGGATATGAGAAGTG	59.673	20	134	101	234
Unigene0000066	1	p2	(TC)6	12	1	12
Unigene0000066	2	p2	(TC)7	14	761	774
Unigene0000070	1	p2	(GA)9	18	1	18
Unigene0000073	1	p2	(GA)7	14	3078	3091
Unigene0000078	1	p3	(AAG)6	18	108	125	TCCCTTTGTACTCCACCACC	59.82	20	AAGGGCTGGGACTTTTAAGC	59.725	20	114	39	152	ACCACCAAAGGATGACGAAA	60.353	20	AAGGGCTGGGACTTTTAAGC	59.725	20	100	53	152	CTCCACCACCAAAGGATGAC	60.363	20	AAGGGCTGGGACTTTTAAGC	59.725	20	104	49	152
Unigene0000078	2	p3	(GGT)5	15	2548	2562	GGGGTTGAATTCGATTCTGA	59.871	20	CCCACTCCGACTACATTCGT	59.989	20	274	2495	2768	GGGGTTGAATTCGATTCTGA	59.871	20	AAACCACTCCCACTCCTCCT	59.968	20	148	2495	2642	ATTCCAAACGGACGATGTTC	59.797	20	AAACCACTCCCACTCCTCCT	59.968	20	251	2392	2642
Unigene0000080	1	p2	(AG)6	12	549	560	GGACGAAGCTGGAGAAGTTG	59.989	20	AACCCAACACCAAAACCCTT	60.488	20	280	313	592	ATCCCCTCACAGTTGTCCAG	59.962	20	TCCCCTCACTACTCCATCCA	60.465	20	118	513	630	CACAGTTGTCCAGCATCAGC	60.473	20	TCCCCTCACTACTCCATCCA	60.465	20	111	520	630
Unigene0000082	1	p2	(GA)7	14	3232	3245
Unigene0000089	1	p2	(TC)7	14	32	45	GGGTTTTTCCCTCTCCTCCT	60.787	20	AAGCGAGATCAAAACGAAGG	59.452	20	269	9	277	AGGGTTTTTCCCTCTCCTCC	60.787	20	AAGCGAGATCAAAACGAAGG	59.452	20	270	8	277	GGGTTTTTCCCTCTCCTCCT	60.787	20	GCGAGATCAAAACGAAGGAT	59.273	20	267	9	275
Unigene0000091	1	p3	(AAT)7	21	743	763	GACAGCTTCCCTCAGATTGC	59.957	20	ACTTCACCCGCATTCAAGTC	60.119	20	208	700	907	TAACGCTCCCAATGATGACA	60.073	20	ACTTCACCCGCATTCAAGTC	60.119	20	224	684	907	TAACGCTCCCAATGATGACA	60.073	20	AGTTCACTTCACCCGCATTC	60.119	20	229	684	912
Unigene0000106	1	p2	(AG)8	16	1002	1017
Unigene0000111	1	p2	(CT)9	18	588	605	GGGTGCACAGAAGGTTCAAT	59.973	20	TACTGTTGTAGCGGCTGGTG	59.928	20	278	438	715	AAGGTTCAATCGTCCTGGTG	59.966	20	TACTGTTGTAGCGGCTGGTG	59.928	20	268	448	715	TGGTGAGAAGGGAAATCTGG	60.042	20	TACTGTTGTAGCGGCTGGTG	59.928	20	253	463	715
Unigene0000111	2	p3	(GAA)5	15	3789	3803	TTGGAGTTTTGTTGGGTGGT	60.246	20	AAATGGAGGCGATGATCTTG	60.036	20	253	3722	3974	GTTGGAGTTTTGTTGGGTGG	60.246	20	AAATGGAGGCGATGATCTTG	60.036	20	254	3721	3974	TTGATGATGGGTTTGTTGGA	59.75	20	AAATGGAGGCGATGATCTTG	60.036	20	268	3707	3974
Unigene0000111	3	p2	(GA)9	18	3992	4009
Unigene0000112	1	p2	(CT)8	16	1	16
Unigene0000114	1	p2	(CT)20	40	196	235	GCAGCAGTGGGAACAAAAAT	60.118	20	TTGCTTGTCCTCCATCAGTG	59.831	20	256	107	362	GCAGCAGTGGGAACAAAAAT	60.118	20	CAATTGCTTGTCCTCCATCA	59.648	20	259	107	365	GCAGTGGGAACAAAAATTGG	60.344	20	TTGCTTGTCCTCCATCAGTG	59.831	20	253	110	362
Unigene0000118	1	p2	(CT)9	18	1	18
Unigene0000124	1	p2	(AG)9	18	684	701
Unigene0000126	1	c	(CT)6ccgccgcctcctcct(TC)6	39	60	98	ACCGTCCTCTCCATTTCCTT	59.935	20	GAGAGGGTGTCGTTGGTCAT	59.969	20	189	32	220	ACCGTCCTCTCCATTTCCTT	59.935	20	TGAGAGAACGGCGAGAGTTT	60.134	20	113	32	144	ACCGTCCTCTCCATTTCCTT	59.935	20	GAGGGTGTCGTTGGTCATTT	59.827	20	187	32	218
Unigene0000132	1	p3	(ACC)5	15	582	596	CCACTATTCCCACCACCATC	60.05	20	CGGTAGATGAGGCAGGTGAT	60.096	20	198	550	747	CCACTATTCCCACCACCATC	60.05	20	TGGTTGTGGAGTGGTGACAT	59.846	20	248	550	797	CCGCCACTACCACCACTATT	59.875	20	CGGTAGATGAGGCAGGTGAT	60.096	20	210	538	747
Unigene0000132	2	p4	(TTTA)4	16	963	978	CAACTCCACCACTCCATCCT	59.962	20	TTCCATACTGGAATGCAAAAA	58.148	21	108	896	1003	CACCATTACTCCCCCTAGCA	59.948	20	TTCCATACTGGAATGCAAAAA	58.148	21	196	808	1003	CACCGCAACTACCACAACAC	60.072	20	TTCCATACTGGAATGCAAAAA	58.148	21	155	849	1003
Unigene0000134	1	p2	(AG)8	16	291	306	GAAACGAGTCCCCTAGAGCC	60.212	20	ACCTATTCATTTTCCGTGCG	59.96	20	148	182	329	AGGAGCAGAGAGATGGACGA	60.096	20	CCAGACAACCAACAACTCCC	60.399	20	185	236	420	GAGGAGCAGAGAGATGGACG	60.096	20	CCAGACAACCAACAACTCCC	60.399	20	186	235	420
Unigene0000134	2	p2	(TG)6	12	1244	1255	AGTGAGACAGAGGCGGAAAA	59.989	20	TATACTTCACCGGCAAACCC	59.823	20	241	1094	1334	CAGAGGCGGAAAACAAGAAG	59.986	20	TATACTTCACCGGCAAACCC	59.823	20	234	1101	1334	CGGAAGCACATGCAAGTTTA	59.872	20	TTCCCATTTAATTCCACCGA	60.124	20	276	1179	1454
Unigene0000134	3	p2	(AG)6	12	1568	1579	TGTGTGGCTGTGAATGGTTT	60.008	20	CCGGATCTCTCCCTCTCTG	59.88	19	116	1486	1601	TTTGTGTGGCTGTGAATGGT	60.008	20	CCGGATCTCTCCCTCTCTG	59.88	19	118	1484	1601	TTGTGTGGCTGTGAATGGTT	60.008	20	CCGGATCTCTCCCTCTCTG	59.88	19	117	1485	1601
Unigene0000135	1	c	(AGA)5cggaagaaaaagaagaatgaggaa(AG)6	51	342	392	GGCGGTGTTGCTCTGTTTAT	60.14	20	TGTTTTTAATGCCCCCACAT	60.053	20	168	309	476	GACGAGTTCATTGGTGCAGA	59.837	20	TGTTTTTAATGCCCCCACAT	60.053	20	237	240	476	TGAGACGAGTTCATTGGTGC	59.837	20	TGTTTTTAATGCCCCCACAT	60.053	20	240	237	476
Unigene0000141	1	p2	(AG)7	14	2213	2226
Unigene0000142	1	p2	(GA)7	14	3962	3975	TCCCAGACGAGGATCAAATC	60.011	20	ATTCCAGCACCTGGTTGTTC	59.973	20	195	3877	4071	ACTCTTCCACCACCATCGAC	59.969	20	GAGTTCTTCGTCGTTCCTCG	59.989	20	260	3898	4157	ACTCTTCCACCACCATCGAC	59.969	20	ATTCCAGCACCTGGTTGTTC	59.973	20	174	3898	4071
Unigene0000143	1	p2	(CT)6	12	1359	1370	TTTTCTGTAGAAGCGGCGAT	59.982	20	CCCGGAAACAGAGACGATAC	59.55	20	129	1267	1395	CAAATCTCGCGTTCGGTAGT	60.27	20	CCCGGAAACAGAGACGATAC	59.55	20	156	1240	1395	ACAAATCTCGCGTTCGGTAG	60.27	20	CCCGGAAACAGAGACGATAC	59.55	20	157	1239	1395
Unigene0000144	1	p2	(CT)9	18	1271	1288
Unigene0000145	1	p2	(AG)8	16	1	16
Unigene0000146	1	p2	(TC)10	20	31	50	GCGCCACCACATTCTTCA	61.862	18	AAAACGAGTGGATGGTTTCG	59.971	20	147	10	156	GCGCCACCACATTCTTCA	61.862	18	CAAACCCTCAACCAACCAAC	60.246	20	272	10	281	GCGCCACCACATTCTTCA	61.862	18	GAAACCACGACGAAAACCTC	59.574	20	208	10	217
Unigene0000147	1	p2	(GA)8	16	195	210	GGTGATGACTGATTTCGCCT	60.081	20	GAACTTCGGAATCGTCTTGC	59.82	20	188	88	275	GGTGATGACTGATTTCGCCT	60.081	20	CACGAACTTCGGAATCGTCT	60.255	20	191	88	278	GCAGCTGGTCAGATACAACG	59.47	20	GAACTTCGGAATCGTCTTGC	59.82	20	132	144	275
Unigene0000158	1	p6	(TCAGAA)4	24	104	127	CTCATCCTTGAGATCGGGAA	60.15	20	AATTTTTGCCGGAACATACG	59.832	20	155	57	211	TCATCCTTGAGATCGGGAAG	60.15	20	AATTTTTGCCGGAACATACG	59.832	20	154	58	211	TCACAGCTCGATGACAAACC	59.837	20	AATTTTTGCCGGAACATACG	59.832	20	184	28	211
Unigene0000162	1	p2	(AG)20	40	1	40
Unigene0000167	1	p2	(TC)8	16	33	48	CTCTAACCCAGATCTGCCCA	60.21	20	AGGTCGAGCCTATAGCAGCA	60.14	20	152	4	155	CTCTAACCCAGATCTGCCCA	60.21	20	TAGCAGCATACGGTCATCCA	60.243	20	140	4	143	CTCTAACCCAGATCTGCCCA	60.21	20	CCAAGGTCGAGCCTATAGCA	60.365	20	155	4	158
Unigene0000179	1	p2	(GA)11	22	1	22
Unigene0000179	2	p3	(TAA)5	15	417	431
Unigene0000184	1	p3	(CGT)5	15	1184	1198	GCTTCGGATCGATGATTCTC	59.739	20	AATGGAGCGGCTCTGACTAA	59.978	20	138	1113	1250	GCTTCGGATCGATGATTCTC	59.739	20	AAATGGAGCGGCTCTGACTA	59.978	20	139	1113	1251	GATTTCAGTATCGGCTTGGC	59.674	20	AATGGAGCGGCTCTGACTAA	59.978	20	176	1075	1250
Unigene0000184	2	p2	(GA)8	16	1691	1706
Unigene0000189	1	p3	(TTC)5	15	1133	1147
Unigene0000198	1	p2	(AG)11	22	1	22
Unigene0000207	1	p2	(CT)9	18	31	48	GACCTCTGTTTTCTGATTTCTGAT	57.967	24	CCACTTGCTTTGCTTTCTCC	59.993	20	183	0	182	GACCTCTGTTTTCTGATTTCTGAT	57.967	24	CCCACTTGCTTTGCTTTCTC	59.993	20	184	0	183	GACCTCTGTTTTCTGATTTCTGAT	57.967	24	GAAGAGGAGTCCTTGGGACC	60.05	20	247	0	246
Unigene0000207	2	p3	(TCT)7	21	243	263	GAGAAAGCAAAGCAAGTGGG	59.993	20	GGATTTCCCTTTTTGCCATT	60.13	20	245	164	408	GGAGAAAGCAAAGCAAGTGG	59.993	20	GGATTTCCCTTTTTGCCATT	60.13	20	246	163	408	GAGAAAGCAAAGCAAGTGGG	59.993	20	CCTGCTTTCTGACTGATCCC	59.803	20	205	164	368
Unigene0000209	1	p2	(GA)9	18	216	233
Unigene0000210	1	p2	(AG)7	14	2323	2336	CATATTAATCCGACCACGGG	60.031	20	CCCCCTTGATTTCTTCGCT	61.463	19	249	2110	2358	CCATATTAATCCGACCACGG	60.031	20	CCCCCTTGATTTCTTCGCT	61.463	19	250	2109	2358	GAGAAAGCATTGTCGAAGCC	59.962	20	CCCCCTTGATTTCTTCGCT	61.463	19	106	2253	2358
Unigene0000211	1	p2	(TC)19	38	241	278
Unigene0000219	1	p3	(CGG)5	15	1045	1059	TGCACGATCTCTACGTCGTC	60.016	20	TACGGTCAAAATCAGCCTCC	60.074	20	140	950	1089	TGCACGATCTCTACGTCGTC	60.016	20	TTGTGATGCTTGAAACTCCG	59.84	20	197	950	1146	AACCTCCTTCGTATTGCACG	60.132	20	TACGGTCAAAATCAGCCTCC	60.074	20	115	975	1089
Unigene0000219	2	p2	(TG)6	12	1235	1246	GGAGGCTGATTTTGACCGTA	60.074	20	AGTCTCCCCAGTCCTCAACC	60.504	20	222	1070	1291	CGGAGTTTCAAGCATCACAA	59.84	20	AGTCTCCCCAGTCCTCAACC	60.504	20	165	1127	1291	GGAGGCTGATTTTGACCGTA	60.074	20	CTCTCCTCTCTCTCCGCCTC	60.77	20	247	1070	1316
Unigene0000225	1	p3	(GCG)6	18	970	987	GTGGAGGATGAGGCAGAGAG	59.945	20	CACAGAGCGATGGAAGCAG	60.716	19	261	759	1019	GCATACTCGCTTGCAGTTGA	60.165	20	CACAGAGCGATGGAAGCAG	60.716	19	180	840	1019	CTCGCTTGCAGTTGAAGATG	59.74	20	CACAGAGCGATGGAAGCAG	60.716	19	175	845	1019
Unigene0000226	1	p2	(GA)7	14	1019	1032	GGTTGTGTAATTTGGGGTGC	60.096	20	TCTATGAACCTGCCGACCC	61.021	19	279	779	1057	ACACAAAGATCGGTTGAGGC	60.119	20	TCTATGAACCTGCCGACCC	61.021	19	121	937	1057	GTCGGAGGCAGAGGTGATAA	60.218	20	TCTATGAACCTGCCGACCC	61.021	19	140	918	1057
Unigene0000228	1	p2	(AG)8	16	1	16
Unigene0000230	1	p2	(TC)7	14	1	14
Unigene0000233	1	p2	(GA)8	16	1	16
Unigene0000233	2	p3	(CAC)5	15	317	331	ATTATGCTCCTCATCGCCAC	60.066	20	ATCGAAGCCGTTCAAACAAC	60.118	20	254	268	521	GCTCCTCATCGCCACATAAT	60.066	20	ATCGAAGCCGTTCAAACAAC	60.118	20	249	273	521	ATTATGCTCCTCATCGCCAC	60.066	20	CTTTGCATTTGCTACCACGA	59.872	20	199	268	466
Unigene0000235	1	p2	(AT)8	16	5003	5018
Unigene0000252	1	p2	(AG)7	14	414	427	AGAGGTCGTTGGAGACGCTA	60.012	20	TTCATCGCACCACTGTTCAT	60.12	20	179	343	521	ACCCAGTGAGTTTTGGATGC	59.973	20	TTCATCGCACCACTGTTCAT	60.12	20	233	289	521	GCAATCGGAAGAACCCAGTA	60.074	20	TTCATCGCACCACTGTTCAT	60.12	20	215	307	521
Unigene0000252	2	p2	(GA)9	18	581	598	ACAGTGCGATGCTACAGTGC	60.088	20	CAGTAGCAGCAACTCCTCCC	60.012	20	172	471	642	ACAGTGCGATGCTACAGTGC	60.088	20	ACTCCTCCCTCTCTTGCACA	59.986	20	161	471	631	ATGAACAGTGGTGCGATGAA	60.12	20	CAGTAGCAGCAACTCCTCCC	60.012	20	141	502	642
Unigene0000254	1	p2	(GA)7	14	2183	2196
Unigene0000257	1	p2	(AG)6	12	1	12
Unigene0000257	2	p3	(CAG)5	15	2910	2924	CTCAAGCCGTGCCTTTCTAC	60.015	20	ATCTTCACCACCCACCTCAG	59.962	20	260	2760	3019	TTCCAGCGGTTCTTCTTCAT	59.813	20	ATCTTCACCACCCACCTCAG	59.962	20	151	2869	3019	TTCTCAGATGATGCACCCAG	59.787	20	ATCTTCACCACCCACCTCAG	59.962	20	223	2797	3019
Unigene0000257	3	p3	(CAG)5	15	3693	3707	TGCACCAGCTTAAGCAACAC	60.058	20	CTGCTGCTGCTACTTTGCAC	59.958	20	190	3666	3855	CACCAGCTTAAGCAACACCA	59.904	20	CTGCTGCTGCTACTTTGCAC	59.958	20	188	3668	3855	TGCACCAGCTTAAGCAACAC	60.058	20	CTGCTGCTGCTGCTACTTTG	60.096	20	193	3666	3858
Unigene0000257	4	p3	(AGC)5	15	3846	3860	TGCACCAGCTTAAGCAACAC	60.058	20	GTTGGGACTTGTGAGGCAGT	60.159	20	250	3666	3915	CACCAGCTTAAGCAACACCA	59.904	20	GTTGGGACTTGTGAGGCAGT	60.159	20	248	3668	3915	CAGCTTAAGCAACACCACCA	59.904	20	GTTGGGACTTGTGAGGCAGT	60.159	20	245	3671	3915
Unigene0000257	5	p3	(CAG)7	21	4305	4325	GCAGCAGAAATGTTTCGTCA	59.995	20	GAAAGCGACAACATCCCAGT	60.119	20	241	4221	4461	GCAGCAGAAATGTTTCGTCA	59.995	20	TTGATTAGCGACTTGGGCTT	59.845	20	146	4221	4366	CCAACCTTCTACATTGGCGT	59.993	20	TTGATTAGCGACTTGGGCTT	59.845	20	199	4168	4366
Unigene0000290	1	p2	(TC)11	22	1	22
Unigene0000296	1	p2	(TC)9	18	816	833	TTTTGGTCTGCCGGAGTATC	60.074	20	CCTGCTTTCCTTTCCTTCTTG	60.351	21	272	634	905	TGGTCTGCCGGAGTATCTTC	60.218	20	CCTGCTTTCCTTTCCTTCTTG	60.351	21	269	637	905	TTTTGGTCTGCCGGAGTATC	60.074	20	TCCTGCTTTCCTTTCCTTCTT	59.469	21	273	634	906
Unigene0000297	1	p2	(AG)9	18	1	18
Unigene0000299	1	p2	(AG)6	12	181	192	CCTTTCTGATACAGCACGCA	60.011	20	TTCCATCGAAGGACTGCTCT	59.95	20	210	77	286	CCTTTCTGATACAGCACGCA	60.011	20	AGGGTTTTCTGCGCTTGTAA	59.883	20	280	77	356	CCTTTCTGATACAGCACGCA	60.011	20	GCTCTCTCACAGTATCCCCG	59.827	20	195	77	271
Unigene0000316	1	p3	(CCG)6	18	37	54	GCCGGAATTCAGTGCCTAA	61.125	19	TCCGATTCTTTCTGCTGGTT	59.813	20	200	14	213	GCCGGAATTCAGTGCCTAA	61.125	19	AATAAACACCCACTGCACCC	59.717	20	264	14	277	GCCGGAATTCAGTGCCTA	59.756	18	TCCGATTCTTTCTGCTGGTT	59.813	20	200	14	213
Unigene0000327	1	c*	(AG)6(AGA)5*	25	4	28
Unigene0000329	1	p4	(TATC)4	16	147	162	ATCTCCGTCGCATTCTCATC	60.189	20	CAGTCCTGTAAGGCCCTGAA	60.246	20	220	110	329	ATCTCCGTCGCATTCTCATC	60.189	20	GCGAATGTTGCTCCATCTCT	60.37	20	111	110	220	TCCAGATCCCCATTTTCATC	59.685	20	CAGTCCTGTAAGGCCCTGAA	60.246	20	252	78	329
Unigene0000334	1	p2	(AG)6	12	11	22
Unigene0000334	2	p2	(GA)6	12	127	138	TGTTTATTTTAGACCCACGAGAGA	59.224	24	AGAGAGAAGGGTAGCCGGAG	59.972	20	228	33	260	TGTTTATTTTAGACCCACGAGAGA	59.224	24	GTTTCGTTGGCGTTGGTTAT	59.867	20	250	33	282	TGTTTATTTTAGACCCACGAGAGA	59.224	24	CCTGGGTAGATGGTGATCGT	59.803	20	155	33	187
Unigene0000334	3	c	(CAA)5cagctcggcc(CAG)5	40	302	341	CTCCGGCTACCCTTCTCTCT	59.972	20	CTTCGTGTGTCGGTCCTTG	60.293	19	175	241	415	TGACGATCACCATCTACCCA	59.918	20	CTTCGTGTGTCGGTCCTTG	60.293	19	250	166	415	TCATGTGAACATGGAGGGAA	59.893	20	CTTCGTGTGTCGGTCCTTG	60.293	19	271	145	415
Unigene0000336	1	p2	(GA)6	12	632	643
Unigene0000339	1	p2	(AG)7	14	1	14
Unigene0000342	1	p2	(GA)6	12	888	899
Unigene0000348	1	p3	(GGT)5	15	5680	5694	ATTTGGATTCGTGAACGAGC	60.081	20	TTCCCCTCCTCCTCTCTCTC	59.883	20	277	5468	5744	ATTTGGATTCGTGAACGAGC	60.081	20	TCTTCCCCTCCTCCTCTCTC	59.883	20	279	5468	5746	CAGGAGCCGTTCTTGATGAT	60.218	20	TTCCCCTCCTCCTCTCTCTC	59.883	20	242	5503	5744
Unigene0000354	1	p2	(CT)6	12	53	64	TTGAGAGACTTGAGAGAGGCG	59.876	21	GAACCGAACCACTAACCGAA	59.971	20	256	15	270	TTGAGAGACTTGAGAGAGGCG	59.876	21	ACTAACCGAATGGGTAGGGG	60.068	20	246	15	260	TTGAGAGACTTGAGAGAGGCG	59.876	21	ACCGAACCACTAACCGAATG	59.853	20	254	15	268
Unigene0000356	1	p2	(TC)8	16	19	34
Unigene0000360	1	p2	(TC)10	20	46	65	TCTTCCTTCTAAATTTCTAATGATCTG	57.851	27	TGGAGGAGTTACCTGGTTGG	59.959	20	262	8	269	CTTCCTTCTAAATTTCTAATGATCTGA	57.851	27	TGGAGGAGTTACCTGGTTGG	59.959	20	261	9	269	TCCTTCTAAATTTCTAATGATCTGAAC	57.732	27	TGGAGGAGTTACCTGGTTGG	59.959	20	259	11	269
Unigene0000364	1	p2	(GA)8	16	1	16
Unigene0000366	1	p2	(GA)10	20	1	20
Unigene0000367	1	p2	(AG)9	18	270	287
Unigene0000380	1	c	(CG)7(CA)6	26	278	303	GGAAGCAACGAAGTACTGGC	59.882	20	TACCCTTGTGCATCCCTACC	59.813	20	213	164	376	GCGATTCAACAGTCAAAGCA	59.995	20	CTGAGCCCCGCTTAAATATG	59.699	20	262	88	349	TGCGATTCAACAGTCAAAGC	59.995	20	CTGAGCCCCGCTTAAATATG	59.699	20	263	87	349
Unigene0000389	1	p2	(CT)9	18	251	268	CCCCTGCATGCTAATCTCAT	60.059	20	ATACTCCGTCGGCAGTTTGT	59.621	20	234	226	459	TCACTGGATTTCCATTTCCC	59.727	20	ATACTCCGTCGGCAGTTTGT	59.621	20	261	199	459	GATTTCCATTTCCCTCTCCC	59.705	20	ATACTCCGTCGGCAGTTTGT	59.621	20	255	205	459
Unigene0000392	1	p2	(TC)9	18	4	21
Unigene0000393	1	p2	(TC)8	16	3	18
Unigene0000394	1	p2	(GA)9	18	2921	2938
Unigene0000395	1	p2	(AG)6	12	1	12
Unigene0000407	1	p3	(GAC)5	15	308	322	TGGTAAACGGTTGAAGGGAG	59.964	20	GTCCTCCTGGTCATCGTCAT	59.928	20	223	126	348	TGGTAAACGGTTGAAGGGAG	59.964	20	ATGTCCTCCTGGTCATCGTC	59.928	20	225	126	350	GTGGTAAACGGTTGAAGGGA	59.83	20	GTCCTCCTGGTCATCGTCAT	59.928	20	224	125	348
Unigene0000410	1	p2	(AG)8	16	188	203	GCGAAGCGAAATCAAATACC	59.688	20	GGAAACGATGCCGTTTTCTA	60.074	20	140	134	273	GCGAAGCGAAATCAAATACC	59.688	20	GGACTGATGCTGGAAACGAT	60.081	20	151	134	284	GCGAAGCGAAATCAAATACC	59.688	20	ATTTCAGGCTGGACTGATGC	60.226	20	161	134	294
Unigene0000410	2	p2	(AG)9	18	315	332	ATCGTTTCCAGCATCAGTCC	60.081	20	TCCTCCCTCCCTCTCTCTTC	59.883	20	202	265	466	ATCGTTTCCAGCATCAGTCC	60.081	20	TCTCTCTCTCCCCCTTCCTC	59.883	20	217	265	481	ATCGTTTCCAGCATCAGTCC	60.081	20	TCTCTCTCTCTCCCCCTTCC	59.883	20	219	265	483
Unigene0000410	3	p2	(GA)6	12	473	484	GAAGAGAGAGGGAGGGAGGA	59.883	20	TGTTGATGACTCCGCTACCA	60.263	20	165	447	611	GAAGAGAGAGGGAGGGAGGA	59.883	20	GGCTCGATTGAGACTCCAAA	60.34	20	124	447	570	TTTTGGAAACCGGAGAAGAA	59.657	20	TGTTGATGACTCCGCTACCA	60.263	20	207	405	611
Unigene0000418	1	p3	(CCT)6	18	159	176	TCAAACCTTCTGCAAAACCC	60.088	20	CTTACTCTCCGATGAAGGCG	59.971	20	232	21	252	CCGCCATTTGTAAGAGCAAT	60.096	20	CTTACTCTCCGATGAAGGCG	59.971	20	164	89	252	TCAAACCTTCTGCAAAACCC	60.088	20	TGGAGGTGGGTGGTTGTTAT	60.088	20	184	21	204
Unigene0000420	1	p3	(CCT)5	15	268	282
Unigene0000421	1	p2	(AG)6	12	1366	1377
Unigene0000425	1	p2	(AG)9	18	1507	1524
Unigene0000430	1	p2	(AG)8	16	1	16
Unigene0000431	1	c	(AG)9acagaaagagagaact(CCA)5	49	325	373	TATCCCCCACTTCTTACCCC	60.011	20	TTCACCCATCCTCTCGAAAC	60.05	20	129	269	397	TTCTTACCCCACCTCCTCCT	59.928	20	CTCCTGCCAGTCCTTCTGAC	59.986	20	278	279	556	CTTCTTACCCCACCTCCTCC	59.928	20	CTCCTGCCAGTCCTTCTGAC	59.986	20	279	278	556
Unigene0000433	1	p3	(CGC)6	18	939	956	TCGCCTCTATACTCTCCCCA	59.79	20	AACTTCAGGCTTCCAGACGA	59.989	20	271	842	1112	TCGCCTCTATACTCTCCCCA	59.79	20	TAGCTTCGACGAGTTCGGAT	59.978	20	212	842	1053	TTCTCTTGGCTCTCTTCGGA	60.21	20	TAGCTTCGACGAGTTCGGAT	59.978	20	278	776	1053
Unigene0000433	2	p2	(CT)7	14	1207	1220	TCGTCTGGAAGCCTGAAGTT	59.989	20	AGAGAAACACGCACACCTCC	60.307	20	157	1093	1249	ATCCGAACTCGTCGAAGCTA	59.978	20	AGAGAAACACGCACACCTCC	60.307	20	216	1034	1249	AGTGGATCCGAGCTTCTCAA	59.95	20	AGAGAAACACGCACACCTCC	60.307	20	269	981	1249
Unigene0000434	1	p2	(AG)9	18	197	214	TTCGGTAATTTGTTGTGGGG	60.587	20	TCCAGATCCAATTGCAACAA	60.049	20	253	139	391	TTCGGTAATTTGTTGTGGGG	60.587	20	CCCCTCTTCTCTCTCTCGCT	60.23	20	278	139	416	TATTTCTTCCCATTTTGGCG	59.901	20	CAGAATTTCCCCATTGCAGA	60.972	20	227	20	246
Unigene0000434	2	p2	(AG)6	12	353	364	AGAGAGAGGTGGGACGTGAA	59.835	20	TCCAGATCCAATTGCAACAA	60.049	20	186	206	391	GAGAGAGGTGGGACGTGAAG	59.835	20	TCCAGATCCAATTGCAACAA	60.049	20	185	207	391	GAGAGAGAGGTGGGACGTGA	60.397	20	TCCAGATCCAATTGCAACAA	60.049	20	187	205	391
Unigene0000436	1	p2	(AG)7	14	1409	1422	GAGGAGGAGGAGGGTGAATC	60.012	20	TCTCTCTCATCGCCTTCCAT	59.91	20	266	1369	1634	GAGGAGGAGGAGGGTGAATC	60.012	20	TCTCTCATCGCCTTCCATTT	59.773	20	264	1369	1632	GAGGAGGAGGAGGGTGAATC	60.012	20	TCTCTCTCTCATCGCCTTCC	59.636	20	268	1369	1636
Unigene0000436	2	p2	(GA)9	18	1628	1645
Unigene0000438	1	p3	(AAC)5	15	190	204	GAATGTTGGGGGTGAAATTG	60.029	20	TAGCCAAGGCTTTCCAAGAA	59.953	20	188	101	288	TGTTAAATGGGACGAGGAGG	59.926	20	TAGCCAAGGCTTTCCAAGAA	59.953	20	230	59	288	GAATGTTGGGGGTGAAATTG	60.029	20	GCAGGCAGTCTGGGTTTAAG	59.875	20	160	101	260
Unigene0000440	1	p2	(TC)6	12	825	836	TTCGAGATGAACTCTGCCCT	59.95	20	GAGAAAGTGGCGATTGAAGG	59.813	20	213	701	913	ATGAACTCTGCCCTGCCTAA	59.836	20	GAGAAAGTGGCGATTGAAGG	59.813	20	207	707	913	TTCGAGATGAACTCTGCCCT	59.95	20	GATTGAAGGGTGAACGATGG	60.317	20	202	701	902
Unigene0000441	1	p3	(GAA)12	36	1	36
Unigene0000443	1	p2	(TC)7	14	15	28
Unigene0000450	1	p2	(TC)6	12	88	99	CCTCCTCTTCTTCCCTCCAT	59.63	20	GAGGGTGTGGAGTTTTTGGA	59.943	20	109	29	137	CCTCCTCTTCTTCCCTCCAT	59.63	20	TGTGGAGTTTTTGGACAGCA	60.278	20	104	29	132	GCTTGGCATGCTTTTGATCT	60.361	20	TCCAGAACATCTTGGACGTG	59.676	20	228	60	287
Unigene0000451	1	p2	(GA)10	20	768	787
Unigene0000452	1	p2	(TC)7	14	2	15
Unigene0000454	1	p2	(GA)6	12	2	13
Unigene0000458	1	c	(CT)8actgtctctgtctaaaaacaaattccacttgggtgaaaaaagctgagatgcgaagcgtaacgctttcgggaagatgcagaaatttctt(AG)10	124	149	272
Unigene0000461	1	p2	(TC)6	12	295	306	TATGGTCAAGGCCGGTAGTC	59.955	20	CAGCGGTATGAAGTTGCAGA	60.011	20	274	74	347	TCATGCAGATTTGCTCTTGG	59.948	20	CAGCGGTATGAAGTTGCAGA	60.011	20	256	92	347	TAGGATCACGGGAGATGGAC	59.886	20	GATCGTCGGAGAGCAGAATC	59.917	20	120	254	373
Unigene0000463	1	c	(GA)9cgatggatgaagcgtgggaaaagcctgaaaggttgcagcggaccaaataagaggggttttctgcggtttatttgcctc(AG)9	114	1098	1211
Unigene0000476	1	p3	(TCT)5	15	1727	1741	TATCCTTAAGCTGCGTGCCT	60.003	20	CGATACGGAAATGGAGGAGA	60.029	20	257	1573	1829	CTTTGATTACGCTTCTCCCG	59.839	20	CGATACGGAAATGGAGGAGA	60.029	20	215	1615	1829	CGGAATATCCTTAAGCTGCG	59.832	20	CGATACGGAAATGGAGGAGA	60.029	20	262	1568	1829
Unigene0000482	1	p2	(AG)7	14	459	472	AGTCCAGGAAGGCACTCTGA	59.986	20	CGTGGGATACATGAGGGACT	59.803	20	206	391	596	TGACCTGCACACTAAGCACC	59.905	20	CGTGGGATACATGAGGGACT	59.803	20	255	342	596	AACGCTTAGTGTTAGCCGGA	59.904	20	CGTGGGATACATGAGGGACT	59.803	20	280	317	596
Unigene0000483	1	p2	(TC)6	12	9	20
Unigene0000484	1	p2	(TC)6	12	9	20
Unigene0000484	2	c	(CT)7tatctctctctatattta(TC)6	44	518	561	GAAAAGAGCGATGTTTTGGC	59.829	20	GACGGAGTCACACTCGTGAA	59.872	20	201	388	588	GAAATTTCGGCTTCACAGGA	60.192	20	GACGGAGTCACACTCGTGAA	59.872	20	136	453	588	AGCGATGTTTTGGCGATTAG	60.23	20	GACGGAGTCACACTCGTGAA	59.872	20	195	394	588
Unigene0000486	1	p3	(GGA)5	15	1528	1542	GAAGCGAAGGTTGAGGAGTG	59.989	20	CATGAGGAGAGACAGAAAACGA	59.473	22	147	1432	1578	GAAGCGAAGGTTGAGGAGTG	59.989	20	TCATGAGGAGAGACAGAAAACG	59.473	22	148	1432	1579	ATTGGGGGTTTCAAGGTAGG	60.046	20	CATGAGGAGAGACAGAAAACGA	59.473	22	166	1413	1578
Unigene0000500	1	p2	(AG)9	18	301	318
Unigene0000510	1	p2	(AG)9	18	2037	2054
Unigene0000519	1	p3	(TTG)6	18	114	131	ATTTGCCAAGTGGCTAGGTG	60.132	20	AACATCAAACCTTCGCCATC	59.939	20	126	47	172	GAGGGTGGTCTAGCAGTGGA	60.261	20	AACATCAAACCTTCGCCATC	59.939	20	164	9	172	CATTTGCCAAGTGGCTAGGT	60.132	20	TCACGCTATCCCACATCTGA	60.225	20	109	46	154
Unigene0000519	2	p3	(GAA)8	24	563	586
Unigene0000529	1	p2	(AG)10	20	179	198	TGAGAAGGCACATCTTGCAG	60.136	20	TTCCCGTTGAACTTTTCCTG	60.081	20	241	121	361	GGGAGGGAGATCTGAGAAGG	60.149	20	TTCCCGTTGAACTTTTCCTG	60.081	20	253	109	361	CACTTGGGAGGGAGATCTGA	60.191	20	TTCCCGTTGAACTTTTCCTG	60.081	20	258	104	361
Unigene0000542	1	p2	(CT)7	14	1406	1419	CAGATTGGTGATCCCTTGGT	59.779	20	CCCCAAACCCTAGCATACAA	59.817	20	263	1340	1602	CCCTTCTGAGTGCCGTAAAG	59.869	20	CCATCGACGAAAGTAATGGG	60.323	20	272	1201	1472	CCCTTCTGAGTGCCGTAAAG	59.869	20	CCCCATCGACGAAAGTAATG	60.323	20	274	1201	1474
Unigene0000546	1	p5	(CCTTC)4	20	63	82	AACACAAGAAATCAAACCAACTCA	59.948	24	GTTTTCCGGGGAGATTTTTC	59.756	20	107	11	117	CACAAGAAATCAAACCAACTCA	57.786	22	GTTTTCCGGGGAGATTTTTC	59.756	20	105	13	117	AACACAAGAAATCAAACCAACTCA	59.948	24	CTTATGGGAACAGGAAACGC	59.569	20	144	11	154
Unigene0000555	1	p2	(TC)8	16	113	128	TCAATCCATTTCCCATCCTC	59.685	20	TCGTAGACGAGGAAGCAGGT	60.012	20	280	51	330	CAATCCATTTCCCATCCTCA	60.66	20	GTCGTAGACGAGGAAGCAGG	60.012	20	280	52	331	CAATCCATTTCCCATCCTCA	60.66	20	TCGTAGACGAGGAAGCAGGT	60.012	20	279	52	330
Unigene0000560	1	p2	(TC)10	20	2810	2829	AAGATGCACCTGTCCCAAAC	59.973	20	CCCCAAATTTCAAAACCCTA	58.781	20	279	2581	2859	AGATGGTGCAGAGGAGGAGA	59.945	20	CCCCAAATTTCAAAACCCTA	58.781	20	110	2750	2859	AGGAGGATGCGAAGGAGAAT	60.176	20	CCCCAAATTTCAAAACCCTA	58.781	20	171	2689	2859
Unigene0000574	1	p3	(TGC)6	18	12	29
Unigene0000575	1	p2	(AG)6	12	507	518	GAATCAGGAAGGGAGGGAAG	60.008	20	CCGTCAGATGGATTTCTTGC	60.603	20	229	344	572	TGATGTCGATCAAGGTTGGA	60.048	20	CCGTCAGATGGATTTCTTGC	60.603	20	262	311	572	GAAGGGAGGGAAGGGTACAG	59.928	20	CCGTCAGATGGATTTCTTGC	60.603	20	222	351	572
Unigene0000585	1	p2	(TC)23	46	5337	5382
Unigene0000594	1	p3	(TTC)5	15	276	290
Unigene0000596	1	p2	(AG)15	30	679	708
Unigene0000597	1	c	(GA)6gtacagagagcttccaagccttccatggctgtttgtcgaacagaaacagagacagtgtacagc(GA)8gtaacc(AG)7	111	1	111
Unigene0000607	1	p2	(CT)12	24	1	24
Unigene0000615	1	p2	(AG)21	42	1	42
Unigene0000618	1	p2	(GA)7	14	1424	1437
Unigene0000620	1	p2	(CT)7	14	1758	1771
Unigene0000624	1	p3	(TTC)5	15	2379	2393	TAGTTTCTCTGCACCTCGCA	59.74	20	GAGCGTAAAAATGCTGGTGA	58.92	20	233	2193	2425	TCGCAAGAAAAGCAGCATAA	59.725	20	GAGCGTAAAAATGCTGGTGA	58.92	20	218	2208	2425	TAGTTTCTCTGCACCTCGCA	59.74	20	AGAGCGTAAAAATGCTGGTGA	59.897	21	234	2193	2426
Unigene0000625	1	p2	(TC)8	16	1	16
Unigene0000625	2	p3	(GAG)5	15	323	337	CCGCAAATTTTACTGCCATT	59.964	20	CATGTGAACTCCGGACCTTT	59.966	20	247	131	377	TCTAAATGAACCGGTGGAGG	59.926	20	CATGTGAACTCCGGACCTTT	59.966	20	139	239	377	AAACCAAAGGGTCGGAGTCT	59.972	20	AGCTGTGCATGTCAACTTGG	59.905	20	182	222	403
Unigene0000631	1	p2	(TC)7	14	400	413
Unigene0000632	1	p3	(TCA)14	42	738	779	TGATACCAGTTTTACGGCGG	60.876	20	CGTTGGAGGAAGACGAAAAA	60.22	20	216	654	869	CGGCCATTTTTCAAAGCATA	60.931	20	CGTTGGAGGAAGACGAAAAA	60.22	20	199	671	869	TGATACCAGTTTTACGGCGG	60.876	20	AGAACGTGAGTTAGCGGAGG	59.496	20	236	654	889
Unigene0000640	1	p2	(CT)6	12	65	76	TAACCAAACCCCAATCCAAA	60.024	20	CTGATGATGGGATTGTGACG	59.918	20	270	41	310	TAACCAAACCCCAATCCAAA	60.024	20	TTGTGACGGTCTATTGCTCG	59.864	20	258	41	298	ACGCATACCAGCTCAACCTT	59.763	20	AAAGCAGTCGGTGGTAATGG	59.993	20	112	11	122
Unigene0000640	2	p3	(TCC)5	15	247	261	AACCCCAATCCAAAATCCTC	59.996	20	CTGATGATGGGATTGTGACG	59.918	20	264	47	310	CCATTACCACCGACTGCTTT	59.993	20	CTGATGATGGGATTGTGACG	59.918	20	208	103	310	TAACCAAACCCCAATCCAAA	60.024	20	CTGATGATGGGATTGTGACG	59.918	20	270	41	310
Unigene0000640	3	p3	(CCT)6	18	731	748	GATGGGTATGGTGGATTTCG	60.014	20	CAGTGCAGTGAGACCCTCAA	60.022	20	231	566	796	GATGGGTATGGTGGATTTCG	60.014	20	TCAAAACAACCTCCTGGTCC	59.943	20	215	566	780	TTGGGTGAGATGGGTATGGT	60.05	20	CAGTGCAGTGAGACCCTCAA	60.022	20	239	558	796
Unigene0000660	1	p2	(AG)8	16	184	199	GCCATGGCTAACCAACTCTG	60.657	20	TTGCTGTGATGGTGCTTAGTG	59.92	21	273	25	297	GCCATGGCTAACCAACTCTG	60.657	20	GAGTTTGCTGTGATGGTGCT	58.884	20	277	25	301	CCATGGCTAACCAACTCTGAA	60.118	21	GGAGGAGTTTGCTGTGATGG	60.656	20	280	26	305
Unigene0000669	1	p3	(ACA)5	15	605	619	TGTGAAAAGATCAACGAGCG	59.988	20	TTCTCGATCGAAGTGCTGTG	60.136	20	184	463	646	TGTGAAAAGATCAACGAGCG	59.988	20	GCTTTTTGTAGCTCGCGATT	59.636	20	205	463	667	ATCTGCACCGAAAGTCTTGG	60.255	20	TTCTCGATCGAAGTGCTGTG	60.136	20	141	506	646
Unigene0000669	2	p3	(GAA)7	21	915	935	TCCCAAAACTACTTCCACGC	60.11	20	TCCTCGCCATCTTCTTCATC	60.303	20	212	803	1014	TCCCAAAACTACTTCCACGC	60.11	20	CCTCCTCTTCTTCGTCCTCC	60.328	20	229	803	1031	GCCTTGTCCTCACATTTGCT	60.263	20	TCCTCGCCATCTTCTTCATC	60.303	20	175	840	1014
Unigene0000670	1	p2	(CT)10	20	1	20
Unigene0000670	2	p2	(AG)7	14	309	322
Unigene0000678	1	p3	(AAG)6	18	32	49	AGAGAGGGAGACCAGAGGAGA	59.548	21	AACGTTGACCGGTAGTGGAC	59.891	20	203	8	210	AGAGAGGGAGACCAGAGGAGA	59.548	21	CAATTGAACACAACCCAACG	59.857	20	219	8	226	GAGAGGGAGACCAGAGGAGA	58.479	20	AACGTTGACCGGTAGTGGAC	59.891	20	202	9	210
Unigene0000686	1	p2	(TC)7	14	1	14
Unigene0000687	1	p4	(ATAG)4	16	25	40	CCAACAATACCAATTCAGACAG	57.158	22	CCTCTAAGTCAAGGGGAGGG	60.06	20	177	0	176	CCAACAATACCAATTCAGACAG	57.158	22	AAGTCAAGGGGAGGGAGAGA	60.186	20	172	0	171	CCAACAATACCAATTCAGACAG	57.158	22	AGTCAAGGGGAGGGAGAGAG	59.801	20	171	0	170
Unigene0000687	2	p2	(TC)7	14	145	158	AGGGAGAGCAGAAACACCAA	59.844	20	CTTCGAGAAAGTCACCTGCC	59.989	20	249	62	310	AGGGAGAGCAGAAACACCAA	59.844	20	CTCCGCTTCGAGAAAGTCAC	60.134	20	254	62	315	TAGAGAGAGGGGGAGAGGGA	60.284	20	CTTCGAGAAAGTCACCTGCC	59.989	20	264	47	310
Unigene0000691	1	p3	(TCA)5	15	223	237	CCAGAGAACCGAAAAATGGA	60.044	20	TCGTCGTCTTCGTCTTCCTT	59.989	20	201	165	365	GAACCGAAAAATGGATCGAA	59.878	20	TCGTCGTCTTCGTCTTCCTT	59.989	20	196	170	365	AAATGGATCGAACCCAGATG	59.75	20	TCGTCGTCTTCGTCTTCCTT	59.989	20	188	178	365
Unigene0000696	1	p2	(GA)9	18	1017	1034
Unigene0000704	1	c	(TCC)5tcacatcctctctgtt(TC)9	49	1	49
Unigene0000705	1	p3	(TTC)5	15	526	540	TGCGTCGAACTACAATGCTC	60.019	20	GCGACGAACCAGAGAGAGAA	60.678	20	218	385	602	GTCGCAAAACAAACAGAGCA	60.035	20	GCGACGAACCAGAGAGAGAA	60.678	20	168	435	602	TGGAGTCGCAAAACAAACAG	59.881	20	GCGACGAACCAGAGAGAGAA	60.678	20	172	431	602
Unigene0000708	1	p4	(GGAG)4	16	99	114	GTGCCCTGATCACTTACCGT	59.997	20	CAGGGCACACATCATGAAAG	60.112	20	142	41	182	GTGCCCTGATCACTTACCGT	59.997	20	CAGGGCACACATCATGAAAG	60.112	20	170	41	210	GTGCCCTGATCACTTACCGT	59.997	20	GCACACATCATGAAAGCTGG	60.272	20	138	41	178
Unigene0000708	2	p4	(GGAG)4	16	402	417	ACAAACCCTTCCAGCTTTCA	59.711	20	AGTGATCAGGGCACACATGA	60.121	20	177	318	494	TTCATGATGTGTGCCCTGAT	59.925	20	ATGCAAATAACACCAGCACG	59.614	20	259	193	451	CTTTCATGATGTGTGCCCTG	60.112	20	ATGCAAATAACACCAGCACG	59.614	20	261	191	451
Unigene0000709	1	p2	(GA)7	14	343	356	CAAGGAGATGGGAGCTTCTG	59.943	20	GAAGAAAAGAAGGCCGGTTC	60.187	20	121	290	410	AGGAAACGCCAGATTTGATG	60.074	20	GAAGAAAAGAAGGCCGGTTC	60.187	20	228	183	410	CAGGAAACGCCAGATTTGAT	60.074	20	GAAGAAAAGAAGGCCGGTTC	60.187	20	229	182	410
Unigene0000711	1	p2	(CT)6	12	265	276	GAGAGGAAGCAGTCGTGGAG	60.135	20	GAGAGAGAGTGGGATGGTGG	59.638	20	272	35	306	GAGAGGAAGCAGTCGTGGAG	60.135	20	GGAGAGAGAGTGGGATGGTG	59.638	20	273	35	307	GGTGTGACTATTGCCGCTTT	60.14	20	GAGAGAGAGTGGGATGGTGG	59.638	20	176	131	306
Unigene0000712	1	p3	(GAG)5	15	2256	2270	ATAATGCAAATCCCCACCAA	60.016	20	GATCAGCTCAGACGCCAAAT	60.37	20	253	2146	2398	AATAATGCAAATCCCCACCA	60.016	20	GATCAGCTCAGACGCCAAAT	60.37	20	254	2145	2398	ATGCAAATCCCCACCAATAA	60.016	20	GATCAGCTCAGACGCCAAAT	60.37	20	250	2149	2398
Unigene0000715	1	p2	(AG)8	16	89	104	TGAATCTCCCCGTCGTCTAC	60.073	20	TGAGATTGAACTGCTGACCG	59.984	20	232	42	273	TGAATCTCCCCGTCGTCTAC	60.073	20	TTGTCGCTGCAGATGTAACC	59.871	20	132	42	173	TGAATCTCCCCGTCGTCTAC	60.073	20	CTTCTTCCGATTTCCCCATT	60.258	20	106	42	147
Unigene0000725	1	p2	(AG)7	14	308	321	GACCAAATCGAGACGAGGAA	60.195	20	TAGCCGCCTAATCTTCTGGA	59.938	20	229	135	363	GACCAAATCGAGACGAGGAA	60.195	20	CCCTAGCCGCCTAATCTTCT	59.835	20	232	135	366	AGACCAAATCGAGACGAGGA	59.803	20	CCCTAGCCGCCTAATCTTCT	59.835	20	233	134	366
Unigene0000726	1	p2	(CT)7	14	351	364	TAATCGGGTGGGTCACTAGC	59.955	20	GTTGTCTCTCCCAAAGCAGC	59.997	20	262	280	541	TAATCGGGTGGGTCACTAGC	59.955	20	CTTCGTGGATCTAGCAAGGC	59.978	20	229	280	508	TAATCGGGTGGGTCACTAGC	59.955	20	TAGGGTAGGCCCAGTTTCCT	59.955	20	128	280	407
Unigene0000729	1	p2	(GT)7	14	109	122	GGTGGCCAGATTCCAAATTA	59.762	20	GGGCACTTACGGAAGAACAG	59.734	20	264	56	319	GGTGGCCAGATTCCAAATTA	59.762	20	AGGGCACTTACGGAAGAACA	59.734	20	265	56	320	GGTGGCCAGATTCCAAATTA	59.762	20	GATTGTGAGGGCACTTACGG	60.517	20	272	56	327
Unigene0000730	1	p3	(GGA)5	15	119	133	CCACGTTGAAGAATGTGACG	60.152	20	CATTCTTGAATCCAGCACCA	59.648	20	222	69	290	CTAAAATGGTGCCACGTTGA	59.585	20	GGCTGCTACCCCTTTCTTCT	59.848	20	100	58	157	CTAAAATGGTGCCACGTTGA	59.585	20	GAAGGCTGCTACCCCTTTCT	59.848	20	103	58	160
Unigene0000731	1	p3	(GGA)5	15	119	133	CTAAAATGGTGCCACGTTGA	59.585	20	GGCTGCTACCCCTTTCTTCT	59.848	20	100	58	157	CTAAAATGGTGCCACGTTGA	59.585	20	GAAGGCTGCTACCCCTTTCT	59.848	20	103	58	160	CTAAAATGGTGCCACGTTGA	59.585	20	AGGCTGCTACCCCTTTCTTC	59.848	20	101	58	158
Unigene0000732	1	p2	(AG)7	14	1	14
Unigene0000733	1	p2	(TC)7	14	1	14
Unigene0000736	1	c	(GA)10tgatcttggttcgagac(AG)7	51	2214	2264
Unigene0000738	1	p2	(AG)7	14	420	433
Unigene0000743	1	p2	(TC)7	14	472	485
Unigene0000748	1	p2	(AG)10	20	1	20
Unigene0000749	1	c	(TG)8(AG)7	30	574	603
Unigene0000764	1	c	(GA)6agatagatccagggatgttggaagggcacttgctggattgaagctaccaccaaagaagctaccaactatgggaggaagatagcttgagactggaaaacc(AG)9	129	959	1087
Unigene0000777	1	p3	(AGA)14	42	25	66	ATCCCACACCCAACCAAAAC	61.805	20	AGGATTCCTTTGAGGGCAGT	60.074	20	196	2	197	ATCCCACACCCAACCAAAAC	61.805	20	CCAAGTGTTTGGTCCTCCAT	59.82	20	144	2	145	ATCCCACACCCAACCAAAA	61.009	19	AGGATTCCTTTGAGGGCAGT	60.074	20	196	2	197
Unigene0000780	1	p2	(GA)8	16	904	919
Unigene0000795	1	p2	(GA)7	14	1	14
Unigene0000812	1	p2	(AC)9	18	94	111	GATACATTGGGCAGTCTCGG	60.483	20	TGCTGGCTTACGATCATCTG	59.972	20	246	4	249	GATACATTGGGCAGTCTCGG	60.483	20	GAATCAGATGGCCTGTTCGT	60.081	20	167	4	170	GATACATTGGGCAGTCTCGG	60.483	20	ATCAGATGGCCTGTTCGTTC	60.081	20	165	4	168
Unigene0000814	1	p3	(GAA)5	15	51	65	GCTCCACTCCACGTTCTCAT	60.269	20	GGAAGTTGCCGAACTCTACG	59.875	20	191	0	190	GCTCCACTCCACGTTCTCAT	60.269	20	CGGCGTCAAGAGTATGAACA	59.864	20	136	0	135	GCTCCACTCCACGTTCTCAT	60.269	20	TTTGGAAGTTGCCGAACTCT	59.853	20	194	0	193
Unigene0000819	1	p3	(GAA)5	15	13	27
Unigene0000824	1	p2	(CT)9	18	2477	2494
Unigene0000826	1	p2	(CT)8	16	1	16
Unigene0000829	1	p2	(GA)6	12	1	12
Unigene0000846	1	c	(CTCC)4attcaaacaaatctactaccataccatacccaacacacacaacacaaccc(CT)7	80	12	91
Unigene0000852	1	p3	(CCT)5	15	58	72	ACCTCCCAATATGGCAACAA	60.192	20	AGGGCTGAGGTGGTTAGGAT	59.957	20	210	10	219	CCTATCCTCCACCTCCCAAT	60.147	20	GGGTGGTTTAGAGTGTGGGA	59.82	20	152	0	151	GGCAACAATTTTCTCCCCTT	60.299	20	AGGGCTGAGGTGGTTAGGAT	59.957	20	198	22	219
Unigene0000855	1	p3	(CCA)5	15	432	446	ATTGGTATAAGCCAAGCCCC	60.171	20	GTGGTGGATGGTTTTCCTTG	60.21	20	262	230	491	GAGCTAGTCCCGTGGTTTGA	60.255	20	GTGGTGGATGGTTTTCCTTG	60.21	20	149	343	491	TGCCAAACAAGTACCCGAAT	60.365	20	GTGGTGGATGGTTTTCCTTG	60.21	20	280	212	491
Unigene0000856	1	c	(AG)8atcgaagagtcaactgtgattgaaggaggcagatcgctggctcgattggaaactttctccagccattgattgcaccgacgaagaagaaaggaagaaat(AG)10	134	81	214
Unigene0000869	1	p2	(AG)7	14	1715	1728
Unigene0000872	1	c	(TC)6tgaatttgaacagaggaccgtatggaacggccatg(ACC)6	65	1	65
Unigene0000872	2	p3	(ACC)5	15	252	266	CCACAACACCCTACAAACCC	60.126	20	GCTTGCTCTGTTTCCCTTTG	59.993	20	130	183	312	ACTAAACCACCGCCATCAAC	59.859	20	GCTTGCTCTGTTTCCCTTTG	59.993	20	248	65	312	CCACAACACCCTACAAACCC	60.126	20	GTTTCCCTTTGGGAGAGGAG	60.045	20	121	183	303
Unigene0000874	1	p2	(GA)8	16	1469	1484	GAATCAAATGGGTGCAGCTT	60.081	20	AAGATTCAACCCCCGAGTCT	59.935	20	270	1238	1507	CCTTAGAGAGAGGCACGTCG	60.149	20	AAGATTCAACCCCCGAGTCT	59.935	20	200	1308	1507	GAGGCACGTCGAAGTAGAGC	60.164	20	AAGATTCAACCCCCGAGTCT	59.935	20	191	1317	1507
Unigene0000877	1	p2	(TC)9	18	1615	1632
Unigene0000886	1	p3	(CCA)6	18	1548	1565	GACACTCCTCCAATCGAAGC	59.81	20	TCATGCTCATGCCCATAAAA	60.035	20	221	1493	1713	GACACTCCTCCAATCGAAGC	59.81	20	CATGCCCATAAAAATGAGGG	60.146	20	214	1493	1706	GTGGTTATTTTCGAGCCCCT	60.32	20	TCATGCTCATGCCCATAAAA	60.035	20	265	1449	1713
Unigene0000887	1	p2	(CT)8	16	21	36
Unigene0000901	1	p2	(AG)11	22	1935	1956
Unigene0000904	1	p3	(CTG)6	18	570	587	GATTTGCTGAAGAAGAGCCG	60.096	20	CAGGTGGTGGTCCTCCTTTA	59.959	20	275	446	720	ATCCGCATCTTCCTCTTGTG	60.218	20	CAGGTGGTGGTCCTCCTTTA	59.959	20	218	503	720	GATTTGCTGAAGAAGAGCCG	60.096	20	ATTAAGGCAGTCAGGGTCCA	59.55	20	241	446	686
Unigene0000904	2	p2	(GA)8	16	3219	3234
Unigene0000909	1	p2	(GA)6	12	49	60	ACCGTTCGTGTTCTTTCGTC	60.156	20	TCGCGAGTTTCTTGTTCCTT	59.993	20	188	6	193	ACCGTTCGTGTTCTTTCGTC	60.156	20	AGCAAGGGATGGGTAGGAGT	59.957	20	103	6	108	ACCGTTCGTGTTCTTTCGTC	60.156	20	CAAGGGATGGGTAGGAGTGA	59.92	20	101	6	106
Unigene0000910	1	p2	(GA)11	22	544	565
Unigene0000912	1	p3	(TCC)7	21	1998	2018	GGTCTTACAACTGGGGCAAA	59.971	20	TTAGGGCTGAATCCAACTGC	60.214	20	233	1952	2184	CTGAAGTGGGGCAATCTTGT	60.111	20	TTAGGGCTGAATCCAACTGC	60.214	20	272	1913	2184	GGTCTTACAACTGGGGCAAA	59.971	20	ATACGCAGGATTAGGGCTGA	59.691	20	243	1952	2194
Unigene0000919	1	p4	(TTTA)4	16	2369	2384	GTCAAAGGCCGACTGATGAT	60.081	20	TGCAACACAAAATCAAATGGA	59.961	21	239	2186	2424	TTGAATGGTGGAGATGGTGA	59.893	20	TGCAACACAAAATCAAATGGA	59.961	21	278	2147	2424	GGTGGGGTTTGGAAGAAAGT	60.204	20	TGCAACACAAAATCAAATGGA	59.961	21	218	2207	2424
Unigene0000921	1	p2	(CT)8	16	1610	1625	AGTACCTCCCGCCGTACTTT	60.019	20	CCTCTCACCACACCGTACCT	60.026	20	223	1513	1735	AGTACCTCCCGCCGTACTTT	60.019	20	TTTCTTCACAATTCCCCTCG	60.044	20	174	1513	1686	AGTACCTCCCGCCGTACTTT	60.019	20	TCTTCACAATTCCCCTCGAC	60.05	20	172	1513	1684
Unigene0000923	1	p2	(AG)7	14	1883	1896	GGGTTTCGTAGTGAGGTGGA	59.966	20	CACGCAAACTGCTCCATAAA	59.872	20	162	1759	1920	GTGGGAAAAGGGAAGAGAGG	60.045	20	CACGCAAACTGCTCCATAAA	59.872	20	180	1741	1920	GGTGGGAAAAGGGAAGAGAG	60.045	20	CACGCAAACTGCTCCATAAA	59.872	20	181	1740	1920
Unigene0000929	1	p2	(TC)7	14	1	14
Unigene0000938	1	p2	(GA)8	16	1	16
Unigene0000938	2	p3	(AGA)5	15	218	232	AGCCATCTACACGGACCAAC	59.997	20	CGCTTCTTCTTCCTCCTCCT	60.088	20	162	102	263	ACGACCATGGAGAGATCCAC	59.928	20	CGCTTCTTCTTCCTCCTCCT	60.088	20	144	120	263	ATGGAGAGATCCACCAGCAC	60.08	20	CGCTTCTTCTTCCTCCTCCT	60.088	20	138	126	263
Unigene0000941	1	p2	(AG)7	14	1715	1728
Unigene0000947	1	p2	(CT)8	16	1	16
Unigene0000947	2	p3	(CAG)6	18	132	149	CATAAAATGCCTCTGCGGTT	60.096	20	TGGCCCCTTCTAATCTTCCT	60.032	20	235	84	318	CATAAAATGCCTCTGCGGTT	60.096	20	CTGGCCCCTTCTAATCTTCC	60.032	20	236	84	319	CATAAAATGCCTCTGCGGTT	60.096	20	GGCCCCTTCTAATCTTCCTG	60.032	20	234	84	317
Unigene0000949	1	p2	(CT)6	12	308	319	AATCCGTCAACTACAACGGC	60	20	GGACCCACTTGAAATCGAGA	60.05	20	262	254	515	AATCCGTCAACTACAACGGC	60	20	ATGGATCTTTTTCTGGTGCG	60.074	20	187	254	440	AATCCGTCAACTACAACGGC	60	20	GAGATGGGACCCACTTGAAA	59.903	20	268	254	521
Unigene0000950	1	p2	(AG)6	12	1003	1014
Unigene0000952	1	p2	(TC)10	20	1264	1283	TGTGCCACTGGATTATGGTG	60.39	20	CTTTGTCTCCGTTCGTCCAT	60.111	20	271	1131	1401	TGTGCCACTGGATTATGGTG	60.39	20	GTTCAATTCCCTGTCAGCGT	60.119	20	212	1131	1342	CTTGGTTATGTGCCACTGGA	59.566	20	CTTTGTCTCCGTTCGTCCAT	60.111	20	279	1123	1401
Unigene0000970	1	p2	(GA)6	12	146	157	GGTCGGAGTAATTAGCCCTTTT	59.874	22	CACGTCAAAGCTGTGGAAGA	60.025	20	190	89	278	GGTCGGAGTAATTAGCCCTTTT	59.874	22	CGGACGGATCAAAGTCATTT	59.933	20	229	89	317	GGTCGGAGTAATTAGCCCTTT	58.66	21	CACGTCAAAGCTGTGGAAGA	60.025	20	190	89	278
Unigene0000974	1	p2	(GA)18	36	248	283	ATGATCAAGATTCCAACCGC	59.9	20	TTCTGGTGAACACGTAGCCA	60.301	20	271	64	334	GGTCGATGTGTCTACGACGA	59.707	20	AATTGACATTTCGACTGGGG	59.79	20	170	192	361	GGTCGATGTGTCTACGACGA	59.707	20	GCATGAGTTCAATTTTGGCA	59.67	20	264	192	455
Unigene0000976	1	p3	(CTC)5	15	1	15
Unigene0000997	1	p2	(CT)6	12	311	322	CTGGGTTCGAATTGATTGGT	59.79	20	AACCAATTCATCTGCGGTTC	59.939	20	273	130	402	CTGGGTTCGAATTGATTGGT	59.79	20	GAACCAATTCATCTGCGGTT	59.939	20	274	130	403	CTGGGTTCGAATTGATTGGT	59.79	20	CATCTGCGGTTCTCCTCAAT	60.218	20	265	130	394
Unigene0000998	1	c	(GCT)7gggtttggggtaataagtggacttggtggtcggagatgtggtcgggttggggttccagatcttgtaaatggtggtggttgttgttggtgtcgtta(TGG)6	134	2374	2507	TTCTCCCTCTCCTTCTTCCC	59.749	20	GAATCGAAACCGGTGATTGT	59.797	20	245	2294	2538	TTCTCCCTCTCCTTCTTCCC	59.749	20	GTGAATCGAAACCGGTGATT	59.797	20	247	2294	2540	GTCCGCTCCTTCTCCTTCTC	60.477	20	GAATCGAAACCGGTGATTGT	59.797	20	260	2279	2538
Unigene0001019	1	p5	(AAACT)4	20	1896	1915	CCCTCACATGGAGCAACTCT	60.261	20	CAATCTTTGGGCTTTTCCAA	60.046	20	258	1703	1960	CCCTCACATGGAGCAACTCT	60.261	20	TTTGGAAAACTTGTACCGGG	59.833	20	279	1703	1981	CCCTCACATGGAGCAACTCT	60.261	20	GGGACAATCTTTGGGCTTTT	60.299	20	262	1703	1964
Unigene0001019	2	p2	(TC)20	40	4332	4371
Unigene0001031	1	p2	(AG)6	12	1	12
Unigene0001042	1	p2	(TC)7	14	1	14
Unigene0001043	1	p2	(GA)7	14	1	14
Unigene0001046	1	p2	(AG)6	12	1	12
Unigene0001049	1	p2	(AG)6	12	1193	1204
Unigene0001057	1	p2	(TC)11	22	782	803
Unigene0001060	1	p3	(TGA)5	15	1518	1532	TTCGGTTTTGAATTTCGAGG	60.046	20	TCCATTTCCAACCCCATTTA	59.988	20	229	1418	1646	CGGTTTTGAATTTCGAGGAA	60.046	20	TCCATTTCCAACCCCATTTA	59.988	20	227	1420	1646	TTCGGTTTTGAATTTCGAGG	60.046	20	TCCCTCTTGATGGTGTTTCC	59.903	20	268	1418	1685
Unigene0001061	1	p2	(GA)23	46	136	181	TTTGCTACCCACGCAATACA	60.133	20	TGAATCTGTGCTTGGGATGA	60.201	20	197	23	219	TTTGCTACCCACGCAATACA	60.133	20	AAAGCAAAGACCGCATTGAC	60.257	20	252	23	274	TTTGCTACCCACGCAATACA	60.133	20	CAATGAATCTGTGCTTGGGA	59.648	20	200	23	222
Unigene0001061	2	p2	(AG)7	14	834	847
Unigene0001062	1	p2	(CT)10	20	1	20
Unigene0001085	1	p2	(AG)14	28	1	28
Unigene0001088	1	c	(GA)19cgtgaggttttttttcactcctggggagtattctagaact(AG)6	90	373	462	GGCATGGTGGAGATGAAGAT	59.893	20	TGGTCCAAATGGAAGGGTAA	60.162	20	256	328	583	GGCATGGTGGAGATGAAGAT	59.893	20	TTGGTCCAAATGGAAGGGTA	60.162	20	257	328	584	GGCATGGTGGAGATGAAGAT	59.893	20	TTTGCATGCAGAGGTTGTGT	60.31	20	201	328	528
Unigene0001089	1	p2	(GA)14	28	409	436
Unigene0001103	1	p2	(AG)6	12	1	12
Unigene0001103	2	p3	(GAA)5	15	213	227	AATCCAATTCCAGCTCATCG	60.036	20	CTGGCTGAATTTAACCCCAA	59.931	20	254	162	415	TGGTGATCGAAGATGGTTCA	60.048	20	CTGGCTGAATTTAACCCCAA	59.931	20	230	186	415	AATCCAATTCCAGCTCATCG	60.036	20	AATGAGGTGGTACTGCTCCG	60.134	20	115	162	276
Unigene0001105	1	p2	(CT)7	14	1	14
Unigene0001107	1	p3	(TCA)7	21	1	21
Unigene0001113	1	p2	(CT)17	34	991	1024
Unigene0001121	1	p2	(AG)18	36	2179	2214
Unigene0001130	1	p2	(AG)7	14	318	331
Unigene0001133	1	p2	(AT)6	12	1125	1136
Unigene0001141	1	p3	(AGT)6	18	141	158	AGGAAAGGGAAAACTGCACA	59.711	20	AGCAACACCATATTTTGCCC	59.829	20	221	74	294	CAGGAAAGGGAAAACTGCAC	59.711	20	AGCAACACCATATTTTGCCC	59.829	20	222	73	294	CAGGAAAGGGAAAACTGCAC	59.711	20	AACACCATATTTTGCCCAGC	59.829	20	219	73	291
Unigene0001146	1	p4	(AAGA)7	28	204	231
Unigene0001151	1	p3	(TTC)6	18	393	410	AGAAGAAGCGAGCAGAGACG	60.035	20	CGTCGCTTTGTTGATGAGAA	59.988	20	241	269	509	AGAAGAAGCGAGCAGAGACG	60.035	20	ATACGAATGTCGGCATCCTC	59.923	20	204	269	472	GTCGTTCAGGAAGAAGACGG	59.844	20	CGTCGCTTTGTTGATGAGAA	59.988	20	276	234	509
Unigene0001152	1	p2	(CT)7	14	1105	1118	AGTCCTCCCTAAGCCCAAAA	60.068	20	GAAATCGGACCAAGAGTGGA	60.05	20	176	1061	1236	AAGTCCTCCCTAAGCCCAAA	60.068	20	GAAATCGGACCAAGAGTGGA	60.05	20	177	1060	1236	AAAAGTCCTCCCTAAGCCCA	60.068	20	GAAATCGGACCAAGAGTGGA	60.05	20	179	1058	1236
Unigene0001153	1	p3	(CTG)5	15	900	914	CACGCCGTCCAAAAATTACT	59.996	20	CCGCAAAACCAGCAGAGT	59.984	18	170	768	937	ACACGCCGTCCAAAAATTAC	59.867	20	CCGCAAAACCAGCAGAGT	59.984	18	171	767	937	CACGCCGTCCAAAAATTACT	59.996	20	CGCAAAACCAGCAGAGTCA	61.154	19	169	768	936
Unigene0001154	1	p2	(AG)6	12	1510	1521	CGGAGAAGTATTGGGGAACA	59.926	20	TTGGCCTTATCAATTCTGCC	60.038	20	271	1369	1639	CGGAGAAGTATTGGGGAACA	59.926	20	CAATTCTGCCTCCCTCTCTG	59.943	20	261	1369	1629	GAGCCTGTGGAAAGCACTTC	59.997	20	CCAAGCGTTCATACTGGTCA	59.716	20	262	1291	1552
Unigene0001156	1	p2	(AG)9	18	1	18
Unigene0001170	1	p2	(AG)7	14	1325	1338
Unigene0001175	1	p2	(AG)9	18	1	18
Unigene0001176	1	p2	(GA)7	14	217	230
Unigene0001179	1	p2	(TG)6	12	3083	3094
Unigene0001180	1	p2	(GA)7	14	561	574
Unigene0001183	1	p2	(AG)6	12	28	39
Unigene0001184	1	p2	(CT)9	18	1	18
Unigene0001184	2	p3	(CAC)5	15	213	227	CTCTCTCCTCTTCCTCGCCT	60.23	20	AAGACTTGGATTTTCCGGGT	59.805	20	201	167	367	CTCTCTCCTCTTCCTCGCCT	60.23	20	GCTTTCGACCCGTTACTCAA	60.249	20	258	167	424	CTCTCTCCGGTCTCCACATC	59.792	20	ATGTAGGCGTCGTAGGAGGA	59.717	20	272	12	283
Unigene0001187	1	p2	(CT)8	16	1	16
Unigene0001191	1	p2	(AG)9	18	968	985
Unigene0001192	1	p2	(AG)11	22	1765	1786
Unigene0001194	1	p6	(GGTTTT)4	24	1061	1084	AAAACGTTGCGAAAAACAGG	60.145	20	CCTTTGGAAACAAAACCCAA	59.811	20	218	926	1143	AAAACGTTGCGAAAAACAGG	60.145	20	CAAAACCCAAAACCCACTTG	60.233	20	208	926	1133	TGCGAAAAACAGGATCATCA	60.197	20	CCTTTGGAAACAAAACCCAA	59.811	20	211	933	1143
Unigene0001198	1	p2	(CT)9	18	5	22
Unigene0001200	1	p2	(AG)7	14	1223	1236
Unigene0001202	1	p2	(TC)6	12	1	12
Unigene0001204	1	c	(TGG)6agggagattgtgaaggagaattcgtgggcggg(GGA)5	65	951	1015	GAGTAAGTGGCCGTGGAAGA	60.255	20	CACCACCAAAGCACTCAATG	60.152	20	228	856	1083	GAGTAAGTGGCCGTGGAAGA	60.255	20	AGACCACCACCAAAGCACTC	60.159	20	232	856	1087	GTAAGTGGCCGTGGAAGAAG	59.734	20	CACCACCAAAGCACTCAATG	60.152	20	226	858	1083
Unigene0001204	2	p2	(GA)8	16	1244	1259
Unigene0001205	1	p2	(AG)10	20	206	225	CCCTTATGCTGTCTCTCCCA	60.21	20	ATAAATCCTCCACCACCCCT	59.513	20	235	22	256	CCCTTATGCTGTCTCTCCCA	60.21	20	TAAATCCTCCACCACCCCTT	60.549	20	234	22	255	AGAGCATAAAGGAGCAGGGC	60.866	20	GTTGGGATAGTAGGCTGCCA	60.096	20	227	98	324
Unigene0001208	1	p2	(GA)6	12	463	474
Unigene0001212	1	p2	(AG)9	18	1699	1716
Unigene0001218	1	p2	(TC)7	14	2243	2256	CAGGCGTCTCTGGTTCTCTC	60.135	20	CCGGACTGATCCGAATAGAA	60.029	20	218	2219	2436	CAGGCGTCTCTGGTTCTCTC	60.135	20	AACGCACACAAACCTTGTCA	60.199	20	188	2219	2406	GAGGAGGGAGGAGATTCTGG	60.149	20	AACGCACACAAACCTTGTCA	60.199	20	253	2154	2406
Unigene0001226	1	c	(TG)7agagagagagggagtgaggtgcgaacaatatacttacatgaacaattgtggcaggctcacacctatgttcaatgta(TG)7	104	217	320	GGCAGGCTCACACCTATGTT	60.142	20	TATTGTTCGCACCTCACTCC	58.724	20	161	189	349	GGCAGGCTCACACCTATGTT	60.142	20	CGCACCTCACTCCCTCTCT	60.556	19	154	189	342	ATGAACAATTGTGGCAGGCT	60.526	20	TATTGTTCGCACCTCACTCC	58.724	20	173	177	349
Unigene0001248	1	p2	(AG)6	12	515	526	TCAACCACCATTTCACCTCA	59.935	20	AGAAGTTGGCAGTGTGGAGC	60.453	20	168	468	635	TCAACCACCATTTCACCTCA	59.935	20	TGAAGTTGGCAAAGTGGAAA	59.293	20	195	468	662	CAACCACCATTTCACCTCAA	59.389	20	AGAAGTTGGCAGTGTGGAGC	60.453	20	167	469	635
Unigene0001248	2	p2	(GA)6	12	1236	1247
Unigene0001257	1	p3	(TTG)5	15	200	214	GTGGACTCAGGGTGTCGTCT	60.161	20	TCCCCGAAATTGGTTACTCA	60.301	20	251	120	370	AGTGGACTCAGGGTGTCGTC	60.161	20	TCCCCGAAATTGGTTACTCA	60.301	20	252	119	370	ACATGGGATTGAGTGGGTGT	60.096	20	ACTTACCCCTGCAGCAACAT	59.621	20	223	48	270
Unigene0001272	1	p3	(AAG)15	45	26	70	AGAGAGGGAGACCAGAGGAGA	59.548	21	CCTTCCTTCCACGAATTTCA	60.044	20	245	2	246	GAGAGGGAGACCAGAGGAGA	58.479	20	CCTTCCTTCCACGAATTTCA	60.044	20	244	3	246	AAAGAGAGGGAGACCAGAGGA	59.425	21	CCTTCCTTCCACGAATTTCA	60.044	20	247	0	246
Unigene0001276	1	p2	(AG)7	14	58	71	TGGGGAAGAGAATCGAGATG	60.15	20	TGGGAATGGCCATGATAAGT	60.155	20	210	32	241	TGGGGAAGAGAATCGAGATG	60.15	20	TTGTTCAAGGGGGATTGTGT	60.21	20	165	32	196	TGGGGAAGAGAATCGAGATG	60.15	20	ATGGCCATGATAAGTCTGGG	59.773	20	205	32	236
Unigene0001296	1	p3	(AGA)14	42	1	42
Unigene0001301	1	c	(TTC)7tttctcctttctcccctcttttctacgac(CT)6	62	140	201
Unigene0001304	1	p3	(AGA)5	15	52	66	CTGGGCACAATCAGAGAAGAG	59.997	21	ACCTTCCTCTCAATTGGGGT	59.795	20	136	3	138	CTGGGCACAATCAGAGAAGA	58.957	20	TTTTCCGGTCTCTCCTTCCT	60.183	20	106	3	108	GCTGGGCACAATCAGAGAAG	60.945	20	CCTTCCTCTCAATTGGGGTT	60.298	20	136	2	137
Unigene0001305	1	p3	(CTT)5	15	140	154	ACCTTCCTCTCAATTGGGGT	59.795	20	CTGGGCACAATCAGAGAAGAG	59.997	21	136	68	203	TTTTCCGGTCTCTCCTTCCT	60.183	20	CTGGGCACAATCAGAGAAGA	58.957	20	106	98	203	CCTTCCTCTCAATTGGGGTT	60.298	20	GCTGGGCACAATCAGAGAAG	60.945	20	136	69	204
Unigene0001318	1	p2	(GA)6	12	708	719	CGGATTTGATTGACTCGGAT	59.894	20	TCATCGCCTTTAATGTTCCC	59.901	20	246	621	866	CGGATTTGATTGACTCGGAT	59.894	20	CATCTGGACTTCCCAAAAGC	59.67	20	225	621	845	CGGATTTGATTGACTCGGAT	59.894	20	TCTGGACTTCCCAAAAGCTG	60.366	20	223	621	843
Unigene0001328	1	p2	(AG)6	12	99	110	CTCACAGACTCACACCCACG	60.358	20	AGATCCACCTACATGCCGTC	59.957	20	126	76	201	TCGGAGGCTTGAGAGAGAGA	60.363	20	AGATCCACCTACATGCCGTC	59.957	20	149	53	201	GATCGGAGGCTTGAGAGAGA	59.636	20	AGATCCACCTACATGCCGTC	59.957	20	151	51	201
Unigene0001333	1	p2	(GA)8	16	1681	1696
Unigene0001339	1	p4	(AGAC)5	20	1976	1995	ACTGTTGCCTTGACCTCGAT	59.727	20	GCCGACAAAGCCTACTGTTC	59.882	20	176	1902	2077	AAACTGTTGCCTTGACCTCG	60.291	20	GCCGACAAAGCCTACTGTTC	59.882	20	178	1900	2077	AATCCCTCAACCAAAAAGGC	60.299	20	GCCGACAAAGCCTACTGTTC	59.882	20	267	1811	2077
Unigene0001339	2	p2	(AG)8	16	2134	2149
Unigene0001347	1	p2	(TC)9	18	1	18
Unigene0001348	1	p2	(CT)11	22	453	474
Unigene0001357	1	p2	(AG)9	18	356	373
Unigene0001360	1	p3	(AGG)5	15	1497	1511
Unigene0001364	1	p2	(TC)7	14	31	44	GCCAGCTCTCACTCTCTGCT	60.041	20	TGAGATTTTTGGGGAAGGTG	59.903	20	161	0	160	GCCAGCTCTCACTCTCTGCT	60.041	20	GGTGAGATTTTTGGGGAAGG	60.663	20	163	0	162	GCCAGCTCTCACTCTCTGCT	60.041	20	GGGTGAGATTTTTGGGGAAG	60.663	20	164	0	163
Unigene0001379	1	p2	(AG)22	44	1	44
Unigene0001382	1	p2	(CT)8	16	1	16
Unigene0001385	1	p3	(CAC)5	15	199	213	AGATTGGTGATGGGGATGAA	60.135	20	GTTGGTGTTTCCACCAGCTT	60.012	20	240	18	257	AAGATTGGTGATGGGGATGA	60.135	20	GTTGGTGTTTCCACCAGCTT	60.012	20	241	17	257	GATTGGTGATGGGGATGAAG	60.135	20	GTTGGTGTTTCCACCAGCTT	60.012	20	239	19	257
Unigene0001387	1	p2	(GA)8	16	682	697
Unigene0001393	1	p2	(CA)6	12	605	616	GGAAAGGCTTCTGGATGTGA	60.195	20	GCCCAGGAGTCCATTCATTA	59.894	20	279	469	747	GGAAAGGCTTCTGGATGTGA	60.195	20	GCTCGGCAAAGAACTAAGGA	59.592	20	239	469	707	GGAAAGGCTTCTGGATGTGA	60.195	20	TCGTTTAGAATCTCGCTCGG	60.481	20	253	469	721
Unigene0001400	1	p3	(AAG)5	15	1	15
Unigene0001404	1	p2	(CT)11	22	3299	3320
Unigene0001411	1	p3	(CAT)5	15	845	859	CTCCGCTGTCATTAGCATCA	59.972	20	CGGGAAAGGTCTGAAAATCA	60.044	20	236	694	929	TCCGCTGTCATTAGCATCAG	59.972	20	CGGGAAAGGTCTGAAAATCA	60.044	20	235	695	929	CATCTCCGCTGTCATTAGCA	59.972	20	CGGGAAAGGTCTGAAAATCA	60.044	20	239	691	929
Unigene0001412	1	p2	(GA)7	14	1	14
Unigene0001412	2	p2	(TC)9	18	264	281	TCAATCCCTGTCTACCAGGC	60.073	20	GAGGAAGAGTGACGACCGAG	59.986	20	155	169	323	TCCAGCTCATCATCTTCACG	59.942	20	CCAACTCCAGCATCCAGAAT	60.073	20	268	130	397	CCAGCTCATCATCTTCACGA	59.942	20	CCAACTCCAGCATCCAGAAT	60.073	20	267	131	397
Unigene0001421	1	p2	(AC)6	12	255	266	CACTCACTCGGTTGCAGAGA	60.178	20	GGTTTGGGAAAAGACCCAAT	60.032	20	169	221	389	TCACTCACTCGGTTGCAGAG	60.178	20	GGTTTGGGAAAAGACCCAAT	60.032	20	170	220	389	CACTCACTCGGTTGCAGAGA	60.178	20	TGGAAATGGAAGAGGTTTGG	59.903	20	182	221	402
Unigene0001422	1	p3	(TCT)6	18	42	59	TATCGCTGCGTCCTTTTCTT	59.982	20	ACTCTTTAAACGCCGAGCAA	60.018	20	236	9	244	TATCGCTGCGTCCTTTTCTT	59.982	20	GTTCCATCTGTGCTTCCCAT	59.934	20	109	9	117	TATCGCTGCGTCCTTTTCTT	59.982	20	CCATCTGTGCTTCCCATTCT	60.073	20	106	9	114
Unigene0001424	1	p3	(AGA)5	15	1010	1024	GTTTCGACGACGGTGAAGAT	60.119	20	ATGCCATCATAACTCCCTCG	59.917	20	111	958	1068	GGGAAGAGCACTGAAGGTTG	59.844	20	ATGCCATCATAACTCCCTCG	59.917	20	272	797	1068	GTTTCGACGACGGTGAAGAT	60.119	20	GGGTGGTGGTGTACTGTTCC	60.135	20	217	958	1174
Unigene0001424	2	p4	(TCGA)4	16	1519	1534	CAGAGAAGAGGCCCAGAATG	59.943	20	TGTACAGAAACCCACTAAGCGA	59.807	22	261	1315	1575	CCCAGAATGAAAGGGAGGTT	60.298	20	TGTACAGAAACCCACTAAGCGA	59.807	22	250	1326	1575	GAGGTTCGGAAACTGAATGC	59.676	20	TGTACAGAAACCCACTAAGCGA	59.807	22	280	1296	1575
Unigene0001425	1	p2	(GA)8	16	1	16
Unigene0001430	1	p3	(GCA)6	18	740	757	TTGGAGGGCTGTTTTGTACC	59.971	20	ACAAGGCATTCCAACGAATC	59.939	20	181	635	815	GTTGAACCTGTAAAGCCCCA	59.971	20	ACAAGGCATTCCAACGAATC	59.939	20	255	561	815	TGGTTGAACCTGTAAAGCCC	59.971	20	ACAAGGCATTCCAACGAATC	59.939	20	257	559	815
Unigene0001449	1	p2	(GA)9	18	4	21
Unigene0001455	1	p3	(TCC)5	15	177	191	GGCTCACAAGGTCTGCTCTC	60.143	20	AATTGAGGCTTTCGCAACAC	60.257	20	170	144	313	GAGGCTCACAAGGTCTGCTC	60.143	20	AATTGAGGCTTTCGCAACAC	60.257	20	172	142	313	ACCACCGTAAACCCTCACAC	59.745	20	AATTGAGGCTTTCGCAACAC	60.257	20	264	50	313
Unigene0001456	1	p2	(AC)7	14	2387	2400
Unigene0001458	1	p2	(TC)7	14	393	406	CCCAAAACCCAATTTTGCTA	59.805	20	ACTTCGTCCAGATCGTCGTC	60.269	20	273	311	583	CCCAAAACCCAATTTTGCTA	59.805	20	AACTTCGTCCAGATCGTCGT	59.727	20	274	311	584	CCCAAAACCCAATTTTGCTA	59.805	20	CCCAGATCGTCGTCCTCTAC	59.679	20	226	311	536
Unigene0001460	1	c	(GAA)6(GAG)5(GAA)5	48	55	102	AAGAACCTGCTGAATCCGAA	59.813	20	CGGTGAGTTCTTGTGGGTTT	60.005	20	159	19	177	AAAGAACCTGCTGAATCCGA	59.813	20	CGGTGAGTTCTTGTGGGTTT	60.005	20	160	18	177	AAGAACCTGCTGAATCCGAA	59.813	20	GTCGGTGAGTTCTTGTGGGT	60.009	20	161	19	179
Unigene0001460	2	c	(GAA)6(GAG)5(GAA)5	48	250	297	AAACCCACAAGAACTCACCG	60.005	20	GGGTGAGTTTCGGAACAGAG	59.697	20	179	158	336	ACCCACAAGAACTCACCGAC	60.009	20	GGGTGAGTTTCGGAACAGAG	59.697	20	177	160	336	GAGGAGGAGGAGGAGGAAGA	59.883	20	GGGTGAGTTTCGGAACAGAG	59.697	20	265	72	336
Unigene0001464	1	c	(AG)8ggcgtcgcgaaggctgtcgaattgaaccgactctcaattcactgattctgtcttcaacttcttcgtct(TC)7	98	1	98
Unigene0001465	1	p2	(GA)11	22	2674	2695
Unigene0001466	1	p2	(TC)6	12	44	55	GGCCTCAATCTCATCTCCAT	59.046	20	GTTGTTGCCTCTGCTGGAAT	60.263	20	109	17	125	GGCCTCAATCTCATCTCCAT	59.046	20	TGTTGCCTCTGCTGGAATAA	59.42	20	107	17	123	GGCCTCAATCTCATCTCCAT	59.046	20	TTGTTGCCTCTGCTGGAATA	59.42	20	108	17	124
Unigene0001473	1	p2	(CA)6	12	618	629
Unigene0001475	1	p2	(AC)8	16	989	1004
Unigene0001477	1	p2	(GA)8	16	1	16
Unigene0001488	1	p2	(GA)6	12	1003	1014	AGCTCGAAAGAGGAAGAGCC	60.233	20	TACAGATTTGGCCATTTGGG	60.692	20	227	817	1043	ATTTATGTCGTCGTTGCCGT	60.395	20	TACAGATTTGGCCATTTGGG	60.692	20	170	874	1043	TCATTTATGTCGTCGTTGCC	59.548	20	TACAGATTTGGCCATTTGGG	60.692	20	172	872	1043
Unigene0001492	1	c	(TG)8c(GA)10	37	557	593	ATAGTCTGAACGGACCCCCT	59.817	20	GGAGTTTTGCTTTGGGTTCA	60.088	20	234	490	723	ATAGTCTGAACGGACCCCCT	59.817	20	GGTTCCGCAGTTTGAGAAAG	59.853	20	207	490	696	ATAGTCTGAACGGACCCCCT	59.817	20	TCCGCAGTTTGAGAAAGTGA	59.566	20	204	490	693
Unigene0001494	1	c	(CT)10ccgtgtatgtgtattgcagtatcagaa(CT)6	59	1	59
Unigene0001495	1	p2	(GA)6	12	1065	1076	CTGTCCCGAACTTGGACATT	59.966	20	TCGTCGACAACAGGAGAAGA	59.545	20	187	917	1103	TGTCCCGAACTTGGACATTT	60.353	20	TCGTCGACAACAGGAGAAGA	59.545	20	186	918	1103	TCTGTCCCGAACTTGGACAT	60.51	20	TCGTCGACAACAGGAGAAGA	59.545	20	188	916	1103
Unigene0001501	1	p2	(CT)7	14	1665	1678	GAGTTGGAGTTGATTGCCGT	60.119	20	GCATCCCATCTCCAACAAGT	59.934	20	238	1507	1744	AGTTGGAGTTGATTGCCGTC	60.119	20	GCATCCCATCTCCAACAAGT	59.934	20	237	1508	1744	GGTGTAATGCGAGTCAAGCA	59.871	20	GCATCCCATCTCCAACAAGT	59.934	20	272	1473	1744
Unigene0001503	1	c	(AG)11at(AG)9	42	413	454
Unigene0001505	1	p2	(CT)8	16	1249	1264	GTCGATGCTGTGTTTGTGCT	59.912	20	TCACAAGAGAGAGGGAGGGA	59.913	20	227	1072	1298	TGAGGATACACGCAGAGTGG	59.855	20	TCACAAGAGAGAGGGAGGGA	59.913	20	154	1145	1298	TCACATGGCGTCTGAGGATA	60.225	20	TCACAAGAGAGAGGGAGGGA	59.913	20	166	1133	1298
Unigene0001512	1	p2	(CT)17	34	543	576	TCGTTTCCTCTTCCCACAAC	60.088	20	GGTGCCAGTACTCGATTGGT	59.997	20	171	472	642	TTCCATTCTCTGGTTCACCC	59.903	20	GGTGCCAGTACTCGATTGGT	59.997	20	126	517	642	AAGCTTCGTTTCCTCTTCCC	59.827	20	GGTGCCAGTACTCGATTGGT	59.997	20	176	467	642
Unigene0001534	1	p2	(GA)25	50	1	50
Unigene0001550	1	p2	(CT)8	16	1	16
Unigene0001555	1	p2	(AG)6	12	1639	1650	GTGGTGGATCGAGAGGAAAA	60.05	20	GAAGACAAATCCCCTCCTCC	59.874	20	211	1481	1691	GTGGTGGATCGAGAGGAAAA	60.05	20	GGAAGACAAATCCCCTCCTC	59.874	20	212	1481	1692	TGGTGGATCGAGAGGAAAAG	60.187	20	GAAGACAAATCCCCTCCTCC	59.874	20	210	1482	1691
Unigene0001559	1	c	(AG)8aattttaagaaatcgaggtgatttctgcagaagggtttttgt(AG)7	72	422	493
Unigene0001575	1	p3	(AGG)5	15	2	16
Unigene0001584	1	p2	(TC)8	16	864	879	GTCCTCTTCTCCCGTTCTCC	60.194	20	CAACTGACCACTTGACCACTG	59.212	21	191	770	960	CTCAGGGTCGTTGTCGATCT	60.261	20	CAACTGACCACTTGACCACTG	59.212	21	247	714	960	GGGTCGTTGTCGATCTTCTC	59.661	20	CAACTGACCACTTGACCACTG	59.212	21	243	718	960
Unigene0001596	1	p2	(AG)9	18	1	18
Unigene0001599	1	p6	(TGGGAA)4	24	815	838
Unigene0001602	1	p4	(TTTA)4	16	88	103	TTCCTGCCTTTTCATTACTGG	59.211	21	GAAGAAGGCTTAACCAGGGG	60.068	20	212	47	258	TTCCTGCCTTTTCATTACTGG	59.211	21	GGAAGAAGGCTTAACCAGGG	60.068	20	213	47	259	TTCCTGCCTTTTCATTACTGG	59.211	21	CAACTCCATCTCATGGCTCA	59.787	20	277	47	323
Unigene0001608	1	p3	(CCT)6	18	519	536
Unigene0001616	1	c*	(TAGAGA)4(AG)6*	31	1997	2027
Unigene0001618	1	p3	(GAG)6	18	389	406	TGGGGAGGAGAGATTTGATG	60.003	20	TGGCAATTCCCTTGTCTTTC	60.051	20	190	278	467	TGGGGAGGAGAGATTTGATG	60.003	20	TTTCTGGCAATTCCCTTGTC	60.051	20	194	278	471	GGTTGCGATCCGTTCAGTAT	59.962	20	AAACCCTTCGGCTTGTTTTT	59.98	20	252	319	570
Unigene0001625	1	p2	(GA)7	14	734	747
Unigene0001633	1	p2	(AG)7	14	9515	9528
Unigene0001639	1	p2	(AG)7	14	1392	1405
Unigene0001640	1	p3	(GCG)5	15	1118	1132	TATTGTGGGAGGAGAGGCTG	60.21	20	TGAAACCCAACCGGTACACT	60.269	20	157	1048	1204	TATTGTGGGAGGAGAGGCTG	60.21	20	AAACCCAACCGGTACACTCA	60.269	20	155	1048	1202	TATTGTGGGAGGAGAGGCTG	60.21	20	CTGAAACCCAACCGGTACAC	60.269	20	158	1048	1205
Unigene0001645	1	p3	(GAC)5	15	1191	1205
Unigene0001647	1	p2	(GA)8	16	940	955
Unigene0001649	1	p3	(GAC)6	18	7	24
Unigene0001654	1	p2	(TC)8	16	1075	1090
Unigene0001669	1	p3	(GCT)5	15	1375	1389	GCCTGGAAATCAGTTGTGGT	59.973	20	TTGCAGCCTAAACAATTCCC	60.074	20	263	1299	1561	GCCTGGAAATCAGTTGTGGT	59.973	20	TGCAGCCTAAACAATTCCCT	59.708	20	262	1299	1560	TTGCCTGGAAATCAGTTGTG	59.691	20	TTGCAGCCTAAACAATTCCC	60.074	20	265	1297	1561
Unigene0001680	1	p3	(CCG)6	18	122	139	CAAAAACCCAAATCAAACCA	58.36	20	CCGGTAAACAGCTCGAAGAC	59.875	20	192	73	264	CAAAAACCCAAATCAAACCA	58.36	20	GGTAAACAGCTCGAAGACGG	59.875	20	190	73	262	CAAAAACCCAAATCAAACCAG	59.343	21	GGTAAACAGCTCGAAGACGG	59.875	20	190	73	262
Unigene0001681	1	p3	(GAG)5	15	298	312	GCAACATTTCACTCCTCGCT	60.406	20	TCCGACTGCTTTCTCTCTTTC	58.803	21	108	236	343	AGCAACATTTCACTCCTCGC	60.406	20	TCCGACTGCTTTCTCTCTTTC	58.803	21	109	235	343	GCAACATTTCACTCCTCGCT	60.406	20	TCCGACTGCTTTCTCTCTTTCT	59.773	22	108	236	343
Unigene0001696	1	p3	(TTG)5	15	358	372	ATCGGCTTGAAGGTATGCAC	60.103	20	AGACCAGCCACGACAACTTT	59.769	20	253	304	556	ATCGGCTTGAAGGTATGCAC	60.103	20	CAAGTAAGCACCACGACCAA	59.758	20	203	304	506	ATCGGCTTGAAGGTATGCAC	60.103	20	AAAGCCAAGTAAGCACCACG	60.305	20	208	304	511
Unigene0001703	1	p2	(GT)6	12	812	823	CAAGAACGAGGCTCCAAAAG	59.986	20	AAAGATGCAATGTGGAAGGG	59.933	20	269	683	951	GCTCCAAAAGAGGGATAGGG	60.032	20	AAAGATGCAATGTGGAAGGG	59.933	20	259	693	951	GGCTCCAAAAGAGGGATAGG	60.032	20	AAAGATGCAATGTGGAAGGG	59.933	20	260	692	951
Unigene0001718	1	p2	(AG)8	16	5703	5718
Unigene0001728	1	p2	(TC)8	16	1	16
Unigene0001729	1	p2	(AG)6	12	1136	1147	TGCCTCCTAAAACTGCGTCT	60.015	20	CTGTCGTGACCCCCAATACT	59.844	20	271	907	1177	TGCCTCCTAAAACTGCGTCT	60.015	20	TGTCGTGACCCCCAATACTT	60.232	20	270	907	1176	CTTGATCGGTAGGCATTGCT	60.235	20	TGTGAGTCCGGTGGACATAA	59.96	20	200	1061	1260
Unigene0001729	2	p2	(GA)9	18	1717	1734
Unigene0001730	1	p2	(TC)9	18	1	18
Unigene0001731	1	c	(GAG)5gggaggaggagaagagggagtttgaggtaattgggggtgcgggtggcggtggagagagaggtggagagaaggggggagagtgt(GAG)5	113	1376	1488
Unigene0001732	1	c	(AG)8gaaagag(GA)6	35	3977	4011
Unigene0001733	1	p3	(CGT)5	15	464	478	ACCGTTCAGAAAAACGAACG	60.147	20	TCTTCCATTGATCCTCCCTG	60.003	20	240	277	516	ACAGTGGGGTCTTCTGCAAC	60.159	20	TCTTCCATTGATCCTCCCTG	60.003	20	198	319	516	ACCGTTCAGAAAAACGAACG	60.147	20	CGTCACCGCTATCTTCCATT	60.096	20	251	277	527
Unigene0001733	2	p3	(TGG)7	21	1458	1478	ATAAAGGGGTCGGGTTTGAC	60.053	20	AACCATCGTCACACACCCTT	60.284	20	255	1285	1539	TATGGAAGATATGGGTGGGG	59.458	20	ACCATCGTCACACACCCTTT	60.284	20	226	1313	1538	GCCCGGGTTCTATGTTTATG	59.297	20	AATCAGACGGTCGAGGAGTG	60.261	20	230	1379	1608
Unigene0001740	1	p2	(CT)7	14	59	72	GTCCCTCTCTCACAAACCCA	60.088	20	CTCTCTGCCGTGAAACTTCC	59.989	20	270	6	275	TGGTCCCTCTCTCACAAACC	60.088	20	CTCTCTGCCGTGAAACTTCC	59.989	20	272	4	275	GTCCCTCTCTCACAAACCCA	60.088	20	TTTGGAGGAGAGAATGTCGC	60.34	20	147	6	152
Unigene0001740	2	p2	(AG)6	12	236	247	TCACTAAGCGCTGTCCAATG	60.011	20	CTCTCTGCCGTGAAACTTCC	59.989	20	196	80	275	GTCCCTCTCTCACAAACCCA	60.088	20	CTCTCTGCCGTGAAACTTCC	59.989	20	270	6	275	TGGTCCCTCTCTCACAAACC	60.088	20	CTCTCTGCCGTGAAACTTCC	59.989	20	272	4	275
Unigene0001745	1	p2	(TC)6	12	154	165	AATGAGAAAATTGTTCGACCC	58.032	21	CAGACAATGGACGAAAAACAAA	60.011	22	147	130	276	AATGAGAAAATTGTTCGACCC	58.032	21	GACAGACAATGGACGAAAAACA	60.015	22	149	130	278	AATGAGAAAATTGTTCGACCC	58.032	21	CAGACAATGGACGAAAAACAA	58.661	21	147	130	276
Unigene0001746	1	p2	(TC)9	18	42	59	CCTCCTTGACATACCCCGTA	59.807	20	AATCAAAACACCCGCCATTA	60.188	20	241	2	242	CCTCCTTGACATACCCCGTA	59.807	20	AATTGAATCAAAACACCCGC	59.807	20	246	2	247	CCTCCTTGACATACCCCGTA	59.807	20	GACGACATTGACGACGAGAG	59.42	20	114	2	115
Unigene0001747	1	p2	(TC)7	14	529	542
Unigene0001748	1	p2	(GA)7	14	449	462
Unigene0001750	1	p3	(GAA)6	18	395	412
Unigene0001759	1	p2	(TC)8	16	333	348	CCGAAGGGATTGTGTTGAAT	59.79	20	CGCCTCAGTAAGCTACTAAGCTGT	60.601	24	141	279	419	AACATGATCCGAAGGGATTG	59.75	20	CGCCTCAGTAAGCTACTAAGCTGT	60.601	24	149	271	419	GATCCGAAGGGATTGTGTTG	60.317	20	CGCCTCAGTAAGCTACTAAGCTGT	60.601	24	144	276	419
Unigene0001767	1	p2	(AG)6	12	1488	1499
Unigene0001771	1	p3	(AGA)5	15	694	708	ACCATCCCAGTTGCAACAAT	60.24	20	TGGGGAAATTAACTTGGCTC	59.019	20	272	516	787	ACCATCCCAGTTGCAACAAT	60.24	20	TGGGGAAATTAACTTGGCTCT	59.952	21	272	516	787	CCTCTGGTCATGGAGACACA	59.659	20	TGGGGAAATTAACTTGGCTC	59.019	20	131	657	787
Unigene0001783	1	c*	(TC)7(CTCC)4*	27	341	367	TTCACAGCTGTTGGATGCTC	59.992	20	ATCGACTCGAGGACGAGAAA	59.95	20	164	265	428	CACCTCCTGGCGTTGATATT	59.955	20	ATCGACTCGAGGACGAGAAA	59.95	20	199	230	428	TTCACAGCTGTTGGATGCTC	59.992	20	AGATCGACTCGAGGACGAGA	60.096	20	166	265	430
Unigene0001795	1	p3	(GAG)5	15	2582	2596	AGGTTTGGGTTGGTGGGTAT	60.34	20	CAACACCACCAGCTGATCC	60.105	19	244	2391	2634	CAGCGAAGGTGGAGTTAGGA	60.388	20	CAACACCACCAGCTGATCC	60.105	19	210	2425	2634	GCGAAGGTGGAGTTAGGAGA	59.43	20	CAACACCACCAGCTGATCC	60.105	19	208	2427	2634
Unigene0001798	1	p3	(AGA)6	18	1	18
Unigene0001806	1	p3	(AAG)6	18	1	18
Unigene0001807	1	p3	(AAC)5	15	235	249
Unigene0001810	1	p2	(CT)7	14	1	14
Unigene0001816	1	c*	(AG)8(GAG)5*	28	1376	1403	AGGGTTTCTGTGTACGGTGG	59.884	20	CGATCTGCTGCTGAACTTTG	59.74	20	264	1233	1496	TTCTGTGTACGGTGGTGCTC	59.751	20	CGATCTGCTGCTGAACTTTG	59.74	20	259	1238	1496	AGGGTTTCTGTGTACGGTGG	59.884	20	ATCTGCTGCTGAACTTTGGG	60.397	20	262	1233	1494
Unigene0001839	1	p2	(TC)8	16	1781	1796
Unigene0001845	1	p2	(AG)7	14	379	392
Unigene0001871	1	p2	(TA)6	12	161	172
Unigene0001874	1	c*	(TC)6(TCTCT)4*	28	3	30
Unigene0001874	2	p2	(AT)9	18	383	400
Unigene0001878	1	p2	(CT)9	18	20	37
Unigene0001883	1	p2	(AG)7	14	1	14
Unigene0001891	1	p2	(GA)7	14	108	121	TCTTGCAAAAATTCAGTCATCC	59.205	22	TTTATCATCGCCCGTCTCTC	60.177	20	170	46	215	TCTTGCAAAAATTCAGTCATCCT	60.122	23	TTTATCATCGCCCGTCTCTC	60.177	20	170	46	215	TCTTGCAAAAATTCAGTCATCC	59.205	22	ATGAGTTTATCATCGCCCGT	59.415	20	175	46	220
Unigene0001897	1	p3	(CCT)6	18	929	946	TGCACACCGGATTTATCTGA	60.073	20	TGTGATGAGATTCCCCCATT	60.135	20	242	751	992	TGCACACCGGATTTATCTGA	60.073	20	TTGTGATGAGATTCCCCCAT	60.135	20	243	751	993	TTACAATGCTAGCGTCGGTG	59.895	20	TGTGATGAGATTCCCCCATT	60.135	20	111	882	992
Unigene0001900	1	p2	(TC)8	16	96	111	CACGTTGTCTCCGAACTTGA	59.873	20	AAATAGGCAGGCAGAGGGAT	60.06	20	209	14	222	TCACGTTGTCTCCGAACTTG	59.873	20	AAATAGGCAGGCAGAGGGAT	60.06	20	210	13	222	CACGTTGTCTCCGAACTTGA	59.873	20	TAGGCAGGCAGAGGGATAGA	59.933	20	206	14	219
Unigene0001900	2	p2	(AG)6	12	1100	1111	GACAGTGTAGCTCGGAAGGC	60.02	20	TTCCTCACTCCGTTTCCATC	60.05	20	193	1036	1228	AGGAAAGAAGAAAGGCGAGG	59.955	20	TTCCTCACTCCGTTTCCATC	60.05	20	224	1005	1228	GGAAAGAAGAAAGGCGAGGT	59.827	20	TTCCTCACTCCGTTTCCATC	60.05	20	223	1006	1228
Unigene0001916	1	p2	(TC)10	20	684	703
Unigene0001924	1	p4	(AAGA)4	16	92	107	GATCGCATCTGTTTCCGATT	60.043	20	GCTTCCACCAGATCTTCAGC	59.957	20	123	31	153	GATCGCATCTGTTTCCGATT	60.043	20	GGCTTCCACCAGATCTTCAG	59.803	20	124	31	154	CGCATCTGTTTCCGATTTCT	60.214	20	GCTTCCACCAGATCTTCAGC	59.957	20	120	34	153
Unigene0001925	1	p2	(CT)10	20	1	20
Unigene0001928	1	p2	(AG)6	12	12	23
Unigene0001930	1	p3	(GAA)6	18	756	773
Unigene0001931	1	p6	(TTTGGC)4	24	727	750	GTTTTGGCTTTGCTGTGGAT	60.118	20	CCAAAATCAAAATCAACCCG	60.16	20	280	631	910	GTTTTGGCTTTGGTGTGGAT	59.836	20	CCAAAATCAAAATCAACCCG	60.16	20	223	688	910	GTTTTGGCTTTGCTGTGGAT	60.118	20	ACCAAAATCAACCCGATGAC	59.653	20	155	631	785
Unigene0001931	2	p2	(GA)6	12	1082	1093
Unigene0001932	1	p3	(GAC)5	15	264	278	GTTCCCTCCTGACCCTTCTC	60.05	20	TGACGATGACCCATCACCTA	59.918	20	181	199	379	GTTCCCTCCTGACCCTTCTC	60.05	20	AACAACGGCCGTCTTCTCTA	59.875	20	113	199	311	GTTCCCTCCTGACCCTTCTC	60.05	20	CAACGGCCGTCTTCTCTATC	59.836	20	111	199	309
Unigene0001945	1	p2	(CT)7	14	1	14
Unigene0001950	1	p2	(AG)6	12	1	12
Unigene0001955	1	p3	(GTG)6	18	1685	1702	CTTGATTCCGTGTTTGCTGA	59.84	20	ACACAGCTCAATCCCTGGAC	60.12	20	271	1469	1739	TTGATTCCGTGTTTGCTGAG	59.84	20	ACACAGCTCAATCCCTGGAC	60.12	20	270	1470	1739	GTTGGGGATGTAGATGTCCG	60.195	20	TCTCTCCAATTCCAACCACC	59.903	20	143	1625	1767
Unigene0001957	1	p2	(GA)10	20	1195	1214
Unigene0001962	1	p4	(CAAC)6	24	10	33
Unigene0001963	1	p6	(TCCTCT)4	24	2727	2750	CGACAGGCTCTTCTTCCAAC	59.989	20	CGAGAACGACAAAGGAGGAG	59.982	20	137	2700	2836	CGACAGGCTCTTCTTCCAAC	59.989	20	CAAGAAGAGGCACAAGAGGG	59.982	20	115	2700	2814	CCATCAATTCAGGGTGCTTT	59.933	20	CAAGAAGAGGCACAAGAGGG	59.982	20	196	2619	2814
Unigene0001966	1	p2	(AG)20	40	927	966	AGCTCGTGCCAAAACGTACT	59.943	20	TGCAACTATAGCCTGCCAAA	59.467	20	264	793	1056	CACTGGGCATTGTGAATCTG	60.112	20	TGCAACTATAGCCTGCCAAA	59.467	20	186	871	1056	CACTTTCACTGGGCATTGTG	60.152	20	TGCAACTATAGCCTGCCAAA	59.467	20	192	865	1056
Unigene0001969	1	p2	(GA)10	20	1301	1320
Unigene0001970	1	p3	(TCT)5	15	10	24
Unigene0001974	1	p2	(TC)7	14	34	47	TCCCAACCCATTCAAAGAAG	59.903	20	CAGCCTTTTCCTCCTCACTG	59.982	20	222	0	221	TCCCAACCCATTCAAAGAAG	59.903	20	CATTTTCTGCAGCCTTTTCC	59.823	20	231	0	230	CCCATTCAAAGAAGCAATCC	59.505	20	CAGCCTTTTCCTCCTCACTG	59.982	20	216	6	221
Unigene0001978	1	c	(GT)6ctaataactgatcttcagctatctttctgagcgctgtttggaactggaaaaaccatccatatagatatat(ATAC)4atatacatgcaggcatcaatctctctccgcatgtgtgtggg(GA)8	155	104	258	GGTGGTTGCCTCTCTCTCTG	59.986	20	GGTCGTAACTGCCAACAGGT	60.035	20	270	30	299	GGTGGTTGCCTCTCTCTCTG	59.986	20	TCGTAACTGCCAACAGGTCA	60.301	20	268	30	297	GTACCCAAATCAAGCCGATG	60.331	20	GGTCGTAACTGCCAACAGGT	60.035	20	251	49	299
Unigene0001982	1	c	(TC)8cg(TC)7	32	873	904
Unigene0001988	1	p2	(TC)9	18	1	18
Unigene0001989	1	p2	(TC)9	18	1	18
Unigene0002002	1	p2	(CT)6	12	177	188	ACAGGCAAAACCCTGTATCG	59.993	20	GCGTTTTGGTGAAGTTTGGT	60.015	20	209	75	283	ACAGGCAAAACCCTGTATCG	59.993	20	GGTGCGTTTTGGTGAAGTTT	60.015	20	212	75	286	TTCAGCCGGTCATTCTCTCT	59.95	20	GCGTTTTGGTGAAGTTTGGT	60.015	20	156	128	283
Unigene0002008	1	p2	(CA)6	12	344	355	GTGCTTCGAGAGAGAGCGTT	59.898	20	CGCTTCGTAGGACTGAAAGC	60.154	20	279	105	383	TCGAGAGAGAGCGTTCGATT	60.24	20	CGCTTCGTAGGACTGAAAGC	60.154	20	274	110	383	TTCGAGAGAGAGCGTTCGAT	60.24	20	CGCTTCGTAGGACTGAAAGC	60.154	20	275	109	383
Unigene0002009	1	p2	(CT)8	16	30	45	TCCAAAATCCCTCACTCACTC	59.126	21	GACCACGCAATTTTCACAGA	59.697	20	264	3	266	TCCAAAATCCCTCACTCACTCT	60.11	22	GACCACGCAATTTTCACAGA	59.697	20	264	3	266	TCCAAAATCCCTCACTCACTC	59.126	21	TCGCACAATTTCCGCTAATA	59.309	20	238	3	240
Unigene0002018	1	p2	(CA)6	12	1	12
Unigene0002018	2	p2	(AG)9	18	1038	1055
Unigene0002023	1	p2	(CT)7	14	3410	3423
Unigene0002032	1	c	(GA)7tctagagatagagagaaagagaaagggaatgttccattcgaagaagccagctgggagtatgaatc(ATA)5	94	82	175	CCTAATCGATCGCATTTGTTC	59.561	21	GCTTTGGGTCAGTGGTGAGT	60.159	20	247	0	246	CCTAATCGATCGCATTTGTTC	59.561	21	TCCTGAGTCTCCTTGAACGC	60.533	20	222	0	221	CCTAATCGATCGCATTTGTTC	59.561	21	TGAGTCTCCTTGAACGCACA	60.593	20	219	0	218
Unigene0002032	2	p3	(GGA)5	15	709	723	ACTTGCGGGTGAAAATATGG	59.823	20	TTTGGCATCATGTGAAATCC	59.33	20	270	677	946	ACTTGCGGGTGAAAATATGG	59.823	20	TTGGCATCATGTGAAATCCA	60.883	20	269	677	945	AAGCATGTCAAACACTTGCG	59.911	20	AACCAAAATCCTTCATGTCCC	60.046	21	138	664	801
Unigene0002032	3	p3	(TCA)5	15	1272	1286	AATTGGGACCAGGAGGATCT	59.755	20	TGATCAGACGAAAGTGGTGC	59.837	20	262	1102	1363	CAAGATCAATTGGGACCAGG	60.309	20	TGATCAGACGAAAGTGGTGC	59.837	20	269	1095	1363	GCAAGATCAATTGGGACCAG	60.461	20	TGATCAGACGAAAGTGGTGC	59.837	20	270	1094	1363
Unigene0002032	4	c	(CTG)5ccacgccacaaggaagaaattctccgtttcgttgattttagc(TA)6	69	1433	1501	AGGATCATTAGCCCTCCTCC	59.495	20	TGGAAATTATGCGGATAGGC	59.892	20	239	1383	1621	GGATCATTAGCCCTCCTCCT	59.495	20	TGGAAATTATGCGGATAGGC	59.892	20	238	1384	1621	TTCGTCTGATCATCACCACC	59.478	20	TGGAAATTATGCGGATAGGC	59.892	20	270	1352	1621
Unigene0002037	1	p2	(AG)7	14	963	976
Unigene0002038	1	p2	(GA)9	18	1	18
Unigene0002041	1	c	(GA)7ctgtcggtgagagtgagagatggggtaagttggacgttggccgatgaggaggggagagacc(GA)8	91	272	362
Unigene0002042	1	p2	(TC)6	12	1	12
Unigene0002051	1	p2	(AG)11	22	1780	1801
Unigene0002053	1	p2	(TC)6	12	211	222	CCCTAATCACACCGGAAGAA	59.926	20	GAGAAAGTGGCGATTGAAGG	59.813	20	207	93	299	CCCTAATCACACCGGAAGAA	59.926	20	GATTGAAGGGTGAACGATGG	60.317	20	196	93	288	GAAACCCTAATCACACCGGA	59.79	20	GAGAAAGTGGCGATTGAAGG	59.813	20	211	89	299
Unigene0002069	1	p2	(AG)7	14	874	887	CAACATTTGCCCTTCGATTT	59.938	20	AAGGATGCCATTCCTCCTCT	60.037	20	268	659	926	GCCTTCACGATGAAATGCTT	60.221	20	AAGGATGCCATTCCTCCTCT	60.037	20	219	708	926	ATCGGCTGCAGAAGAAGAAA	60.096	20	CTAATCCCGCGTTATCCCTT	60.292	20	271	802	1072
Unigene0002082	1	p2	(GA)6	12	500	511
Unigene0002087	1	p2	(AG)9	18	1460	1477
Unigene0002090	1	p2	(CT)11	22	640	661	GGTCCAAAAACATGGAATGG	60.029	20	ATAGCACAGCCAAAAGCCAC	60.278	20	105	585	689	GGTCCAAAAACATGGAATGG	60.029	20	ACATAGCACAGCCAAAAGCC	60.278	20	107	585	691	ACCATGTGTTAGACCGGAGG	59.844	20	ATAGCACAGCCAAAAGCCAC	60.278	20	263	427	689
Unigene0002097	1	p2	(CT)6	12	4	15
Unigene0002099	1	c	(CT)9cg(CA)10	40	324	363	TACGTGTTCTGCTGCCAGTC	60.056	20	CCTTCCCTTGTTTGAAGCTG	59.846	20	252	235	486	TACGTGTTCTGCTGCCAGTC	60.056	20	CTTCCCTTGTTTGAAGCTGG	59.846	20	251	235	485	TGTTGGTGATGACTGGCATT	59.967	20	CTAACCTTTTGGGGGCAGAT	60.312	20	237	184	420
Unigene0002114	1	p3	(TCA)8	24	1	24
Unigene0002117	1	c	(TGG)5tgatagtgggtccatggag(GGT)6	52	302	353
Unigene0002138	1	p2	(AG)6	12	27	38
Unigene0002142	1	p2	(GA)6	12	6	17
Unigene0002149	1	p3	(GTG)6	18	1649	1666	TTTGGAGGGAGTGAAGGAGA	59.773	20	TTGATCCCTCTCATGGCTTC	60.158	20	265	1499	1763	ATCTGGGTATGGGGTGGATT	60.272	20	TTGATCCCTCTCATGGCTTC	60.158	20	180	1584	1763	TTTGGAGGGAGTGAAGGAGA	59.773	20	TCTGCACACTCTGGGCTCTA	59.726	20	216	1499	1714
Unigene0002157	1	p2	(CT)7	14	1825	1838
Unigene0002163	1	p2	(CT)6	12	6	17
Unigene0002169	1	p2	(CT)18	36	2012	2047
Unigene0002173	1	p2	(AG)8	16	84	99	ACCTGCCGATCGTGACTTAC	60.142	20	AACAGAGATCCCCTGTGTGG	59.962	20	158	37	194	ACCTGCCGATCGTGACTTAC	60.142	20	TTCTTGCAATCCATGCGTAG	59.833	20	198	37	234	CCTGCCGATCGTGACTTACT	60.277	20	AACAGAGATCCCCTGTGTGG	59.962	20	157	38	194
Unigene0002175	1	p2	(GA)9	18	36	53	TCTCTTCGGTTTTGCAGCTC	60.657	20	TACCTGCAGTGTCCTGCTTG	60.049	20	223	5	227	TCTCTCTTCGGTTTTGCAGC	60.657	20	TACCTGCAGTGTCCTGCTTG	60.049	20	225	3	227	GGTTTTGCAGCTCGACACTT	60.44	20	TGCAGTGTCCTGCTTGTTCT	59.622	20	212	12	223
Unigene0002176	1	p3	(AGA)5	15	1	15
Unigene0002181	1	c	(AG)7ataagtagggaatgcgaaattgaaggagaagaccgaaaccccaaagaagaaaaacaaagagaaaagaaaaagacccaacaagattttgcaatgaaatc(AGG)6	130	1	130
Unigene0002184	1	p2	(CT)10	20	1600	1619
Unigene0002185	1	p2	(CT)6	12	1	12
Unigene0002186	1	p2	(TC)10	20	1	20
Unigene0002187	1	p2	(AG)6	12	1225	1236
Unigene0002190	1	p3	(CAT)5	15	338	352	CTCAACAACTCCTTCCTCGC	59.989	20	GTGGAGCAGAAGAGAATGGC	59.957	20	158	305	462	CTCTTCCTCTTCCTCGCCTT	60.088	20	GTGGAGCAGAAGAGAATGGC	59.957	20	182	281	462	CTCAACAACTCCTTCCTCGC	59.989	20	ACCCCAATGACAACAAAAGC	59.836	20	209	305	513
Unigene0002210	1	p2	(AG)6	12	892	903
Unigene0002213	1	p2	(AG)6	12	29	40	CGAATACGTTTAGTGAGAGAAAGTT	57.458	25	CGATCGAGGACGAATGAAAT	60.036	20	148	0	147	CGAATACGTTTAGTGAGAGAAAGTT	57.458	25	ATCGAGGACGAATGAAATGC	60.043	20	146	0	145	CGAATACGTTTAGTGAGAGAAAGTT	57.458	25	ACGAATGAAATGCTCCCTTG	60.074	20	139	0	138
Unigene0002213	2	p2	(AT)6	12	332	343	TTCAAGTTTGTGATCAGGCG	59.84	20	CTTCTTTCGCGTCCTCAAAC	59.993	20	263	176	438	GCATTTCATTCGTCCTCGAT	60.043	20	GACAATCGCATGACAAGCAC	60.281	20	243	126	368	CAGGGAAATCGAAAGGTCAG	59.665	20	CTTCTTTCGCGTCCTCAAAC	59.993	20	237	202	438
Unigene0002221	1	p3	(GGT)6	18	413	430	TGAAGTGGTGGCAGTAGCAG	60.049	20	AACATTCTCACGTCCCAACC	59.827	20	226	382	607	TGAAGTGGTGGCAGTAGCAG	60.049	20	CGTCCCAACCATTTCAAAAC	60.206	20	216	382	597	TGAAGTGGTGGCAGTAGCAG	60.049	20	ATTCTCACGTCCCAACCATT	59.263	20	223	382	604
Unigene0002221	2	p3	(GAA)6	18	1679	1696	AAAACGTCAGAAGCCCTTGA	59.853	20	CACCACCACCATCATCATCA	61.273	20	181	1540	1720	GAAGCCCTTGATAAGCCCTC	60.173	20	CACCACCACCATCATCATCA	61.273	20	172	1549	1720	ACCATAAGAAGCCTCTCCCC	59.536	20	CACCACCACCATCATCATCA	61.273	20	105	1616	1720
Unigene0002225	1	p3	(TGG)5	15	2524	2538	GTTTCTCATCCGCCACAAAT	59.939	20	CTCTCTCGCTCCTCTCTCCA	59.962	20	248	2394	2641	GCCACAAATGCATCATCAAC	59.939	20	CTCTCTCGCTCCTCTCTCCA	59.962	20	237	2405	2641	CCAAAATACCCAGCAGAGGA	60.066	20	CTCTCTCGCTCCTCTCTCCA	59.962	20	195	2447	2641
Unigene0002227	1	p2	(CT)8	16	5	20
Unigene0002232	1	p2	(AG)22	44	1	44
Unigene0002239	1	p2	(GA)6	12	324	335	CCTCCAATGTTTTTGTGGCT	59.971	20	AGGAGCAACTCAAATGGTCG	60.255	20	258	175	432	GCCCAAAATTGAACTAGGCA	60.074	20	AGGAGCAACTCAAATGGTCG	60.255	20	238	195	432	TGCCCAAAATTGAACTAGGC	60.074	20	AGGAGCAACTCAAATGGTCG	60.255	20	239	194	432
Unigene0002240	1	p2	(GA)6	12	195	206	CCAGCAAGAGCAAAAGGTTC	59.993	20	GGGTTTTCTGGAACGAACAA	59.948	20	244	0	243	CCTCCAATGTTTTTGTGGCT	59.971	20	GGGTTTTCTGGAACGAACAA	59.948	20	198	46	243	CCAGCAAGAGCAAAAGGTTC	59.993	20	GCGTGATCACTGGGTTTTCT	60.119	20	255	0	254
Unigene0002243	1	p2	(AG)6	12	2086	2097
Unigene0002252	1	p3	(ACC)5	15	183	197	TCCCTCATTACGCTCCATGT	60.483	20	GATATGGTAGTGGCGGTGGT	59.7	20	279	67	345	CCCTCATTACGCTCCATGTC	60.483	20	GATATGGTAGTGGCGGTGGT	59.7	20	278	68	345	TTTCATGGGATGTAGCCACC	60.723	20	AGTGGATATGGTAGTGGCGG	59.836	20	191	159	349
Unigene0002255	1	p3	(GAA)5	15	1052	1066	TCCTTGGAGTTGAGAGCGTT	59.989	20	CCCAGCAAACCCAAAAACTA	59.968	20	262	964	1225	TCCTTGGAGTTGAGAGCGTT	59.989	20	CACCTACACCTTAGCCGGAG	59.751	20	204	964	1167	TCCTTGGAGTTGAGAGCGTT	59.989	20	GGAGGCGGTTTCATCCTAAT	60.286	20	188	964	1151
Unigene0002255	2	p2	(TC)6	12	1182	1193	TCCTTGGAGTTGAGAGCGTT	59.989	20	CCCAGCAAACCCAAAAACTA	59.968	20	262	964	1225	CCGGCTAAGGTGTAGGTGAA	60.125	20	CAGCACAACAACGAACAACC	60.199	20	146	1150	1295	ACGTCGTCCTTGGAGTTGAG	60.298	20	CCCAGCAAACCCAAAAACTA	59.968	20	268	958	1225
Unigene0002258	1	p2	(CT)6	12	73	84	CTCTCCAATGGAAGTCCAGG	59.649	20	CCGAACTAACCGGAATCAAA	59.931	20	230	26	255	GCTTGGATTCCCTCTCCAAT	60.41	20	CCGAACTAACCGGAATCAAA	59.931	20	241	15	255	CTCTCCAATGGAAGTCCAGG	59.649	20	GAGAAGTAATCTGGTGCGGC	59.843	20	177	26	202
Unigene0002262	1	p2	(TC)10	20	1	20
Unigene0002262	2	p3	(CAG)5	15	323	337	GTATCAGCAGCAGCAATGGA	59.979	20	TGAATCTGAGACGGCTGTTG	59.984	20	186	249	434	GTATCAGCAGCAGCAATGGA	59.979	20	CCAATCCAGATCGTCCTGTT	59.927	20	222	249	470	AACAGCAGCAGATGTGGATG	59.862	20	TGAATCTGAGACGGCTGTTG	59.984	20	208	227	434
Unigene0002265	1	p2	(GA)7	14	2	15
Unigene0002266	1	p2	(AG)10	20	104	123	TGCAAATTCGGATCACACAT	59.931	20	TCCCGACGGAGAATAGTTTG	60.066	20	278	41	318	TGCAAATTCGGATCACACAT	59.931	20	ACTCTCGTGTTGGAATCGCT	59.874	20	131	41	171	TGCAAATTCGGATCACACAT	59.931	20	AACTCTCGTGTTGGAATCGC	60.263	20	132	41	172
Unigene0002270	1	p2	(CT)9	18	42	59	CACTCCTCTCTCTCTCCCCC	60.336	20	GCTCAGTCTCGCTTCGAGTT	59.898	20	149	15	163	CACTCCTCTCTCTCTCCCCC	60.336	20	GTCTTCGATGACGTGGAGGT	60.12	20	213	15	227	CACTCCTCTCTCTCTCCCCC	60.336	20	GAACTCGTCACGGACCTTGT	60.159	20	240	15	254
Unigene0002270	2	p3	(GAT)5	15	1204	1218	TGCTTTTGCCATGAAGAATG	59.809	20	TTCTCCCTGGTCCAGATCAT	59.46	20	100	1145	1244	GGCAAGGTTGTCTTCAAGGA	60.232	20	TTCTCCCTGGTCCAGATCAT	59.46	20	259	986	1244	CCCCAAATGATCAAGCAAGT	59.933	20	TCAACTCTTCTCCCTGGTCC	59.228	20	132	1120	1251
Unigene0002273	1	c	(TCC)6aattccctcatatccagaacattgcattgcatatatccctctggtaattagatcatgaggatcccatc(TTA)6	104	32	135	TTTGCATTTCAAAATAAGAAGCA	58.963	23	GCTTAAATTGGAGCAAAGCG	59.985	20	244	4	247	TTTGCATTTCAAAATAAGAAGCA	58.963	23	TCTTGGGTATGGCATGATGA	59.883	20	218	4	221	GTTTGCATTTCAAAATAAGAAGCA	59.697	24	GCTTAAATTGGAGCAAAGCG	59.985	20	245	3	247
Unigene0002279	1	p2	(CT)8	16	1	16
Unigene0002290	1	c	(CGGTT)4ttcaggccggttcggttc(AG)6	50	356	405	GAAGGTGAACGGATGACGAT	59.934	20	TTTTGAGTGTAAATCGGTGGG	59.847	21	268	192	459	GAAGGTGAACGGATGACGAT	59.934	20	TTTGAGTGTAAATCGGTGGG	58.475	20	267	192	458	CAATTCGGTTCGGTTTTCAG	60.472	20	TTTTGAGTGTAAATCGGTGGG	59.847	21	129	331	459
Unigene0002297	1	p2	(AG)7	14	214	227
Unigene0002298	1	p2	(CT)8	16	1	16
Unigene0002302	1	p3	(CCT)5	15	947	961	GTCCTGCAAGTTCTTTTCGC	60	20	GGGGGTAAAATCGGAAGAAG	59.772	20	274	731	1004	GCAACAGCCTTGCCATTACT	60.278	20	ACGAAGAAGAAGCCGATGAA	59.955	20	148	903	1050	GCAACAGCCTTGCCATTACT	60.278	20	GAACGAAGAAGAAGCCGATG	59.955	20	150	903	1052
Unigene0002312	1	p3	(GCG)5	15	1312	1326	TCTCGATTGAATCCACCTCC	60.011	20	ACGACCCGAGTCAACTCATC	60.12	20	244	1164	1407	TCTCGATTGAATCCACCTCC	60.011	20	GACGACCCGAGTCAACTCAT	60.12	20	245	1164	1408	TCTCGATTGAATCCACCTCC	60.011	20	AGTCAACTCATCGCTGCTCA	59.733	20	236	1164	1399
Unigene0002312	2	p2	(AG)9	18	1561	1578
Unigene0002316	1	p3	(TCT)5	15	99	113	TTCTGTCTGGTACAGAGTGGTCA	59.818	23	GGGAAAAGAAGCACAACGAA	60.227	20	198	44	241	TTCTGTCTGGTACAGAGTGGTCA	59.818	23	TGGTCATCAAAGCTTTCCCT	59.67	20	242	44	285	TTCTGTCTGGTACAGAGTGGTCA	59.818	23	GCACAACGAAAACCATGAAA	59.566	20	188	44	231
Unigene0002317	1	p2	(AG)8	16	1	16
Unigene0002327	1	p2	(AG)9	18	1981	1998
Unigene0002335	1	p2	(AG)6	12	904	915	GAACCTCGTCCAGAGCAAAG	59.989	20	CAATGGGAGGCGAAAAATAA	59.901	20	255	719	973	GAACCTCGTCCAGAGCAAAG	59.989	20	CTCTCCAAACAGGGCACAAT	60.111	20	271	719	989	TTAGAAAGCTAGGGTGGCGA	59.975	20	CAATGGGAGGCGAAAAATAA	59.901	20	115	859	973
Unigene0002341	1	p3	(CAA)5	15	266	280	TTCTACTACCATCACCCCGC	59.955	20	ACAACACAAGGAGGAGTGGG	60.002	20	240	139	378	TTCTACTACCATCACCCCGC	59.955	20	GGGGGATCTTTGTCTTGGAT	60.133	20	222	139	360	CCCTCTCCTGAAAACGAACA	60.224	20	ACAACACAAGGAGGAGTGGG	60.002	20	140	239	378
Unigene0002346	1	p3	(CCT)6	18	138	155	CGCCTTCATCTCCAACTCTC	59.95	20	TAAGGCTAATTCGAAGGCGA	59.943	20	157	54	210	CGCCTTCATCTCCAACTCTC	59.95	20	AACCATCCTTACCACCACCA	60.088	20	246	54	299	CGCCTTCATCTCCAACTCTC	59.95	20	CACCACATCTCCGTCAACAG	60.154	20	225	54	278
Unigene0002346	2	p3	(GTG)5	15	274	288	TCGCCTTCGAATTAGCCTTA	59.943	20	AAAGACTCGCCCCATACCTT	59.962	20	158	191	348	TCCTCCTCCTCCTCCTCTTC	59.883	20	AAAGACTCGCCCCATACCTT	59.962	20	210	139	348	TTTTCGGAATCGAAGCTGTT	59.823	20	AAAGACTCGCCCCATACCTT	59.962	20	105	244	348
Unigene0002346	3	p2	(GA)9	18	437	454
Unigene0002359	1	c	(ACC)6ggtagcgcatcccgcctccctctccacctcctgcaactagcacaccatcaccgagaacccggcgaatcagacgagcacggatgcggcgaggg(TC)9	128	36	163	CTCCCTCGACCACCACCT	61.11	18	AGCATCTCAGCCATTGGAAC	60.226	20	186	14	199	CTCCCTCGACCACCACCT	61.11	18	TAGCATCTCAGCCATTGGAA	59.375	20	187	14	200	CTCCCTCGACCACCACCT	61.11	18	ATCTCAGCCATTGGAACCCT	60.853	20	183	14	196
Unigene0002372	1	p2	(TC)9	18	207	224	TTCCTCTCTTTAACCGGTGC	59.312	20	TTCTCCGACCTCTACTCCGA	59.943	20	136	155	290	TTCCTCTCTTTAACCGGTGC	59.312	20	GTGAGGGATAAAACTGCCGA	60.074	20	185	155	339	TTCCTCTCTTTAACCGGTGC	59.312	20	GCTCATCGGTTCTTCCACAT	60.081	20	245	155	399
Unigene0002375	1	p2	(CT)6	12	2484	2495
Unigene0002383	1	p3	(GCT)6	18	228	245	GCCAAAAGAGGAGATCAACG	59.813	20	CTGGCTCCTCTACCCTCCTT	59.834	20	196	136	331	GCCAAAAGAGGAGATCAACG	59.813	20	CTCTATTTCCTCGGCCACTG	59.83	20	166	136	301	GCCAAAAGAGGAGATCAACG	59.813	20	AGCACTGCTGGCTCCTCTAC	59.775	20	203	136	338
Unigene0002384	1	p2	(GA)7	14	628	641	CAGTTGGGTCACATCAATCG	59.96	20	ACCACTTCAATTCCCTTCCC	60.169	20	161	561	721	CAGTTGGGTCACATCAATCG	59.96	20	CCACAACCACTTCAATTCCC	60.21	20	166	561	726	CAGTTGGGTCACATCAATCG	59.96	20	CCCACAACCACTTCAATTCC	60.21	20	167	561	727
Unigene0002386	1	p2	(GA)9	18	1	18
Unigene0002393	1	p2	(TC)6	12	48	59
Unigene0002402	1	p2	(GA)7	14	178	191	CATTTTGACCCTTTGCGTCT	60.11	20	CTCTCCTCTTGCATTCCCTG	59.943	20	150	76	225	ATTTTGACCCTTTGCGTCTG	60.11	20	CTCTCCTCTTGCATTCCCTG	59.943	20	149	77	225	CATTTTGACCCTTTGCGTCT	60.11	20	CTCCTCTTGCATTCCCTGAC	59.803	20	148	76	223
Unigene0002408	1	p2	(CT)6	12	31	42	AACCCGAGTGAAGACCATTG	59.966	20	GAAACAGACGGAGTCGAAGC	59.997	20	185	2	186	CCCGAGTGAAGACCATTGAT	59.927	20	GAAACAGACGGAGTCGAAGC	59.997	20	183	4	186	AACCCGAGTGAAGACCATTG	59.966	20	CGACAACGAGCCTGTTACAA	59.904	20	220	2	221
Unigene0002418	1	p2	(GA)7	14	1218	1231
Unigene0002422	1	p2	(AG)9	18	1650	1667
Unigene0002423	1	p3	(AGA)5	15	32	46
Unigene0002425	1	p5	(AAGAA)5	25	1	25
Unigene0002432	1	p2	(CT)7	14	49	62	TCTCTCCGTATCTCTGTCTCCA	59.04	22	GGTCGAAGTGAACCGTAGGA	60.111	20	146	6	151	CTCTCTCCGTATCTCTGTCTCCA	60.024	23	GGTCGAAGTGAACCGTAGGA	60.111	20	147	5	151	TCTCTCCGTATCTCTGTCTCCA	59.04	22	GAGTTGTTGTGGTTGGGGTT	59.721	20	187	6	192
Unigene0002434	1	p4	(TTCT)5	20	277	296
Unigene0002435	1	p2	(AG)9	18	1	18
Unigene0002438	1	c	(GAG)5gatggggagtcgcattattgg(CT)11	58	3238	3295
Unigene0002443	1	p2	(AG)7	14	109	122	CGCTACGGTCTCTCTCCATC	59.973	20	CAAATGGGAGGAGCGAATAA	60.031	20	247	15	261	TCGCTACGGTCTCTCTCCAT	59.973	20	CAAATGGGAGGAGCGAATAA	60.031	20	248	14	261	CGCTACGGTCTCTCTCCATC	59.973	20	TCGATGGCCAGATGTATGAA	60.033	20	214	15	228
Unigene0002447	1	p2	(AG)6	12	15	26
Unigene0002465	1	p2	(AG)7	14	3346	3359
Unigene0002487	1	p4	(TGTC)4	16	265	280	CCCTCAACCACTCGATCTTC	59.655	20	GTGTGAGAGCTCTGTGCTGC	59.93	20	259	227	485	CCCTCAACCACTCGATCTTC	59.655	20	CAATCCGAGCTCTTCGTCTC	60.096	20	238	227	464	CCCTCAACCACTCGATCTTC	59.655	20	TCAATCCGAGCTCTTCGTCT	60.096	20	239	227	465
Unigene0002525	1	p2	(TC)7	14	22	35
Unigene0002543	1	p2	(AG)6	12	1705	1716	GCGAGAGGTGGAAGATGAAG	59.95	20	CAATCAACACCGATATCCCC	60.014	20	234	1607	1840	GCGAGAGGTGGAAGATGAAG	59.95	20	CCAATCAACACCGATATCCC	60.014	20	235	1607	1841	GCGAGAGGTGGAAGATGAAG	59.95	20	CGATAAGACAATCCCCATCG	60.288	20	268	1607	1874
Unigene0002544	1	p2	(CT)6	12	14	25
Unigene0002554	1	p2	(CA)7	14	201	214	GCCACACGAAACTTATGCCT	60.14	20	TTCTCAAGGTTTTGGGTTGG	59.942	20	150	140	289	AGCCACACGAAACTTATGCC	60.14	20	TTCTCAAGGTTTTGGGTTGG	59.942	20	151	139	289	AGCCACACGAAACTTATGCC	60.14	20	AGAAGCCGAAGCATGTTTGT	59.882	20	274	139	412
Unigene0002570	1	c	(TC)7tg(TC)11	38	1546	1583
Unigene0002575	1	p2	(AG)14	28	1	28
Unigene0002577	1	p2	(AG)6	12	575	586
Unigene0002581	1	c	(GA)6ggagtga(GAG)5	34	1465	1498	GAGTCTTGCCATGAGGTGGT	60.12	20	ACTCTCACTCCCCTCCACAG	59.27	20	201	1337	1537	GTTTGGAGGACGGAGTCTTG	59.697	20	ACTCTCACTCCCCTCCACAG	59.27	20	213	1325	1537	GAGTCTTGCCATGAGGTGGT	60.12	20	CCACCACTCTCACTCCCCT	60.096	19	206	1337	1542
Unigene0002583	1	p2	(GA)10	20	788	807
Unigene0002592	1	c	(TGC)6tgtcgccaccattgctgtactgcatccatattactctggggacccaactgctgcatatttagtaggttgttttgctgacccatca(GCT)5	118	499	616	GTTTTGTTGCTGCAGTGGAA	59.888	20	AGCAGCGGCAAAGGTTACTA	60.039	20	263	401	663	TTTGTTGCTGCAGTGGAATC	59.847	20	AGCAGCGGCAAAGGTTACTA	60.039	20	261	403	663	TGTTGCTGCAGTGGAATCAT	60.272	20	AGCAGCGGCAAAGGTTACTA	60.039	20	259	405	663
Unigene0002593	1	p3	(CAG)5	15	761	775	AGTTGTTCCCCAACAACAGC	60.012	20	GAGCTGGTTGCATGACAGAA	59.992	20	245	708	952	AGTTGTTCCCCAACAACAGC	60.012	20	TTCTGCTGATTTTGTGCCTG	59.988	20	168	708	875	AGTTGTTCCCCAACAACAGC	60.012	20	ACCGATTGCTGAGAAGGTTG	60.255	20	216	708	923
Unigene0002593	2	p3	(GCA)5	15	1375	1389	GCTAAGCCAGCAGAATGGTC	59.985	20	TGGAGTTACCAGATTGATTCACA	59.485	23	182	1236	1417	AGGATGCTAAGCCAGCAGAA	60.118	20	TGGAGTTACCAGATTGATTCACA	59.485	23	187	1231	1417	AAGGATGCTAAGCCAGCAGA	60.118	20	TGGAGTTACCAGATTGATTCACA	59.485	23	188	1230	1417
Unigene0002597	1	p3	(AGC)5	15	1268	1282	TCTTTCTCTAGCCTCTGCGG	59.853	20	GAAAGGGCTGCAGTTCAGAG	60.134	20	216	1192	1407	GAAGCAGCAGCAGCCTTATC	60.265	20	AAAGGGCTGCAGTTCAGAGA	60.134	20	253	1154	1406	TCTTTCTCTAGCCTCTGCGG	59.853	20	AAGGGCTGCAGTTCAGAGAG	59.745	20	214	1192	1405
Unigene0002597	2	p3	(GCT)5	15	3155	3169	CGAATCGTAATCGAAATCCG	60.415	20	ATGAATTTGGCTTGTTTGCC	59.945	20	218	3109	3326	CGAATCGTAATCGAAATCCG	60.415	20	ACAAAGGTCCGTCAAAATGG	59.83	20	238	3109	3346	CGAATCGTAATCGAAATCCG	60.415	20	AAGGTCCGTCAAAATGGATG	59.79	20	235	3109	3343
Unigene0002597	3	c	(CT)6tctttctcgc(TCT)5	37	3605	3641
Unigene0002602	1	p3	(CTC)7	21	831	851	AGCTGCTTCTCAGCCATCTC	59.857	20	TTGCAACACGTTTTCTGAGC	60.035	20	209	729	937	GGTGAAGGTGTAGCCCATGT	59.851	20	TTGCAACACGTTTTCTGAGC	60.035	20	256	682	937	TGCTGTCATTTCAAAGTCCG	59.84	20	TTGCAACACGTTTTCTGAGC	60.035	20	275	663	937
Unigene0002605	1	p2	(TC)9	18	30	47	CAGAAACGTCCGTTCCTACC	59.592	20	GTCGCTGTCGGATCTTCTTC	59.957	20	168	5	172	CAGAAACGTCCGTTCCTACC	59.592	20	GTGTGCCGGAGATGGTAGAT	59.957	20	122	5	126	CAGAAACGTCCGTTCCTACC	59.592	20	AACAATCACCGGAAATGCTC	59.939	20	227	5	231
Unigene0002609	1	p2	(AG)7	14	245	258
Unigene0002616	1	p2	(TC)9	18	1	18
Unigene0002625	1	p2	(AG)8	16	1934	1949	CCACGCACAAGAATCAAAGA	59.84	20	GATTGTGATGCCATTGTTGC	59.939	20	256	1737	1992	CCACGCACAAGAATCAAAGA	59.84	20	AGATCGTGATTGTGATGCCA	60.08	20	263	1737	1999	AAGATGTTGTGGGGTGTCGT	60.284	20	GATTGTGATGCCATTGTTGC	59.939	20	125	1868	1992
Unigene0002635	1	p3	(CAC)6	18	150	167	TGCAACTCCAAAATTAGGGC	60.074	20	ATACGCTTCCACTGCCACTT	59.763	20	218	30	247	GCAACTCCAAAATTAGGGCA	60.074	20	ATACGCTTCCACTGCCACTT	59.763	20	217	31	247	CATCCCATGATCGTCTCCTT	59.886	20	ATACGCTTCCACTGCCACTT	59.763	20	241	7	247
Unigene0002636	1	p2	(GA)7	14	16	29
Unigene0002643	1	p2	(CT)8	16	1	16
Unigene0002654	1	p3	(GGA)5	15	486	500	TTGGAATTCGAGCCATTTTC	60.016	20	GGATACTCTATCCCTCCGCC	59.888	20	250	378	627	TTTCCCACCCTTCTCCTTCT	60.045	20	GGATACTCTATCCCTCCGCC	59.888	20	234	394	627	TTGGAATTCGAGCCATTTTC	60.016	20	CTCCATATGGCGGTGGATAC	60.177	20	195	378	572
Unigene0002658	1	p2	(AG)8	16	1680	1695	CGTTTTTGGAGAGGATTGGA	60.044	20	AATTCAAAATGTCGGCAAGG	59.938	20	189	1621	1809	TTTGGAGAGGATTGGAAACG	60.044	20	AATTCAAAATGTCGGCAAGG	59.938	20	185	1625	1809	CGTTTTTGGAGAGGATTGGA	60.044	20	CAACCGTAACCAACGACCTT	59.891	20	101	1621	1721
Unigene0002679	1	p2	(GA)9	18	1	18
Unigene0002683	1	p2	(GA)6	12	176	187	GAGCCGAGAAGGAGTTTGTG	59.989	20	GAAAACCAATTACCCAACCG	59.178	20	214	12	225	GGAGTTTGTGCCTTGTGGAT	59.973	20	GAAAACCAATTACCCAACCG	59.178	20	204	22	225	CCCAGAGCTGAAGGAGAATG	59.943	20	GAAAACCAATTACCCAACCG	59.178	20	158	68	225
Unigene0002684	1	p3	(AAC)6	18	108	125	AAAACAGCATAACAAAATTCAAAGC	59.965	25	AAGAAGAAGGCAATTTCCCC	59.532	20	217	34	250	AAACAGCATAACAAAATTCAAAGC	58.841	24	AAGAAGAAGGCAATTTCCCC	59.532	20	216	35	250	CAACAAGGTTAAACAACCCTTTA	57.403	23	AGAAGGCTCTGAACTTGGCA	60.134	20	239	79	317
Unigene0002684	2	p3	(GAG)5	15	3861	3875	TGGGGAGTGAGGATTTGAAG	60.042	20	TCTGAGTTCCAGCAGGATGA	59.499	20	188	3748	3935	GGATTGGGGAGTGAGGATTT	60.133	20	TCTGAGTTCCAGCAGGATGA	59.499	20	192	3744	3935	TCGTGCAAGAAACTCCATTG	59.84	20	TCTGAGTTCCAGCAGGATGA	59.499	20	257	3679	3935
Unigene0002684	3	p2	(AG)6	12	4084	4095
Unigene0002687	1	p2	(TC)7	14	1	14
Unigene0002690	1	p2	(CT)9	18	891	908
Unigene0002703	1	p2	(CT)7	14	1	14
Unigene0002713	1	p2	(GA)8	16	2089	2104	GGGTCTTTCTAGGGTTTCCG	59.934	20	GCTGAAGAGACACCACGTCA	60.03	20	181	2015	2195	GGGTCTTTCTAGGGTTTCCG	59.934	20	TGCTGAAGAGACACCACGTC	60.03	20	182	2015	2196	TTTCTAGGGTTTCCGCCTTT	60.068	20	TGCTGAAGAGACACCACGTC	60.03	20	177	2020	2196
Unigene0002714	1	p2	(CT)10	20	30	49	TCTCTTCCAATTCCACACCC	59.903	20	CGTTTTGGTTCGTCGTTTTT	60.011	20	100	3	102	TCTCTTCCAATTCCACACCC	59.903	20	GATTTTGAACGCGTTTTGGT	59.982	20	111	3	113	CTTCCAATTCCACACCCACT	59.82	20	GATTTTGAACGCGTTTTGGT	59.982	20	108	6	113
Unigene0002714	2	p3	(TCA)9	27	237	263
Unigene0002721	1	p3	(AGG)6	18	65	82	GGGTGTTGTGTCGTGAGCTA	59.751	20	ATGCTCCTGGTGTAGGCTGT	59.751	20	206	7	212	GGGTGTTGTGTCGTGAGCTA	59.751	20	GGTATGCTCCTGGTGTAGGC	59.579	20	209	7	215	GGGTGTTGTGTCGTGAGCTA	59.751	20	TGCTCCTGGTGTAGGCTGTA	59.465	20	205	7	211
Unigene0002723	1	p2	(CT)7	14	1	14
Unigene0002723	2	p3	(CAG)7	21	1469	1489	CAACACCATTCAGCATGGAC	59.967	20	GTGGCAAAAGCAATTCCACT	60.118	20	160	1382	1541	GACCAATGCGAAAAACCCTA	59.938	20	GTGGCAAAAGCAATTCCACT	60.118	20	237	1305	1541	CAACACCATTCAGCATGGAC	59.967	20	ATGTGGAGATGGTGCTACCC	59.81	20	248	1382	1629
Unigene0002723	3	c	(CTCTA)4ctccgatga(TC)6	41	1709	1749	GGGTAGCACCATCTCCACAT	59.81	20	ACCAACACACCCACCATCTT	60.135	20	262	1610	1871	TCACTCATTCCAATCTGCCA	60.201	20	ACCAACACACCCACCATCTT	60.135	20	240	1632	1871	GGGTAGCACCATCTCCACAT	59.81	20	AGCAACCAAATCTATCCCCC	60.152	20	223	1610	1832
Unigene0002734	1	p2	(GA)11	22	1	22
Unigene0002735	1	p3	(AAG)6	18	1807	1824	AGGATATGGCTGTTGTTGGC	59.962	20	GGCACACAATGGCTCTTCTT	60.263	20	108	1776	1883	GATATGGCTGTTGTTGGCCT	59.962	20	GGCACACAATGGCTCTTCTT	60.263	20	106	1778	1883	GTTCTGGCAGATTTGGGAAA	60.051	20	GGCACACAATGGCTCTTCTT	60.263	20	190	1694	1883
Unigene0002740	1	p2	(TC)8	16	1691	1706	ACCACGTCCTTGTTCGTCTT	59.622	20	GGTTCAAAACTCTCCCTCCC	59.912	20	271	1646	1916	ACCACGTCCTTGTTCGTCTT	59.622	20	GGGTTCAAAACTCTCCCTCC	59.912	20	272	1646	1917	AACCACGTCCTTGTTCGTCT	59.622	20	GGTTCAAAACTCTCCCTCCC	59.912	20	272	1645	1916
Unigene0002742	1	p3	(CGG)5	15	27	41	GGTGGCGAGGAGGAAACT	60.199	18	AAATCGGGCAACTGAAACAC	59.978	20	146	2	147	GGTGGCGAGGAGGAAACT	60.199	18	GGGCTTGTATCTCAGGGTCA	60.073	20	196	2	197	GGTGGCGAGGAGGAAACT	60.199	18	TCCATACCTCCTGCCAAATC	59.894	20	173	2	174
Unigene0002742	2	p3	(CTC)5	15	1846	1860	GCCACCAAACCCTCAGACTA	60.111	20	ATATAACAGGTGGTGGGGCA	60.074	20	170	1780	1949	TAGTGCGCCGTCTCAGAGTA	59.764	20	ATATAACAGGTGGTGGGGCA	60.074	20	254	1696	1949	TCATCCATCTTCGTTGGGTT	60.317	20	ATATAACAGGTGGTGGGGCA	60.074	20	146	1804	1949
Unigene0002743	1	p3	(CGG)5	15	292	306	CTCCTCCACTAAACCCTCCC	59.928	20	ATTGAAACACCAGTTTCGGC	59.978	20	276	127	402	CCTCCTCCACTAAACCCTCC	59.928	20	ATTGAAACACCAGTTTCGGC	59.978	20	277	126	402	GCTCCTCCTCCACTAAACCC	60.074	20	ATTGAAACACCAGTTTCGGC	59.978	20	280	123	402
Unigene0002751	1	p2	(TG)6	12	1679	1690
Unigene0002757	1	p2	(TA)6	12	223	234
Unigene0002767	1	p2	(AG)17	34	28	61	GAAGTTCGTGAAACTCCAGACTC	59.424	23	CAGTTTTGGACGCTTTCCTC	59.853	20	280	0	279	GAAGTTCGTGAAACTCCAGACTC	59.424	23	AACAGGCCTCAGTCCACAAC	60.159	20	201	0	200	GAAGTTCGTGAAACTCCAGACTC	59.424	23	TTCGCATTGGTTCTCAACTG	59.84	20	239	0	238
Unigene0002770	1	p3	(AGA)6	18	1	18
Unigene0002776	1	p2	(CT)7	14	323	336
Unigene0002777	1	p2	(AG)7	14	239	252
Unigene0002778	1	p2	(CT)19	38	1	38
Unigene0002780	1	p2	(CT)6	12	79	90	CAATCAATCACTGTGTGGGG	59.806	20	AGAGTAATCAGGTGGGGCCT	59.957	20	146	46	191	TCAATCACTGTGTGGGGTTC	59.367	20	AGAGTAATCAGGTGGGGCCT	59.957	20	143	49	191	CAATCAATCACTGTGTGGGG	59.806	20	GAGTAATCAGGTGGGGCCTA	59.006	20	145	46	190
Unigene0002781	1	p2	(CT)8	16	1	16
Unigene0002788	1	p3	(CCT)5	15	108	122	ACCCTAGCAAGCAAGCAAAA	60.018	20	GGCCTTGGGGGAAGTAGTAG	59.955	20	147	75	221	AACCCTAGCAAGCAAGCAAA	60.018	20	GGCCTTGGGGGAAGTAGTAG	59.955	20	148	74	221	AAAACCCTAGCAAGCAAGCA	60.018	20	GGCCTTGGGGGAAGTAGTAG	59.955	20	150	72	221
Unigene0002797	1	p2	(CT)7	14	1	14
Unigene0002803	1	p2	(CT)7	14	1	14
Unigene0002812	1	p2	(AG)6	12	1600	1611	ATTGTCCGAGTGAACATCCC	59.786	20	TTCTTCACTTCTCAGAAATCCTTT	57.795	24	275	1367	1641	AGCATTTCAGTCCCAGTTCG	60.255	20	TTCTTCACTTCTCAGAAATCCTTT	57.795	24	218	1424	1641	TCATTGACTTGGGAGCATTG	59.648	20	TTCTTCACTTCTCAGAAATCCTTT	57.795	24	112	1530	1641
Unigene0002816	1	p2	(GA)6	12	1	12
Unigene0002830	1	p2	(GA)8	16	1	16
Unigene0002832	1	p3	(CCT)6	18	289	306	CTGGACCCAAAACCAAACAC	60.246	20	ATTGGGAGAGGGAGGAGAGA	60.149	20	212	141	352	ACTGGACCCAAAACCAAACA	60.246	20	ATTGGGAGAGGGAGGAGAGA	60.149	20	213	140	352	ACTGGACCCAAAACCAAACA	60.246	20	GATTGGGAGAGGGAGGAGAG	60.149	20	214	140	353
Unigene0002834	1	p2	(AG)8	16	3074	3089
Unigene0002835	1	p3	(CGA)5	15	157	171	CACCTCCTTCAAAACCCTCA	60.081	20	GGCATAGCGGACGTTGTATT	59.988	20	178	78	255	CTCTTCTTTCCTCCTCCGCT	60.088	20	GGCATAGCGGACGTTGTATT	59.988	20	136	120	255	CACCTCCTTCAAAACCCTCA	60.081	20	GGTCGAGATCAATTAGGGCA	60.036	20	194	78	271
Unigene0002837	1	p2	(TC)6	12	1	12
Unigene0002838	1	p3	(TCA)5	15	835	849	ACTTGAGCAACATCAAGGGC	60.263	20	TCCCACTGTTATTGTTGGCA	59.964	20	259	684	942	ACATCAAGGGCTGTCGACTC	60.269	20	TCCCACTGTTATTGTTGGCA	59.964	20	250	693	942	ACATCAAGGGCTGTCGACTC	60.269	20	GACGACGATGAAGATGCTGA	59.95	20	194	693	886
Unigene0002838	2	p2	(GA)6	12	3988	3999
Unigene0002840	1	p2	(TC)6	12	1	12
Unigene0002848	1	p2	(AG)6	12	349	360	ACTTTGCTCCGATCTGGTTG	60.255	20	CACACACACTCACTCTCTCTCTAAAA	59.207	26	107	286	392	CAGTTGCAGATCTGAGTCGC	59.733	20	CACACACACTCACTCTCTCTCTAAAA	59.207	26	181	212	392	GACGACCTCCCAGAACTTTG	59.697	20	CACACACACTCACTCTCTCTCTAAAA	59.207	26	121	272	392
Unigene0002849	1	p2	(TC)9	18	5	22
Unigene0002853	1	c*	(GA)6(GAGAGT)4*(GA)7	46	83	128	CACCAGCGGCATATCTCATA	59.67	20	GTAGCGACATGAGGATGCAA	59.83	20	173	52	224	CACCAGCGGCATATCTCATA	59.67	20	AGTGCCCGTCACCAAGTTAG	60.171	20	235	52	286	CACCAGCGGCATATCTCATA	59.67	20	TGTGTTACGAATGCAAAGCC	59.735	20	106	52	157
Unigene0002856	1	p2	(GA)10	20	1685	1704
Unigene0002860	1	p2	(TC)8	16	374	389
Unigene0002861	1	p2	(TC)8	16	1836	1851
Unigene0002864	1	p2	(AG)10	20	434	453
Unigene0002867	1	p2	(AG)6	12	1627	1638
Unigene0002871	1	p2	(TC)6	12	1	12
Unigene0002880	1	p2	(GA)7	14	2149	2162	TATGCTCCGGCAGTTCTTCT	59.978	20	CGGAAGAAAAATAAAATCTCCA	57.472	22	120	2070	2189	TATGCTCCGGCAGTTCTTCT	59.978	20	CGGAAGAAAAATAAAATCTCCAC	58.269	23	120	2070	2189	TAGTGTTGGTCGACGGAGTG	59.745	20	CGGAAGAAAAATAAAATCTCCA	57.472	22	218	1972	2189
Unigene0002890	1	p2	(AG)9	18	1	18
Unigene0002893	1	p2	(GA)10	20	1	20
Unigene0002895	1	p3	(TTC)5	15	1435	1449	TCGACGGCCTCTTCTTTCTA	60.088	20	GATCGCTTGTTTTCCGGTTA	60.074	20	267	1392	1658	TTAATCCAAGCTTTCGACGG	60.202	20	GATCGCTTGTTTTCCGGTTA	60.074	20	280	1379	1658	TCGACGGCCTCTTCTTTCTA	60.088	20	TTCCGGTTACTGGGAAAATG	59.795	20	256	1392	1647
Unigene0002910	1	p2	(CT)8	16	1	16
Unigene0002910	2	p3	(AAG)7	21	397	417	AAAATAGATGAGGCCGGGTT	59.799	20	ACTCGCTCCATTTGCACTCT	60.02	20	255	324	578	AAAATAGATGAGGCCGGGTT	59.799	20	CCAATTCACTCGCTCCATTT	60.074	20	262	324	585	TGAAATTGGTGATTCGGACA	59.9	20	CAGCCTTTTTCTTCCCCTTC	60.18	20	257	275	531
Unigene0002911	1	p2	(TC)10	20	3254	3273	TGGATCTTGAAATCGAAGGG	60.006	20	CAGCACCAAAATCGAAATCA	59.664	20	171	3214	3384	ACGGGTTAAAACATTTCCCC	59.924	20	CAGCACCAAAATCGAAATCA	59.664	20	278	3107	3384	GATCTTGAAATCGAAGGGCA	60.155	20	CAGCACCAAAATCGAAATCA	59.664	20	169	3216	3384
Unigene0002914	1	p2	(AG)8	16	1616	1631
Unigene0002918	1	p3	(CTG)5	15	574	588	TAACAATAAGTGGTCGGGGC	59.823	20	TTTTGAGGGCTCAGTTTGGT	59.711	20	249	415	663	TAACAATAAGTGGTCGGGGC	59.823	20	GTTTTGAGGGCTCAGTTTGG	59.711	20	250	415	664	AACGCGGTCAGTACAGGAAC	60.179	20	GTTTTGAGGGCTCAGTTTGG	59.711	20	223	442	664
Unigene0002918	2	p2	(GA)8	16	1544	1559
Unigene0002949	1	p3	(TTC)6	18	1730	1747	GAGAAGTAAGCAATTGCGGC	59.988	20	GGACCTTGAAGTGTCGTGGT	60.009	20	183	1654	1836	GAGAAGTAAGCAATTGCGGC	59.988	20	ATGACTACTACGGCGGTTGG	60.015	20	139	1654	1792	TTATAATCCCATGCAACGCA	59.92	20	GGACCTTGAAGTGTCGTGGT	60.009	20	248	1589	1836
Unigene0002954	1	p2	(GA)8	16	1	16
Unigene0002954	2	p3	(CAC)5	15	145	159	TCTCATCATCCTCCACCCTC	60.008	20	GTATTTGGGCTGTTGGTGCT	60	20	146	118	263	TCTCATCATCCTCCACCCTC	60.008	20	GAGATGTTGGCAGGGAATGT	59.934	20	271	118	388	CATCTCATCATCCTCCACCC	60.288	20	GTATTTGGGCTGTTGGTGCT	60	20	148	116	263
Unigene0002954	3	p3	(GAA)6	18	919	936	CGAAAACAACGCTCACAAGA	60.027	20	TCTTCCAGAAGACGACCTGG	60.377	20	253	716	968	GACGAAAACAACGCTCACAA	59.888	20	TCTTCCAGAAGACGACCTGG	60.377	20	255	714	968	ATGAAAAGTTGGGTTCACCG	59.83	20	TCTTCCAGAAGACGACCTGG	60.377	20	176	793	968
Unigene0002961	1	p2	(GA)7	14	1506	1519	AAACAAACGGCCACGACTAC	60.037	20	TCCCCACCAAATTTCTTCAG	59.903	20	232	1313	1544	AGTAAACAAACGGCCACGAC	60.037	20	TCCCCACCAAATTTCTTCAG	59.903	20	235	1310	1544	GTAAACAAACGGCCACGACT	60.037	20	TCCCCACCAAATTTCTTCAG	59.903	20	234	1311	1544
Unigene0002962	1	c	(AG)9cattaattgcttggattttctgttgtagtaattgctaccctcaccgtcctgatttcgtcctctcaccta(CT)8	103	1	103
Unigene0002962	2	p2	(GA)8	16	208	223
Unigene0002963	1	p2	(AG)7	14	1703	1716
Unigene0002964	1	p2	(AG)6	12	106	117	TGATGATGGGTATGGAGATTTG	59.645	22	TTGCTCCCTATGGATCTTGG	60.029	20	276	72	347	TGATGATGGGTATGGAGATTTG	59.645	22	TGTGCTCAAGTGTTTCCTGG	59.873	20	148	72	219	TCTTTGATGATGGGTATGGAGA	59.387	22	TTGCTCCCTATGGATCTTGG	60.029	20	280	68	347
Unigene0002966	1	p3	(GAG)7	21	622	642
Unigene0002971	1	p2	(TC)8	16	1	16
Unigene0002973	1	p2	(AG)8	16	1	16
Unigene0002974	1	p2	(CT)6	12	1147	1158	TGAAACGAACCCACATGAAA	59.941	20	AAGACCGCCAATTTGTCAAC	59.978	20	226	1063	1288	GAGAAGGTGAAACGAACCCA	60.088	20	AAGACCGCCAATTTGTCAAC	59.978	20	233	1056	1288	TGAAACGAACCCACATGAAA	59.941	20	TTGATTTGGACCGTAGGAGG	59.926	20	132	1063	1194
Unigene0002977	1	p2	(TC)7	14	1	14
Unigene0002982	1	p3	(AAC)6	18	26	43
Unigene0002984	1	p3	(TCT)6	18	180	197
Unigene0002987	1	p3	(TTC)5	15	22	36
Unigene0002988	1	p2	(CT)6	12	63	74	TCAATATCATCGCCCAAAGC	60.942	20	TGAGAGTATGAGACGCACCG	60.008	20	126	39	164	TCAATATCATCGCCCAAAGC	60.942	20	CCATCGGTCCAGAGAGAGAG	59.937	20	210	39	248	AATATCATCGCCCAAAGCC	59.877	19	TGAGAGTATGAGACGCACCG	60.008	20	124	41	164
Unigene0002988	2	p2	(TC)7	14	225	238	CGGTGCGTCTCATACTCTCA	60.008	20	TTTCTCCATCACCTCCATCG	61.004	20	118	145	262	CCCCCTCTCTCTCTCTGCTT	60.088	20	TTTCTCCATCACCTCCATCG	61.004	20	205	58	262	AAGCCCCCTCTCTCTCTCTG	60.088	20	TTTCTCCATCACCTCCATCG	61.004	20	208	55	262
Unigene0002991	1	p2	(CT)7	14	1120	1133	GGCATCATTCAGCGGTTATT	59.929	20	GAATGCTAGGAAGCGGAATG	59.807	20	242	974	1215	GGCATCATTCAGCGGTTATT	59.929	20	AATGCTAGGAAGCGGAATGA	59.807	20	241	974	1214	GGCATCATTCAGCGGTTATT	59.929	20	GCGGAATGAGAGCATTTTTC	59.791	20	230	974	1203
Unigene0002993	1	p2	(AG)9	18	2321	2338
Unigene0003002	1	p2	(TC)9	18	1	18
Unigene0003006	1	p2	(TC)8	16	1	16
Unigene0003007	1	c	(GAA)5gacaactcc(CT)6	36	450	485	CATCAAATTCGTGTCGATGG	59.924	20	AGCTAACCCTCCGGCATACT	60.117	20	256	298	553	TGCATCAAATTCGTGTCGAT	60.08	20	AGCTAACCCTCCGGCATACT	60.117	20	258	296	553	GCATCAAATTCGTGTCGATG	60.08	20	AGCTAACCCTCCGGCATACT	60.117	20	257	297	553
Unigene0003012	1	c	(AG)6atgttggaattttgaattgtgacgttgtgattttaaaaggggag(GA)7	70	1074	1143	CTCTTTGGAGAAGACGGTCG	59.982	20	CTCTGTCTCTGCCCTTTGCT	59.745	20	272	950	1221	CTGTGCTGGAAATCCGAAGT	60.255	20	CTCTGTCTCTGCCCTTTGCT	59.745	20	198	1024	1221	GAGGGCTGCATGGACAGTAT	60.104	20	AGCTAACAACCACCTCCCAA	59.592	20	275	927	1201
Unigene0003018	1	p2	(TC)10	20	908	927
Unigene0003026	1	p3	(AAC)6	18	10	27
Unigene0003029	1	p3	(GAA)9	27	15	41
Unigene0003031	1	p5	(GAGAG)4	20	146	165	GGAGAACTTGAACTGCCGTC	59.851	20	CTTCCCCAATTCCTTCTTCC	59.875	20	235	0	234	GGAGAACTTGAACTGCCGTC	59.851	20	CCTTCTCCCTCTCAGTCCCT	59.801	20	196	0	195	GAACTGCCGTCAAAGTCGAT	60.263	20	CTTCCCCAATTCCTTCTTCC	59.875	20	226	9	234
Unigene0003037	1	p3	(GGC)5	15	146	160	ACAACACTTGGTGAGGGAGG	60.002	20	TTCAACCTGCCGGAGATTAT	59.528	20	197	115	311	ACAACACTTGGTGAGGGAGG	60.002	20	CCAGGTAGGGCCGAACTACT	60.508	20	162	115	276	GGCAACACAACACTTGGTGA	60.616	20	AGTTGACACCGACACCTTCC	60.009	20	246	109	354
Unigene0003043	1	p2	(AG)6	12	23	34	ACCCTCTGCTGCTCTTCAGC	62.196	20	GGAGGGAGAGAGGGTTTGAG	60.186	20	183	0	182	ACCCTCTGCTGCTCTTCAGC	62.196	20	TTTCTTTCTCAGCCGATGGT	59.813	20	276	0	275	ACCCTCTGCTGCTCTTCAGC	62.196	20	TTCTTTCTCAGCCGATGGTT	59.813	20	275	0	274
Unigene0003052	1	p2	(AG)8	16	203	218
Unigene0003054	1	p2	(CT)6	12	51	62	GAGAAGAAGAAAAATGGCCAAG	59.372	22	GGGAGCTGAAGCTTGAACAG	60.134	20	124	17	140	GAGAAGAAGAAAAATGGCCAAG	59.372	22	TGAACAGTGAAGGAGCGAGA	59.701	20	111	17	127	GAGAAGAAGAAAAATGGCCAAG	59.372	22	TGAAGGAGCGAGAAAAGAGG	59.688	20	104	17	120
Unigene0003055	1	p2	(AG)8	16	1	16
Unigene0003061	1	p2	(TG)7	14	848	861
Unigene0003065	1	p3	(CAG)5	15	8	22
Unigene0003075	1	p3	(TGG)5	15	530	544	ATGGTGGTGGTGGAGTTTGT	60.135	20	CCGCCACTGTTAAATCTACG	58.32	20	181	438	618	CACATGGCGAGAGACTGCTA	60.16	20	CCGCCACTGTTAAATCTACG	58.32	20	224	395	618	TGCGGTGATTATGGACACAT	59.805	20	CCGCCACTGTTAAATCTACG	58.32	20	155	464	618
Unigene0003078	1	p3	(GAA)5	15	535	549	TGCAGAAGGGGTAGAGGCTA	59.971	20	AAACACCCACCACCAGATGT	60.135	20	191	419	609	TGATGTGGGTAGGATTGGGT	60.05	20	AAACACCCACCACCAGATGT	60.135	20	103	507	609	GGTGTTGCAGAAGGGGTAGA	60.111	20	AAACACCCACCACCAGATGT	60.135	20	196	414	609
Unigene0003082	1	p2	(AG)7	14	473	486	GTCGTTGGTGGTTGGAGAGT	60.009	20	TATCAGAGCACCCTCCTTGG	60.21	20	237	314	550	GTCGTTGGTGGTTGGAGAGT	60.009	20	CTTGGGGCTAACAGAAATCG	59.702	20	222	314	535	TGATGATCGTCGGTGACTGT	60.121	20	TATCAGAGCACCCTCCTTGG	60.21	20	149	402	550
Unigene0003084	1	p2	(AG)7	14	1596	1609	TGCTTGTGCAAGATCAGAAGA	59.731	21	CGCATCATGAGTTTGAGGG	60.209	19	271	1534	1804	GCTGCTGCTTGTGCAAGAT	60.312	19	CGCATCATGAGTTTGAGGG	60.209	19	276	1529	1804	GATTCATGCTGCTGCTTGTG	60.572	20	GGGGTGTGAAAGTAGTGAAAGC	60.04	22	264	1522	1785
Unigene0003086	1	p6	(GGAGAG)4	24	863	886
Unigene0003089	1	p2	(GT)6	12	1764	1775
Unigene0003090	1	p3	(CAA)5	15	427	441	ACCACAACAAAGAGCCCAAC	60.012	20	GTATCTCGGAGGCAAACCAA	60.074	20	203	395	597	ACAACCACAACAAAGAGCCC	60.012	20	GTATCTCGGAGGCAAACCAA	60.074	20	206	392	597	ACCACAACAAAGAGCCCAAC	60.012	20	AGGCAAGCCTGGTGTTATTG	60.132	20	239	395	633
Unigene0003093	1	p3	(AAG)14	42	1	42
Unigene0003094	1	p3	(GCT)6	18	1197	1214	GGCGTCGTCGGTATAGATGT	59.985	20	GCCAAGAAAAGAGCTCCTGA	59.694	20	258	1098	1355	GGCGTCGTCGGTATAGATGT	59.985	20	ATGGCATCGTCAAAGGTGAT	60.348	20	180	1098	1277	GGCGTCGTCGGTATAGATGT	59.985	20	ACAGCCTGAGCCAAGAAAAG	59.615	20	267	1098	1364
Unigene0003095	1	p2	(GA)7	14	84	97	TCTGACCGGAAGGTTAGGG	60.05	19	ATGTCCTCCCCGCTTTACTT	59.962	20	154	11	164	TCTGACCGGAAGGTTAGGG	60.05	19	TCCCTCAGGTGGTTTTTCTG	60.081	20	256	11	266	TCTGACCGGAAGGTTAGGG	60.05	19	GTGAAAACAGCTTGGAAGGC	59.859	20	237	11	247
Unigene0003096	1	p2	(AG)6	12	1	12
Unigene0003098	1	p2	(AG)6	12	1330	1341
Unigene0003100	1	p2	(GA)6	12	663	674	GCTTGAGCATCTGACGGATT	60.37	20	ACCAACTTCCGACTCCCTCT	60.111	20	117	583	699	ACGAACCTCTTACAGTCGGC	59.357	20	ACCAACTTCCGACTCCCTCT	60.111	20	238	462	699	AAGATGGGGTGGTTCAGGTA	59.259	20	ACCAACTTCCGACTCCCTCT	60.111	20	271	429	699
Unigene0003106	1	p2	(AG)7	14	944	957	AAGATGATCGCCAAGACACC	60.081	20	AAATTCAAAAATAAACGTTGGC	57.364	22	248	736	983	ACGATCTGGAGACAACGGAC	60.12	20	AAATTCAAAAATAAACGTTGGC	57.364	22	218	766	983	TCGAAGCATCAACCAACATC	59.654	20	AAATTCAAAAATAAACGTTGGC	57.364	22	170	814	983
Unigene0003109	1	p3	(GGA)5	15	1370	1384	GCAAAACACTTCCCTGAAGC	59.859	20	CTCCGTCACCACCACTACCT	60.026	20	115	1294	1408	CACTTTTGGGGAGCTCTGTC	59.844	20	CTCCGTCACCACCACTACCT	60.026	20	225	1184	1408	CTTTTGGGGAGCTCTGTCAC	59.844	20	CTCCGTCACCACCACTACCT	60.026	20	223	1186	1408
Unigene0003110	1	p2	(AG)7	14	359	372
Unigene0003114	1	p4	(ACAT)5	20	574	593	TTCCCTTTTTCTCCTACCCAA	59.925	21	ACAAATGGCATACAGGGAGC	59.962	20	203	457	659	TCCCTTTTTCTCCTACCCAAA	59.925	21	ACAAATGGCATACAGGGAGC	59.962	20	202	458	659	TTTCCCTTTTTCTCCTACCCA	59.925	21	ACAAATGGCATACAGGGAGC	59.962	20	204	456	659
Unigene0003117	1	p2	(TC)9	18	1	18
Unigene0003126	1	p3	(GAG)7	21	666	686	GTGGAGGTAGGAGGAGAGGG	60.066	20	TCTCTCTTCGAAATGTCGCC	60.483	20	171	551	721	GGTCGAGGCAGTTGGAGTAG	59.867	20	TCTCTCTTCGAAATGTCGCC	60.483	20	145	577	721	AGGTCGAGGCAGTTGGAGTA	59.867	20	TCTCTCTTCGAAATGTCGCC	60.483	20	146	576	721
Unigene0003136	1	p3	(GAA)5	15	105	119	CAACGGATCCCTAATTTCCA	59.756	20	AAAATCTAGCTCCGCCGATT	60.191	20	139	10	148	CAACGGATCCCTAATTTCCA	59.756	20	AAATCTAGCTCCGCCGATTC	60.682	20	138	10	147	CAACGGATCCCTAATTTCCA	59.756	20	GAAAATCTAGCTCCGCCGAT	60.682	20	140	10	149
Unigene0003137	1	p2	(GA)9	18	207	224
Unigene0003140	1	p2	(AG)8	16	1094	1109
Unigene0003145	1	p2	(TC)6	12	1	12
Unigene0003149	1	p2	(CT)9	18	3	20
Unigene0003151	1	p2	(GA)7	14	1346	1359
Unigene0003153	1	p2	(GA)10	20	1	20
Unigene0003156	1	p2	(GA)6	12	1	12
Unigene0003160	1	p3	(GCT)5	15	600	614	TAGCATAAGCAGCAGCTGGA	59.879	20	TCCAGTTTATCCCCAGCAAG	60.066	20	209	446	654	TAGCATAAGCAGCAGCTGGA	59.879	20	CTCCAGTTTATCCCCAGCAA	60.066	20	210	446	655	TAGCATAAGCAGCAGCTGGA	59.879	20	CAAGGCCCAATTTCAGGTTA	59.931	20	193	446	638
Unigene0003160	2	c	(GTG)5cagcattctgagaatactgctgtggataagtttgtgggtatgtctgttgagatt(GTG)5	84	759	842	GCTGCAGCTGTTGCTGATTA	60.31	20	TCTCAGTGCAAGCAATCCAG	60.136	20	273	677	949	CTTGCTGGGGATAAACTGGA	60.066	20	GCACCACCACCACTATCTCA	59.551	20	274	635	908	CTTGCTGGGGATAAACTGGA	60.066	20	TGCACCACCACCACTATCTC	59.551	20	275	635	909
Unigene0003163	1	p2	(GA)6	12	112	123	GCCGACGAATCTTACACCAT	59.962	20	GCCCAACAAAAACCTCTCAA	60.088	20	242	1	242	GCCGACGAATCTTACACCAT	59.962	20	CTCTCAAAACCAGACCCAGC	59.844	20	229	1	229	TTCCGGCATCTCATTCTTTC	60.155	20	GCCCAACAAAAACCTCTCAA	60.088	20	163	80	242
Unigene0003164	1	p2	(CT)10	20	284	303
Unigene0003166	1	p2	(AG)8	16	1	16
Unigene0003168	1	p2	(AG)15	30	1	30
Unigene0003170	1	p3	(TCC)6	18	402	419	GATCGCGTCTATCTTCTCCG	59.939	20	GTCGGGTACGGCTATTTGAA	59.96	20	161	322	482	CGATCGCGTCTATCTTCTCC	59.939	20	GTCGGGTACGGCTATTTGAA	59.96	20	162	321	482	CCTCTTCCTCCGCTCTTCTT	60.088	20	GTCGGGTACGGCTATTTGAA	59.96	20	116	367	482
Unigene0003171	1	c	(TC)8gctcg(TC)6ttcgtctctctctcgctcgtctctctctcgtctgccgtatccgtatttttttggcgcagctgctgctgcttcgtcggaaggtcagcgcctctcgctcg(TC)8gctcg(TC)6	164	257	420	AGCGAAGTTCTTCCCCAAAT	60.074	20	ACGAGAGAGAGACGAGCGAG	60.033	20	280	171	450	GAAGTTCTTCCCCAAATGGC	60.807	20	ACGAGAGAGAGACGAGCGAG	60.033	20	277	174	450	GAAGTTCTTCCCCAAATGGC	60.807	20	AGACGAGAGAGAGACGAGCG	60.033	20	279	174	452
Unigene0003178	1	p2	(AG)9	18	2571	2588
Unigene0003191	1	p2	(GA)7	14	1830	1843
Unigene0003192	1	p3	(TCT)5	15	744	758	CGAGAAACCAAAACCACCAT	59.83	20	AACCCAATCAAATTCCCTCC	59.996	20	245	721	965	CGAGAAACCAAAACCACCAT	59.83	20	TTCTTGCTCCTCCCTTCAGA	60.065	20	163	721	883	TTTCTCCTCATCTCCCAACG	60.187	20	TTCTTGCTCCTCCCTTCAGA	60.065	20	263	621	883
Unigene0003194	1	p3	(GGC)5	15	1366	1380	AAGACCGTAGGGTTCGACCT	59.994	20	AAAATGGCGTCAATAGCCAC	59.967	20	225	1239	1463	AAGACCGTAGGGTTCGACCT	59.994	20	TCAATTTCGCCTAAAATGGC	60.04	20	237	1239	1475	AAGACCGTAGGGTTCGACCT	59.994	20	CTATCACACACTTCCGCCCT	60.134	20	170	1239	1408
Unigene0003196	1	p2	(AG)7	14	1	14
[truncated: 7,432 more rows]

## Sheet: Northern highbush blueberry
Table S3. SSR loci identified and their corresponding primers designed in the unigenes of Northern highbush blueberry
[truncated: 8,427 more rows]
